# Supplementary material for: Technological impact, generality, and complementarity of artificial intelligence patents: Evidence from Samsung Electronics
Source: PLoS One. 2026 May 5;21(5):e0346056. doi: 10.1371/journal.pone.0346056 (PMC13143100; doi:10.1371/journal.pone.0346056)
Supplement: S1 Data — (ZIP) [file pone.0346056.s002.zip]

Archive with 1 entries (1 files):
- dataset_Samsung AI patent analysis_20251111.csv
