# Supplementary material for: Technological impact, generality, and complementarity of artificial intelligence patents: Evidence from Samsung Electronics
Source: PLoS One. 2026 May 5;21(5):e0346056. doi: 10.1371/journal.pone.0346056 (PMC13143100; doi:10.1371/journal.pone.0346056)
Supplement: S1 Data — (ZIP) [file pone.0346056.s002.zip › dataset_Samsung AI patent analysis_20251111.csv]

patent_id	is_ai	num_claims	num_inventor	num_cpc	bwd_cit_count	other_ref_count	wipo_field_id	filing_year	filing_date	patent_date	days_to_grant	docdb_family_size	art_group	ai_subdomain	fc_5year_count	fc_3year_count	fc_5year_self_removed	fc_5year_self_ratio	fc_5year_count_percentile	fc_5year_count_zscore	fc_3year_count_percentile	fc_3year_count_zscore	fc_5year_self_removed_percentile	fc_5year_self_removed_zscore	jth_gen_5year	jth_gen_3year	jth_gen_5year_self_removed	shannon_gen_5year	shannon_gen_3year	shannon_gen_5year_self_removed	complementarity_score_5w	cem_original	cem_same_year	cem_no_cpc	cem_1to1	bwd_cit_count_ln	other_ref_count_ln	docdb_family_size_ln	art_group_2d	decade	decade_1	decade_2	decade_3	decade_4	num_cpc_ln	complementarity_score_10w	ai_subdomain_num	ai_category	wipo_major
4433368	0	3	1	3	3	0	1	1982	1982-01-05	1984-02-21	777	3	9999		0	0	0		100		100		100		0	0	0	0	0	0	.075191662	0	0	0	0	1.0986123	0	1.0986123	99	1980	1	0	0	0	1.0986123	.075678006		Non-AI	Electrical machinery
9893484	0	20	3	5	17	0	1	2017	2017-06-02	2018-02-13	256	3	2833		2	1	1	.5	91.726616	1.2572659	81.294968	.78274083	77.158272	.43632331	.5	0	0	1	0	0	.11236929	1	1	0	0	2.8332133	0	1.0986123	28	2010	0	0	0	1	1.6094379	.11033455		Non-AI	Electrical machinery
9125160	0	24	1	3	1	0	1	2013	2013-10-21	2015-09-01	680	5	2646		3	2	2	.33333334	91.806023	.13234782	92.976585	.12743834	87.62542	.049028587	.44444445	.5	.5	.91829586	1	1	.26348999	0	0	0	0	0	0	1.6094379	26	2010	0	0	0	1	1.0986123	.2751238		Non-AI	Electrical machinery
7331815	0	6	4	4	3	0	1	2006	2006-06-07	2008-02-19	622	4	2833		0	0	0		19.318182	-.73647565	27.727272	-.64446825	19.545454	-.73209596	0	0	0	0	0	0	0	0	0	0	0	1.0986123	0	1.3862944	28	2000	0	0	1	0	1.3862944	0		Non-AI	Electrical machinery
7442889	0	7	2	10	7	0	1	2006	2006-06-21	2008-10-28	860	3	2832		3	2	3	0	77.045456	.44618598	83.181816	.75932401	77.045456	.4521769	.66666669	.5	.66666669	1.5849625	1	1.5849625	0	0	0	0	0	1.9459101	0	1.0986123	28	2000	0	0	1	0	2.3025851	0		Non-AI	Electrical machinery
5973483	0	20	1	2	5	0	1	1998	1998-04-14	1999-10-26	560	2	9999		4	3	4	0	71.666664	.029807815	77.777779	.48919436	71.666664	.029807815	0	0	0	0	0	0	.071098283	0	0	0	0	1.6094379	0	.69314718	99	1990	0	1	0	0	.69314718	.065080777		Non-AI	Electrical machinery
7439793	0	29	1	2	7	3	1	2005	2005-11-10	2008-10-21	1076	5	2816		4	2	4	0	87.048195	.86064237	83.73494	.61340797	87.048195	.86064237	.5	0	.5	1	0	1	0	0	0	0	0	1.9459101	1.3862944	1.6094379	28	2000	0	0	1	0	.69314718	0		Non-AI	Electrical machinery
7554774	0	18	4	4	10	2	1	2005	2005-01-31	2009-06-30	1611	5	2627		1	1	1	0	50.602409	-.3200736	67.168678	.014433128	50.602409	-.3200736	0	0	0	0	0	0	.18523487	0	0	1	0	2.3025851	1.0986123	1.6094379	26	2000	0	0	1	0	1.3862944	.18381993		Non-AI	Electrical machinery
9911990	0	20	4	5	17	1	1	2014	2014-04-29	2018-03-06	1407	2	1725		0	0	0		29.026846	-.40717521	36.577183	-.31543726	31.375839	-.37688771	0	0	0	0	0	0	.67570049	0	0	0	0	2.8332133	.69314718	.69314718	17	2010	0	0	0	1	1.6094379	.69851291		Non-AI	Electrical machinery
8902214	0	5	2	8	1	0	1	2007	2007-07-13	2014-12-02	2699	3	2621		0	0	0		25.598085	-.50630462	34.688995	-.49310488	25.598085	-.50444597	0	0	0	0	0	0	.098447606	0	0	0	0	0	0	1.0986123	26	2000	0	0	1	0	2.0794415	.10148705		Non-AI	Electrical machinery
7438018	0	14	1	2	6	0	1	2006	2006-06-14	2008-10-21	860	2	1792		2	1	2	0	66.590912	.051965434	66.590912	.057427865	66.818184	.057419289	.5	0	.5	1	0	1	.093333974	0	0	0	0	1.7917595	0	.69314718	17	2000	0	0	1	0	.69314718	.094408095		Non-AI	Electrical machinery
8860115	0	11	1	8	1	0	1	2013	2013-03-12	2014-10-14	581	2	2898		0	0	0		28.428093	-.1544058	37.29097	-.11296584	30.100334	-.14259948	0	0	0	0	0	0	.16575463	0	0	0	0	0	0	.69314718	28	2010	0	0	0	1	2.0794415	.16468509		Non-AI	Electrical machinery
9014769	0	25	1	1	2	0	1	2013	2013-01-28	2015-04-21	813	4	1736		2	2	2	0	85.618729	.036763284	92.976585	.12743834	87.62542	.049028587	.5	.5	.5	1	1	1	0	0	0	1	0	.69314718	0	1.3862944	17	2010	0	0	0	1	0	0		Non-AI	Electrical machinery
8946573	0	16	1	3	3	0	1	2012	2012-03-02	2015-02-03	1068	3	2833		0	0	0		29.277567	-.11509205	37.832699	-.11784733	30.608364	-.28305724	0	0	0	0	0	0	.084692195	0	0	0	0	1.0986123	0	1.0986123	28	2010	0	0	0	1	1.0986123	.080025449		Non-AI	Electrical machinery
8911124	0	20	6	8	5	0	1	2013	2013-12-30	2014-12-16	351	3	2875		2	2	2	0	85.618729	.036763284	92.976585	.12743834	87.62542	.049028587	0	0	0	0	0	0	.23510562	0	0	0	0	1.6094379	0	1.0986123	28	2010	0	0	0	1	2.0794415	.21927956		Non-AI	Electrical machinery
7360941	0	22	5	2	1	0	1	2006	2006-03-15	2008-04-22	769	2	2885		4	3	4	0	83.86364	.84040648	91.13636	1.4612201	83.86364	.8469345	.625	.44444445	.625	1.5	.91829586	1.5	0	0	0	0	0	0	0	.69314718	28	2000	0	0	1	0	.69314718	0		Non-AI	Electrical machinery
7434979	0	8	1	4	3	1	1	2007	2007-03-13	2008-10-14	581	6	2875		2	2	2	0	77.272728	.1273341	87.320572	.89023632	77.511963	.13066974	.5	.5	.5	1	1	1	.068715468	0	0	0	0	1.0986123	.69314718	1.7917595	28	2000	0	0	1	0	1.3862944	.070813343		Non-AI	Electrical machinery
6819074	0	29	1	3	6	0	1	2002	2002-12-31	2004-11-16	686	3	2837		0	0	0		18.965517	-.52495092	26.896551	-.54305536	18.965517	-.52495092	0	0	0	0	0	0	.074534111	0	0	1	0	1.7917595	0	1.0986123	28	2000	0	0	1	0	1.0986123	.073494054		Non-AI	Electrical machinery
10132980	0	17	3	8	3	0	1	2016	2016-06-02	2018-11-20	901	2	2887		1	0	1	0	71.038254	-.031214189	36.612022	-.2660926	73.633881	.0047082435	0	0	0	0	0	0	.082572035	0	0	0	0	1.0986123	0	.69314718	28	2010	0	0	0	1	2.0794415	.079055361		Non-AI	Electrical machinery
7106157	0	5	2	4	5	0	1	2003	2003-12-17	2006-09-12	1000	4	2832		0	0	0		15.536723	-.44469154	22.033897	-.34315363	15.536723	-.44421378	0	0	0	0	0	0	.093136236	0	0	0	0	1.6094379	0	1.3862944	28	2000	0	0	1	0	1.3862944	.095080703		Non-AI	Electrical machinery
7431493	0	9	1	9	30	14	1	2006	2006-06-05	2008-10-07	855	7	2885		1	1	1	0	48.863636	-.34225509	66.590912	.057427865	49.31818	-.33733833	0	0	0	0	0	0	0	0	0	0	0	3.4011974	2.7080503	1.9459101	28	2000	0	0	1	0	2.1972246	0		Non-AI	Electrical machinery
7431468	0	15	2	4	27	2	1	2006	2006-07-06	2008-10-07	824	6	2885		1	1	1	0	48.863636	-.34225509	66.590912	.057427865	49.31818	-.33733833	0	0	0	0	0	0	.082660325	0	0	0	0	3.2958369	1.0986123	1.7917595	28	2000	0	0	1	0	1.3862944	.084731616		Non-AI	Electrical machinery
8345405	0	5	4	2	1	3	1	2010	2010-04-28	2013-01-01	979	3	2835		2	1	2	0	78.030304	.053420007	78.030304	.049727861	78.78788	.061126117	0	0	0	0	0	0	0	0	0	1	0	0	1.3862944	1.0986123	28	2010	0	0	0	1	.69314718	0		Non-AI	Electrical machinery
7429839	0	22	1	4	8	3	1	2005	2005-01-07	2008-09-30	1362	6	2837		0	0	0		19.578314	-.71364558	28.012049	-.58454168	19.578314	-.71364558	0	0	0	0	0	0	.086747013	0	0	1	0	2.0794415	1.3862944	1.7917595	28	2000	0	0	1	0	1.3862944	.086313218		Non-AI	Electrical machinery
7345857	0	22	1	4	10	2	1	2004	2004-02-02	2008-03-18	1506	3	2836		0	0	0		19.205297	-.70466417	26.821192	-.62889695	19.205297	-.70466417	0	0	0	0	0	0	.10760147	0	0	0	0	2.3025851	1.0986123	1.0986123	28	2000	0	0	1	0	1.3862944	.11510402		Non-AI	Electrical machinery
7429306	0	19	1	2	7	2	1	2005	2005-06-02	2008-09-30	1216	2	2821		2	0	2	0	69.578316	.073498383	28.012049	-.58454168	69.578316	.073498383	.5	0	.5	1	0	1	0	0	0	0	0	1.9459101	1.0986123	.69314718	28	2000	0	0	1	0	.69314718	0		Non-AI	Electrical machinery
10288795	0	14	3	2	6	0	1	2017	2017-08-04	2019-05-14	648	2	2875		0	0	0		32.014389	-.53514397	35.251797	-.55224043	32.733814	-.52635831	0	0	0	0	0	0	0	0	0	1	0	1.7917595	0	.69314718	28	2010	0	0	0	1	.69314718	0		Non-AI	Electrical machinery
10636547	0	19	4	16	2	1	1	2017	2017-08-30	2020-04-28	972	4	2872		0	0	0		32.014389	-.53514397	35.251797	-.55224043	32.733814	-.52635831	0	0	0	0	0	0	.0968986	1	0	0	1	.69314718	.69314718	1.3862944	28	2010	0	0	0	1	2.7725887	.091724381		Non-AI	Electrical machinery
5693246	0	3	2	1	5	0	1	1996	1996-07-16	1997-12-02	504	3	9999		2	1	2	0	44.155846	-.34972963	48.051949	-.31579849	44.155846	-.34972963	.5	0	.5	1	0	1	0	0	0	0	0	1.6094379	0	1.0986123	99	1990	0	1	0	0	0	0		Non-AI	Electrical machinery
6072262	0	3	1	3	8	0	1	1998	1998-12-08	2000-06-06	546	4	9999		1	0	1	0	35.555557	-.54505718	21.666666	-.71155542	35.555557	-.54505718	0	0	0	0	0	0	0	0	0	0	0	2.0794415	0	1.3862944	99	1990	0	1	0	0	1.0986123	0		Non-AI	Electrical machinery
9217895	0	20	3	3	6	2	1	2011	2011-07-27	2015-12-22	1609	4	2875		1	0	0	1	60.897434	-.12717588	33.119659	-.31857949	26.282051	-.19213679	0	0	0	0	0	0	.21809626	0	0	1	0	1.7917595	1.0986123	1.3862944	28	2010	0	0	0	1	1.0986123	.20824869		Non-AI	Electrical machinery
7425133	0	8	1	3	2	0	1	2007	2007-09-04	2008-09-16	378	1	2833		1	1	1	0	61.244019	-.18948527	76.555023	.19856572	61.483253	-.18688811	0	0	0	0	0	0	.068715468	0	0	0	0	.69314718	0	0	28	2000	0	0	1	0	1.0986123	.070813343		Non-AI	Electrical machinery
7452614	0	8	4	8	3	5	1	2004	2004-12-30	2008-11-18	1419	4	1794		0	0	0		19.205297	-.70466417	26.821192	-.62889695	19.205297	-.70466417	0	0	0	0	0	0	.1305275	0	0	0	0	1.0986123	1.7917595	1.3862944	17	2000	0	0	1	0	2.0794415	.12913181		Non-AI	Electrical machinery
7060943	0	13	1	2	17	3	1	2002	2002-10-25	2006-06-13	1327	4	3742		1	1	1	0	50	-.34241402	64.137932	-.16986567	50	-.34241402	0	0	0	0	0	0	0	0	0	1	0	2.8332133	1.3862944	1.3862944	37	2000	0	0	1	0	.69314718	0		Non-AI	Electrical machinery
9037756	0	12	1	13	1	0	1	2012	2012-03-06	2015-05-19	1169	11	2184		0	0	0		29.277567	-.11509205	37.832699	-.11784733	30.608364	-.28305724	0	0	0	0	0	0	.097513027	0	0	0	0	0	0	2.3978953	21	2010	0	0	0	1	2.5649493	.091335341		Non-AI	Electrical machinery
8350407	0	10	4	1	7	9	1	2010	2010-01-15	2013-01-08	1089	1	2836		0	0	0		26.515152	-.29337218	34.848484	-.25796327	27.020203	-.28968465	0	0	0	0	0	0	0	0	0	1	0	1.9459101	2.3025851	0	28	2010	0	0	0	1	0	0		Non-AI	Electrical machinery
11116348	0	9	6	12	6	5	1	2017	2017-09-29	2021-09-14	1446	7	3761		0	0	0		32.014389	-.53514397	35.251797	-.55224043	32.733814	-.52635831	0	0	0	0	0	0	.14733469	0	0	0	0	1.7917595	1.7917595	1.9459101	37	2010	0	0	0	1	2.4849067	.13505399		Non-AI	Electrical machinery
5889265	0	5	1	1	3	0	1	1997	1997-06-09	1999-03-30	659	4	9999		0	0	0		9.090909	-.67307431	18.686869	-.77095503	9.090909	-.67307431	0	0	0	0	0	0	0	0	0	0	0	1.0986123	0	1.3862944	99	1990	0	1	0	0	0	0		Non-AI	Electrical machinery
9509165	0	6	1	2	11	1	1	2012	2012-10-25	2016-11-29	1496	4	2859		0	0	0		29.277567	-.11509205	37.832699	-.11784733	30.608364	-.28305724	0	0	0	0	0	0	0	0	0	0	0	2.3978953	.69314718	1.3862944	28	2010	0	0	0	1	.69314718	0		Non-AI	Electrical machinery
7420135	0	16	4	1	2	0	1	2006	2006-01-03	2008-09-02	973	2	2873		1	1	1	0	48.863636	-.34225509	66.590912	.057427865	49.31818	-.33733833	0	0	0	0	0	0	0	0	0	0	0	.69314718	0	.69314718	28	2000	0	0	1	0	0	0		Non-AI	Electrical machinery
10473726	0	22	1	8	1	0	1	2017	2017-01-04	2019-11-12	1042	2	2865		1	1	1	0	75.899284	.36106098	81.294968	.78274083	77.158272	.43632331	0	0	0	0	0	0	.24545088	1	0	0	1	0	0	.69314718	28	2010	0	0	0	1	2.0794415	.23096681		Non-AI	Electrical machinery
8400026	0	22	2	1	1	0	1	2010	2010-07-30	2013-03-19	963	2	2836		0	0	0		26.515152	-.29337218	34.848484	-.25796327	27.020203	-.28968465	0	0	0	0	0	0	0	0	0	0	0	0	0	.69314718	28	2010	0	0	0	1	0	0		Non-AI	Electrical machinery
5997323	0	18	1	4	11	0	1	1998	1998-04-14	1999-12-07	602	2	9999		5	1	5	0	76.111115	.22142948	53.888889	-.31130549	76.111115	.22142948	.625	0	.625	1.5	0	1.5	.079106174	0	0	0	0	2.3978953	0	.69314718	99	1990	0	1	0	0	1.3862944	.068211757		Non-AI	Electrical machinery
8439552	0	19	4	1	10	1	1	2010	2010-05-21	2013-05-14	1089	4	2885		5	0	4	.2	94.949493	.57360828	34.848484	-.25796327	92.42424	.41193688	0	0	0	0	0	0	0	0	0	0	0	2.3025851	.69314718	1.3862944	28	2010	0	0	0	1	0	0		Non-AI	Electrical machinery
7414882	0	15	1	3	12	1	1	2007	2007-07-24	2008-08-19	392	4	2824		0	0	0		25.598085	-.50630462	34.688995	-.49310488	25.598085	-.50444597	0	0	0	0	0	0	.14285149	0	0	0	0	2.4849067	.69314718	1.3862944	28	2000	0	0	1	0	1.0986123	.14383698		Non-AI	Electrical machinery
7414373	0	21	3	4	3	0	1	2007	2007-06-08	2008-08-19	438	6	2821		2	1	2	0	77.272728	.1273341	76.555023	.19856572	77.511963	.13066974	.5	0	.5	1	0	1	.11754321	0	0	0	0	1.0986123	0	1.7917595	28	2000	0	0	1	0	1.3862944	.11255564		Non-AI	Electrical machinery
7414213	0	18	7	6	4	0	1	2007	2007-08-08	2008-08-19	377	2	2832		9	8	9	0	97.129189	2.3450696	100	5.0402598	97.129189	2.3535748	.61728394	.53125	.61728394	1.6577427	1.298795	1.6577427	.078550681	0	0	0	0	1.3862944	0	.69314718	28	2000	0	0	1	0	1.7917595	.077750415		Non-AI	Electrical machinery
7077554	0	10	11	3	9	0	1	2003	2003-07-31	2006-07-18	1083	5	2875		1	0	1	0	38.700565	-.30611691	22.033897	-.34315363	38.700565	-.30554387	0	0	0	0	0	0	0	0	0	0	0	2.1972246	0	1.6094379	28	2000	0	0	1	0	1.0986123	0		Non-AI	Electrical machinery
5180928	0	7	1	2	9	0	1	1991	1991-09-30	1993-01-19	477	2	9999		17	6	17	0	100	2.5867462	97.619049	2.3817983	100	2.5867462	.76816607	.44444445	.76816607	2.3071885	.91829586	2.3071885	.14053209	0	0	0	0	2.1972246	0	.69314718	99	1990	0	1	0	0	.69314718	.13634127		Non-AI	Electrical machinery
7411142	0	23	3	5	6	0	1	2006	2006-03-03	2008-08-12	893	8	2832		11	8	11	0	99.090912	3.5999503	99.772728	4.9707007	99.090912	3.6102378	.66115701	.5625	.66115701	2.0494521	1.548795	2.0494521	0	0	0	0	0	1.7917595	0	2.0794415	28	2000	0	0	1	0	1.6094379	0		Non-AI	Electrical machinery
9368803	0	16	5	20	4	14	1	2011	2011-03-03	2016-06-14	1930	5	1727		0	0	0		24.786325	-.18917412	33.119659	-.31857949	26.282051	-.19213679	0	0	0	0	0	0	.23137894	0	0	0	0	1.3862944	2.7080503	1.6094379	17	2010	0	0	0	1	2.9957323	.22985631		Non-AI	Electrical machinery
9646489	1	16	6	12	3	0	1	2014	2014-07-03	2017-05-09	1041	2	2688	planning	1	0	1	0	68.456375	-.076553375	36.577183	-.31543726	71.81208	-.039612822	0	0	0	0	0	0	.11803137	1	1	1	1	1.0986123	0	.69314718	26	2010	0	0	0	1	2.4849067	.11235781	planning	Planning	Electrical machinery
5621268	0	44	1	3	4	0	1	1995	1995-05-16	1997-04-15	700	4	9999		0	0	0		7.3170733	-.98189682	15.853659	-.73832065	7.3170733	-.98189682	0	0	0	0	0	0	.063239381	0	0	0	0	1.3862944	0	1.3862944	99	1990	0	1	0	0	1.0986123	.060499825		Non-AI	Electrical machinery
10763545	0	17	6	6	1	7	1	2016	2016-02-29	2020-09-01	1646	3	1722		1	0	1	0	71.038254	-.031214189	36.612022	-.2660926	73.633881	.0047082435	0	0	0	0	0	0	.13503544	0	0	0	0	0	2.0794415	1.0986123	17	2010	0	0	0	1	1.7917595	.1284537		Non-AI	Electrical machinery
8329381	0	20	4	5	2	0	1	2012	2012-02-17	2012-12-11	298	1	1721		0	0	0		29.277567	-.11509205	37.832699	-.11784733	30.608364	-.28305724	0	0	0	0	0	0	.1331194	0	0	0	0	.69314718	0	0	17	2010	0	0	0	1	1.6094379	.14116633		Non-AI	Electrical machinery
9507079	0	19	2	5	4	0	1	2014	2014-05-23	2016-11-29	921	4	2875		1	1	1	0	68.456375	-.076553375	81.711411	.24743882	71.81208	-.039612822	0	0	0	0	0	0	.246084	0	0	0	0	1.3862944	0	1.3862944	28	2010	0	0	0	1	1.6094379	.22681829		Non-AI	Electrical machinery
10362654	0	20	4	3	45	0	1	2018	2018-10-23	2019-07-23	273	1	2844		0	0	0		40.072201	-.19104765	40.794224	-.1847384	40.252708	-.18104973	0	0	0	0	0	0	0	0	0	0	0	3.8066626	0	0	28	2010	0	0	0	1	1.0986123	0		Non-AI	Electrical machinery
7404879	0	34	4	3	16	0	1	2004	2004-09-02	2008-07-29	1426	5	1795		1	1	1	0	47.350994	-.37625587	62.913906	-.076783933	47.350994	-.37625587	0	0	0	0	0	0	.18675463	0	0	0	0	2.7725887	0	1.6094379	17	2000	0	0	1	0	1.0986123	.19558498		Non-AI	Electrical machinery
5856676	0	12	2	3	1	0	1	1997	1997-11-06	1999-01-05	425	4	9999		2	2	2	0	47.474747	-.30492869	70.707069	.154191	47.474747	-.30492869	0	0	0	0	0	0	0	0	0	0	0	0	0	1.3862944	99	1990	0	1	0	0	1.0986123	0		Non-AI	Electrical machinery
7402957	0	25	3	1	1	0	1	2006	2006-09-15	2008-07-22	676	3	2821		6	3	6	0	94.545456	1.6288476	91.13636	1.4612201	94.772728	1.6364497	0	0	0	0	0	0	0	0	0	0	0	0	0	1.0986123	28	2000	0	0	1	0	0	0		Non-AI	Electrical machinery
7399336	0	6	5	8	5	4	1	2006	2006-03-31	2008-07-15	837	8	1793		0	0	0		19.318182	-.73647565	27.727272	-.64446825	19.545454	-.73209596	0	0	0	0	0	0	.15430295	0	0	0	0	1.6094379	1.6094379	2.0794415	17	2000	0	0	1	0	2.0794415	.15546778		Non-AI	Electrical machinery
6041733	0	21	7	3	5	0	1	1997	1997-10-24	2000-03-28	886	3	9999		2	0	2	0	47.474747	-.30492869	18.686869	-.77095503	47.474747	-.30492869	.5	0	.5	1	0	1	.08763402	0	0	0	0	1.6094379	0	1.0986123	99	1990	0	1	0	0	1.0986123	.078054585		Non-AI	Electrical machinery
9160188	0	14	3	7	1	3	1	2011	2011-10-20	2015-10-13	1454	4	2859		2	1	2	0	76.92308	-.065177634	76.709404	.054158513	79.700851	-.017534815	.5	0	.5	1	0	1	0	0	0	0	0	0	1.3862944	1.3862944	28	2010	0	0	0	1	1.9459101	0		Non-AI	Electrical machinery
8159630	0	19	3	3	2	0	1	2009	2009-10-26	2012-04-17	904	2	2871		0	0	0		24.342106	-.34097594	31.907894	-.63702965	25	-.33517027	0	0	0	0	0	0	.20587629	0	0	0	0	.69314718	0	.69314718	28	2000	0	0	1	0	1.0986123	.20561518		Non-AI	Electrical machinery
7951618	0	11	4	8	1	0	1	2008	2008-10-21	2011-05-31	952	4	2818		1	0	0	1	63.141026	-.12217773	35.576923	-.379206	25.961538	-.53402066	0	0	0	0	0	0	.14739221	0	0	0	0	0	0	1.3862944	28	2000	0	0	1	0	2.0794415	.1387146		Non-AI	Electrical machinery
11291129	0	4	5	8	6	6	1	2016	2016-08-16	2022-03-29	2051	5	2841		0	0	0		30.327869	-.36722577	36.612022	-.2660926	31.967213	-.33993515	0	0	0	0	0	0	.10805208	0	0	0	0	1.7917595	1.9459101	1.6094379	28	2010	0	0	0	1	2.0794415	.10532491		Non-AI	Electrical machinery
7397522	0	8	4	5	9	0	1	2004	2004-09-03	2008-07-08	1404	7	2871		3	2	3	0	76.490067	.28056073	78.476822	.4753291	76.490067	.28056073	.44444445	.5	.44444445	.91829586	1	.91829586	.20380126	0	0	0	0	2.1972246	0	1.9459101	28	2000	0	0	1	0	1.6094379	.19984691		Non-AI	Electrical machinery
9715997	0	5	3	5	2	1	1	2014	2014-03-26	2017-07-25	1217	2	1756		0	0	0		29.026846	-.40717521	36.577183	-.31543726	31.375839	-.37688771	0	0	0	0	0	0	.21232757	0	0	0	0	.69314718	.69314718	.69314718	17	2010	0	0	0	1	1.6094379	.18892989		Non-AI	Electrical machinery
10381925	0	16	4	7	4	0	1	2017	2017-05-02	2019-08-13	833	2	2838		1	0	1	0	75.899284	.36106098	35.251797	-.55224043	77.158272	.43632331	0	0	0	0	0	0	.11590201	0	0	0	0	1.3862944	0	.69314718	28	2010	0	0	0	1	1.9459101	.10357273		Non-AI	Electrical machinery
10199878	0	16	1	13	8	0	1	2016	2016-02-08	2019-02-05	1093	2	2836		2	1	2	0	84.972679	.30479738	81.010925	.1448352	86.885246	.34935164	.5	0	.5	1	0	1	.12146576	0	0	0	0	2.0794415	0	.69314718	28	2010	0	0	0	1	2.5649493	.11607152		Non-AI	Electrical machinery
8884625	0	16	1	4	9	0	1	2010	2010-10-19	2014-11-11	1484	2	2867		0	0	0		26.515152	-.29337218	34.848484	-.25796327	27.020203	-.28968465	0	0	0	0	0	0	.11017478	0	0	0	0	2.1972246	0	.69314718	28	2010	0	0	0	1	1.3862944	.1037282		Non-AI	Electrical machinery
6590328	0	27	5	2	3	0	1	2001	2001-08-09	2003-07-08	698	2	2879		3	3	3	0	70.138885	-.026772115	79.861115	.56554061	70.138885	-.026772115	0	0	0	0	0	0	0	0	0	0	0	1.0986123	0	.69314718	28	2000	0	0	1	0	.69314718	0		Non-AI	Electrical machinery
7394641	0	23	3	4	19	0	1	2006	2006-06-01	2008-07-01	761	4	2831		4	2	4	0	83.86364	.84040648	83.181816	.75932401	83.86364	.8469345	.625	.5	.625	1.5	1	1.5	0	0	0	0	0	2.9444389	0	1.3862944	28	2000	0	0	1	0	1.3862944	0		Non-AI	Electrical machinery
10777927	0	15	4	13	2	0	1	2017	2017-08-29	2020-09-15	1113	3	2841		0	0	0		32.014389	-.53514397	35.251797	-.55224043	32.733814	-.52635831	0	0	0	0	0	0	.11256883	0	0	0	0	.69314718	0	1.0986123	28	2010	0	0	0	1	2.5649493	.10374475		Non-AI	Electrical machinery
8512530	0	22	4	8	2	0	1	2010	2010-10-27	2013-08-20	1028	2	1756		2	2	2	0	78.030304	.053420007	89.898987	.35741901	78.78788	.061126117	0	0	0	0	0	0	.16889149	0	0	0	0	.69314718	0	.69314718	17	2010	0	0	0	1	2.0794415	.17495635		Non-AI	Electrical machinery
9504107	0	15	3	5	1	0	1	2015	2015-02-04	2016-11-22	657	2	2844		0	0	0		29.913296	-.47933429	37.861271	-.36893439	32.369942	-.4446699	0	0	0	0	0	0	.3686786	0	0	0	0	0	0	.69314718	28	2010	0	0	0	1	1.6094379	.3564963		Non-AI	Electrical machinery
8941352	0	7	1	5	2	0	1	2011	2011-05-18	2015-01-27	1350	2	2859		0	0	0		24.786325	-.18917412	33.119659	-.31857949	26.282051	-.19213679	0	0	0	0	0	0	.1225604	0	0	0	0	.69314718	0	.69314718	28	2010	0	0	0	1	1.6094379	.10862115		Non-AI	Electrical machinery
8471499	0	20	3	6	2	0	1	2011	2011-08-19	2013-06-25	676	2	2821		4	3	4	0	90.598289	.058818843	94.017097	.79963452	91.666664	.15706716	.5	.44444445	.5	1	.91829586	1	.11361402	0	0	0	0	.69314718	0	.69314718	28	2010	0	0	0	1	1.7917595	.10610632		Non-AI	Electrical machinery
6098826	0	14	1	4	8	0	1	1998	1998-06-29	2000-08-08	771	3	9999		1	1	1	0	35.555557	-.54505718	53.888889	-.31130549	35.555557	-.54505718	0	0	0	0	0	0	.080635846	0	0	0	0	2.0794415	0	1.0986123	99	1990	0	1	0	0	1.3862944	.073905855		Non-AI	Electrical machinery
7391163	0	10	1	5	8	0	1	2003	2003-08-08	2008-06-24	1782	6	2821		1	0	1	0	38.700565	-.30611691	22.033897	-.34315363	38.700565	-.30554387	0	0	0	0	0	0	.16454804	0	0	0	0	2.0794415	0	1.7917595	28	2000	0	0	1	0	1.6094379	.16877662		Non-AI	Electrical machinery
7932640	0	19	1	3	1	0	1	2008	2008-02-05	2011-04-26	1176	8	2836		3	0	2	.33333334	88.141029	.72492123	35.576923	-.379206	81.410255	.32041243	0	0	0	0	0	0	.07324446	0	0	1	0	0	0	2.0794415	28	2000	0	0	1	0	1.0986123	.074491099		Non-AI	Electrical machinery
7210424	0	17	4	2	9	0	1	2004	2004-05-12	2007-05-01	1084	4	1763		3	0	3	0	76.490067	.28056073	26.821192	-.62889695	76.490067	.28056073	.66666669	0	.66666669	1.5849625	0	1.5849625	0	0	0	0	0	2.1972246	0	1.3862944	17	2000	0	0	1	0	.69314718	0		Non-AI	Electrical machinery
9000666	0	16	1	5	3	1	1	2013	2013-01-09	2015-04-07	818	2	2875		0	0	0		28.428093	-.1544058	37.29097	-.11296584	30.100334	-.14259948	0	0	0	0	0	0	.21976112	0	0	0	0	1.0986123	.69314718	.69314718	28	2010	0	0	0	1	1.6094379	.2188286		Non-AI	Electrical machinery
7453192	0	36	1	8	11	0	1	2005	2005-08-09	2008-11-18	1197	5	2889		3	3	3	0	80.722893	.46707037	90.963852	1.2123828	80.722893	.46707037	.44444445	.44444445	.44444445	.91829586	.91829586	.91829586	.080105253	0	0	0	0	2.3978953	0	1.6094379	28	2000	0	0	1	0	2.0794415	.08473891		Non-AI	Electrical machinery
7387422	0	23	4	3	2	0	1	2006	2006-08-17	2008-06-17	670	4	2885		3	3	3	0	77.045456	.44618598	91.13636	1.4612201	77.045456	.4521769	.44444445	.44444445	.44444445	.91829586	.91829586	.91829586	0	0	0	1	0	.69314718	0	1.3862944	28	2000	0	0	1	0	1.0986123	0		Non-AI	Electrical machinery
7576589	0	21	2	4	4	3	1	2006	2006-02-22	2009-08-18	1273	2	2816		0	0	0		19.318182	-.73647565	27.727272	-.64446825	19.545454	-.73209596	0	0	0	0	0	0	.080492981	0	0	0	0	1.3862944	1.3862944	.69314718	28	2000	0	0	1	0	1.3862944	.08516226		Non-AI	Electrical machinery
7385183	0	18	2	4	10	2	1	2006	2006-01-19	2008-06-10	873	2	2881		1	0	1	0	48.863636	-.34225509	27.727272	-.64446825	49.31818	-.33733833	0	0	0	0	0	0	0	0	0	0	0	2.3025851	1.0986123	.69314718	28	2000	0	0	1	0	1.3862944	0		Non-AI	Electrical machinery
10348134	0	24	4	8	2	2	1	2018	2018-07-23	2019-07-09	351	11	2859		2	2	2	0	94.04332	.55430728	95.12635	.61483252	94.945847	.57309729	0	0	0	0	0	0	.24187881	0	0	0	0	.69314718	1.0986123	2.3978953	28	2010	0	0	0	1	2.0794415	.23320827		Non-AI	Electrical machinery
10511192	0	15	7	4	1	3	1	2017	2017-04-27	2019-12-17	964	4	2836		0	0	0		32.014389	-.53514397	35.251797	-.55224043	32.733814	-.52635831	0	0	0	0	0	0	.18795656	0	0	0	0	0	1.3862944	1.3862944	28	2010	0	0	0	1	1.3862944	.16617061		Non-AI	Electrical machinery
8764270	0	20	2	4	1	0	1	2009	2009-10-26	2014-07-01	1709	2	2875		0	0	0		24.342106	-.34097594	31.907894	-.63702965	25	-.33517027	0	0	0	0	0	0	.20587629	0	0	0	0	0	0	.69314718	28	2000	0	0	1	0	1.3862944	.20561518		Non-AI	Electrical machinery
7378606	0	26	5	10	13	0	1	2006	2006-01-06	2008-05-27	872	33	2832		5	4	5	0	90	1.234627	95.681816	2.1631162	90.227272	1.2416921	.31999999	.375	.31999999	.72192812	.8112781	.72192812	0	0	0	0	0	2.5649493	0	3.4965076	28	2000	0	0	1	0	2.3025851	0		Non-AI	Electrical machinery
7994754	0	18	1	5	2	0	1	2007	2007-10-22	2011-08-09	1387	2	2858		1	0	1	0	61.244019	-.18948527	34.688995	-.49310488	61.483253	-.18688811	0	0	0	0	0	0	.37341335	0	0	0	0	.69314718	0	.69314718	28	2000	0	0	1	0	1.6094379	.3951036		Non-AI	Electrical machinery
9304169	0	20	1	3	5	0	1	2013	2013-11-12	2016-04-05	875	4	2851		0	0	0		28.428093	-.1544058	37.29097	-.11296584	30.100334	-.14259948	0	0	0	0	0	0	.13332149	0	0	0	0	1.6094379	0	1.3862944	28	2010	0	0	0	1	1.0986123	.12068848		Non-AI	Electrical machinery
6949730	0	13	2	2	4	0	1	2002	2002-12-05	2005-09-27	1027	3	3742		0	0	0		18.965517	-.52495092	26.896551	-.54305536	18.965517	-.52495092	0	0	0	0	0	0	0	0	0	0	0	1.3862944	0	1.0986123	37	2000	0	0	1	0	.69314718	0		Non-AI	Electrical machinery
8665398	0	14	6	11	4	4	1	2012	2012-12-18	2014-03-04	441	19	2871		0	0	0		29.277567	-.11509205	37.832699	-.11784733	30.608364	-.28305724	0	0	0	0	0	0	.22333013	0	0	0	0	1.3862944	1.6094379	2.9444389	28	2010	0	0	0	1	2.3978953	.21203603		Non-AI	Electrical machinery
8633654	0	11	3	5	4	0	1	2010	2010-03-15	2014-01-21	1408	3	2821		0	0	0		26.515152	-.29337218	34.848484	-.25796327	27.020203	-.28968465	0	0	0	0	0	0	.11017478	0	0	1	0	1.3862944	0	1.0986123	28	2010	0	0	0	1	1.6094379	.1037282		Non-AI	Electrical machinery
7351594	0	29	5	8	8	0	1	2007	2007-02-12	2008-04-01	414	3	2812		4	1	4	0	88.277512	.76097286	76.555023	.19856572	88.277512	.76578546	.5	0	.5	1	0	1	.14058279	0	0	1	0	2.0794415	0	1.0986123	28	2000	0	0	1	0	2.0794415	.1410238		Non-AI	Electrical machinery
7372197	0	16	2	5	4	0	1	2005	2005-02-17	2008-05-13	1181	2	2879		1	1	1	0	50.602409	-.3200736	67.168678	.014433128	50.602409	-.3200736	0	0	0	0	0	0	0	0	0	0	0	1.3862944	0	.69314718	28	2000	0	0	1	0	1.6094379	0		Non-AI	Electrical machinery
7553047	0	15	3	10	2	0	1	2007	2007-01-09	2009-06-30	903	2	2875		27	6	27	0	100	8.0478182	98.325356	3.6569188	100	8.0696163	.48520711	.375	.48520711	1.3520302	.8112781	1.3520302	.21565166	0	0	0	0	.69314718	0	.69314718	28	2000	0	0	1	0	2.3025851	.20726857		Non-AI	Electrical machinery
11205807	0	18	2	7	4	9	1	2014	2014-01-22	2021-12-21	2890	2	1725		0	0	0		29.026846	-.40717521	36.577183	-.31543726	31.375839	-.37688771	0	0	0	0	0	0	.45883656	0	0	1	0	1.3862944	2.3025851	.69314718	17	2010	0	0	0	1	1.9459101	.45999351		Non-AI	Electrical machinery
8569950	0	4	5	4	2	1	1	2008	2008-06-16	2013-10-29	1961	2	2879		0	0	0		25.641026	-.54572719	35.576923	-.379206	25.961538	-.53402066	0	0	0	0	0	0	.21889231	0	0	0	0	.69314718	.69314718	.69314718	28	2000	0	0	1	0	1.3862944	.2062597		Non-AI	Electrical machinery
9316777	0	20	5	13	2	1	1	2014	2014-06-24	2016-04-19	665	2	2696		0	0	0		29.026846	-.40717521	36.577183	-.31543726	31.375839	-.37688771	0	0	0	0	0	0	.18542227	0	0	1	0	.69314718	.69314718	.69314718	26	2010	0	0	0	1	2.5649493	.17004193		Non-AI	Electrical machinery
9423551	0	20	3	4	4	0	1	2014	2014-07-18	2016-08-23	767	2	2871		0	0	0		29.026846	-.40717521	36.577183	-.31543726	31.375839	-.37688771	0	0	0	0	0	0	.15642349	0	0	0	0	1.3862944	0	.69314718	28	2010	0	0	0	1	1.3862944	.1454871		Non-AI	Electrical machinery
9058050	0	19	4	4	4	0	1	2012	2012-12-13	2015-06-16	915	2	2838		0	0	0		29.277567	-.11509205	37.832699	-.11784733	30.608364	-.28305724	0	0	0	0	0	0	.16356908	0	0	0	0	1.3862944	0	.69314718	28	2010	0	0	0	1	1.3862944	.14595361		Non-AI	Electrical machinery
8304743	0	25	7	4	4	0	1	2008	2008-10-10	2012-11-06	1488	6	2881		1	0	1	0	63.141026	-.12217773	35.576923	-.379206	64.102562	-.10680414	0	0	0	0	0	0	.11163844	0	0	0	0	1.3862944	0	1.7917595	28	2000	0	0	1	0	1.3862944	.11369952		Non-AI	Electrical machinery
10504475	0	16	4	13	1	0	1	2017	2017-04-24	2019-12-10	960	2	2844		0	0	0		32.014389	-.53514397	35.251797	-.55224043	32.733814	-.52635831	0	0	0	0	0	0	.083274283	0	0	0	0	0	0	.69314718	28	2010	0	0	0	1	2.5649493	.080539167		Non-AI	Electrical machinery
9754806	0	19	4	13	5	0	1	2014	2014-12-23	2017-09-05	987	4	1716		0	0	0		29.026846	-.40717521	36.577183	-.31543726	31.375839	-.37688771	0	0	0	0	0	0	.099128984	0	0	0	0	1.6094379	0	1.3862944	17	2010	0	0	0	1	2.5649493	.091973335		Non-AI	Electrical machinery
5446697	0	21	7	2	4	0	1	1993	1993-05-28	1995-08-29	823	4	9999		17	8	17	0	100	2.465836	100	2.5857394	100	2.465836	.45674741	.375	.45674741	1.1595547	.8112781	1.1595547	.069255337	0	0	0	0	1.3862944	0	1.3862944	99	1990	0	1	0	0	.69314718	.072552629		Non-AI	Electrical machinery
10732346	0	20	3	7	11	0	1	2018	2018-12-19	2020-08-04	594	3	2879		0	0	0		40.072201	-.19104765	40.794224	-.1847384	40.252708	-.18104973	0	0	0	0	0	0	.093579441	0	0	0	0	2.3978953	0	1.0986123	28	2010	0	0	0	1	1.9459101	.0882008		Non-AI	Electrical machinery
7361228	0	25	3	2	4	0	1	2005	2005-02-17	2008-04-22	1160	2	1792		3	0	3	0	80.722893	.46707037	28.012049	-.58454168	80.722893	.46707037	.66666669	0	.66666669	1.5849625	0	1.5849625	0	0	0	0	0	1.3862944	0	.69314718	17	2000	0	0	1	0	.69314718	0		Non-AI	Electrical machinery
9729090	0	18	3	6	5	1	1	2015	2015-01-13	2017-08-08	938	3	2837		0	0	0		29.913296	-.47933429	37.861271	-.36893439	32.369942	-.4446699	0	0	0	0	0	0	.17391071	0	0	0	0	1.6094379	.69314718	1.0986123	28	2010	0	0	0	1	1.7917595	.16105324		Non-AI	Electrical machinery
9761441	0	28	2	14	3	0	1	2015	2015-07-06	2017-09-12	799	3	1756		0	0	0		29.913296	-.47933429	37.861271	-.36893439	32.369942	-.4446699	0	0	0	0	0	0	.14166678	0	0	0	0	1.0986123	0	1.0986123	17	2010	0	0	0	1	2.6390574	.1316625		Non-AI	Electrical machinery
7511435	0	16	3	4	2	0	1	2007	2007-07-13	2009-03-31	627	3	2821		4	2	4	0	88.277512	.76097286	87.320572	.89023632	88.277512	.76578546	.75	.5	.75	2	1	2	.17032781	0	0	0	0	.69314718	0	1.0986123	28	2000	0	0	1	0	1.3862944	.169954		Non-AI	Electrical machinery
9089035	0	20	3	5	1	0	1	2014	2014-03-04	2015-07-21	504	2	2844		0	0	0		29.026846	-.40717521	36.577183	-.31543726	31.375839	-.37688771	0	0	0	0	0	0	.15386103	0	0	0	0	0	0	.69314718	28	2010	0	0	0	1	1.6094379	.14718609		Non-AI	Electrical machinery
8613522	0	19	4	1	1	0	1	2011	2011-08-04	2013-12-24	873	3	2875		0	0	0		24.786325	-.18917412	33.119659	-.31857949	26.282051	-.19213679	0	0	0	0	0	0	0	0	0	0	0	0	0	1.0986123	28	2010	0	0	0	1	0	0		Non-AI	Electrical machinery
9118086	0	15	5	7	1	8	1	2011	2011-12-28	2015-08-25	1336	3	1726		0	0	0		24.786325	-.18917412	33.119659	-.31857949	26.282051	-.19213679	0	0	0	0	0	0	.30081838	0	0	0	0	0	2.1972246	1.0986123	17	2010	0	0	0	1	1.9459101	.30057004		Non-AI	Electrical machinery
7355870	0	11	1	2	2	0	1	2006	2006-03-09	2008-04-08	761	3	2838		1	1	1	0	48.863636	-.34225509	66.590912	.057427865	49.31818	-.33733833	0	0	0	0	0	0	0	0	0	1	0	.69314718	0	1.0986123	28	2000	0	0	1	0	.69314718	0		Non-AI	Electrical machinery
7535161	0	19	1	2	4	0	1	2005	2005-09-14	2009-05-19	1343	5	2879		1	1	1	0	50.602409	-.3200736	67.168678	.014433128	50.602409	-.3200736	0	0	0	0	0	0	.080105253	0	0	0	0	1.3862944	0	1.6094379	28	2000	0	0	1	0	.69314718	.08473891		Non-AI	Electrical machinery
7355333	0	24	6	6	6	0	1	2006	2006-01-18	2008-04-08	811	5	2879		0	0	0		19.318182	-.73647565	27.727272	-.64446825	19.545454	-.73209596	0	0	0	0	0	0	.082660325	0	0	1	0	1.7917595	0	1.6094379	28	2000	0	0	1	0	1.7917595	.084731616		Non-AI	Electrical machinery
9559599	0	19	2	4	1	0	1	2014	2014-06-17	2017-01-31	959	2	2838		0	0	0		29.026846	-.40717521	36.577183	-.31543726	31.375839	-.37688771	0	0	0	0	0	0	.34106252	0	0	1	0	0	0	.69314718	28	2010	0	0	0	1	1.3862944	.33506313		Non-AI	Electrical machinery
8111969	0	13	3	4	2	0	1	2010	2010-04-07	2012-02-07	671	7	2874		1	1	1	0	62.373737	-.11997608	78.030304	.049727861	63.383839	-.11427926	0	0	0	0	0	0	.079015084	0	0	0	0	.69314718	0	1.9459101	28	2010	0	0	0	1	1.3862944	.072702885		Non-AI	Electrical machinery
7352021	0	14	5	8	7	0	1	2004	2004-07-09	2008-04-01	1362	3	2826		1	0	1	0	47.350994	-.37625587	26.821192	-.62889695	47.350994	-.37625587	0	0	0	0	0	0	.14117068	0	0	0	0	1.9459101	0	1.0986123	28	2000	0	0	1	0	2.0794415	.1368677		Non-AI	Electrical machinery
9558860	0	32	5	17	3	17	1	2010	2010-09-10	2017-01-31	2335	3	1724		0	0	0		26.515152	-.29337218	34.848484	-.25796327	27.020203	-.28968465	0	0	0	0	0	0	.21640904	0	0	0	0	1.0986123	2.8903718	1.0986123	17	2010	0	0	0	1	2.8332133	.22295207		Non-AI	Electrical machinery
7349661	0	20	5	2	5	0	1	2005	2005-08-26	2008-03-25	942	5	2852		0	0	0		19.578314	-.71364558	28.012049	-.58454168	19.578314	-.71364558	0	0	0	0	0	0	.094408669	0	0	0	0	1.6094379	0	1.6094379	28	2000	0	0	1	0	.69314718	.093361199		Non-AI	Electrical machinery
11411432	0	11	5	9	4	2	1	2018	2018-10-01	2022-08-09	1408	3	2836		0	0	0		40.072201	-.19104765	40.794224	-.1847384	40.252708	-.18104973	0	0	0	0	0	0	.09117993	0	0	0	0	1.3862944	1.0986123	1.0986123	28	2010	0	0	0	1	2.1972246	.085640788		Non-AI	Electrical machinery
7391167	0	24	2	3	7	0	1	2005	2005-05-09	2008-06-24	1142	5	2821		6	3	6	0	91.86747	1.6477864	90.963852	1.2123828	91.86747	1.6477864	.6111111	.44444445	.6111111	1.4591479	.91829586	1.4591479	.29107949	0	0	0	0	1.9459101	0	1.6094379	28	2000	0	0	1	0	1.0986123	.30005839		Non-AI	Electrical machinery
9859772	0	27	7	13	7	1	1	2015	2015-01-26	2018-01-02	1072	3	2837		0	0	0		29.913296	-.47933429	37.861271	-.36893439	32.369942	-.4446699	0	0	0	0	0	0	.12275346	0	0	0	0	1.9459101	.69314718	1.0986123	28	2010	0	0	0	1	2.5649493	.11738383		Non-AI	Electrical machinery
8415872	0	19	3	4	5	0	1	2011	2011-02-23	2013-04-09	776	2	2821		1	1	1	0	60.897434	-.12717588	76.709404	.054158513	63.675213	-.1048358	0	0	0	0	0	0	.21507484	0	0	0	0	1.6094379	0	.69314718	28	2010	0	0	0	1	1.3862944	.20736057		Non-AI	Electrical machinery
7091459	0	21	1	2	2	0	1	2004	2004-08-20	2006-08-15	725	4	3742		3	2	3	0	76.490067	.28056073	78.476822	.4753291	76.490067	.28056073	.66666669	.5	.66666669	1.5849625	1	1.5849625	0	0	0	0	0	.69314718	0	1.3862944	37	2000	0	0	1	0	.69314718	0		Non-AI	Electrical machinery
8593837	0	22	1	5	4	0	1	2010	2010-03-05	2013-11-26	1362	2	2838		4	1	4	0	91.919189	.4002122	78.030304	.049727861	92.42424	.41193688	.375	0	.375	.8112781	0	.8112781	.075613856	0	0	1	0	1.3862944	0	.69314718	28	2010	0	0	0	1	1.6094379	.074600436		Non-AI	Electrical machinery
9509199	0	20	2	3	5	0	1	2013	2013-09-16	2016-11-29	1170	2	2837		0	0	0		28.428093	-.1544058	37.29097	-.11296584	30.100334	-.14259948	0	0	0	0	0	0	0	0	0	1	0	1.6094379	0	.69314718	28	2010	0	0	0	1	1.0986123	0		Non-AI	Electrical machinery
10236508	0	18	5	20	6	2	1	2016	2016-12-02	2019-03-19	837	2	1724		1	0	1	0	71.038254	-.031214189	36.612022	-.2660926	73.633881	.0047082435	0	0	0	0	0	0	.35758558	0	0	0	0	1.7917595	1.0986123	.69314718	17	2010	0	0	0	1	2.9957323	.34579614		Non-AI	Electrical machinery
7336121	0	11	2	4	20	4	1	2001	2001-07-09	2008-02-26	2423	5	2816		0	0	0		12.5	-.8528831	20.138889	-.76225036	12.5	-.8528831	0	0	0	0	0	0	.090709567	0	0	0	0	2.9957323	1.6094379	1.6094379	28	2000	0	0	1	0	1.3862944	.088334307		Non-AI	Electrical machinery
7404519	0	11	1	1	8	1	1	2005	2005-05-18	2008-07-29	1168	5	2876		0	0	0		19.578314	-.71364558	28.012049	-.58454168	19.578314	-.71364558	0	0	0	0	0	0	0	1	0	0	1	2.0794415	.69314718	1.6094379	28	2000	0	0	1	0	0	0		Non-AI	Electrical machinery
6720543	0	21	1	2	3	0	1	2002	2002-12-12	2004-04-13	488	4	3742		1	0	1	0	50	-.34241402	26.896551	-.54305536	50	-.34241402	0	0	0	0	0	0	.14857545	0	0	0	0	1.0986123	0	1.3862944	37	2000	0	0	1	0	.69314718	.15030903		Non-AI	Electrical machinery
5544771	0	8	3	3	8	0	1	1995	1995-06-22	1996-08-13	418	4	9999		2	1	2	0	43.902439	-.43042052	50	-.31196648	43.902439	-.43042052	.5	0	.5	1	0	1	.10451585	0	0	0	0	2.0794415	0	1.3862944	99	1990	0	1	0	0	1.0986123	.10347255		Non-AI	Electrical machinery
8298450	0	43	4	12	20	80	1	2008	2008-10-08	2012-10-30	1483	4	1765		1	0	1	0	63.141026	-.12217773	35.576923	-.379206	64.102562	-.10680414	0	0	0	0	0	0	.23157498	0	0	1	0	2.9957323	4.3944492	1.3862944	17	2000	0	0	1	0	2.4849067	.22932774		Non-AI	Electrical machinery
10727502	0	25	2	22	9	2	1	2017	2017-07-11	2020-07-28	1113	5	1725		1	1	1	0	75.899284	.36106098	81.294968	.78274083	77.158272	.43632331	0	0	0	0	0	0	.30621085	0	0	1	0	2.1972246	1.0986123	1.6094379	17	2010	0	0	0	1	3.0910425	.30247825		Non-AI	Electrical machinery
9354382	0	20	3	5	5	0	1	2014	2014-08-04	2016-05-31	666	2	2875		0	0	0		29.026846	-.40717521	36.577183	-.31543726	31.375839	-.37688771	0	0	0	0	0	0	.246084	0	0	0	0	1.6094379	0	.69314718	28	2010	0	0	0	1	1.6094379	.22681829		Non-AI	Electrical machinery
8054604	0	19	1	1	2	0	1	2008	2008-07-28	2011-11-08	1198	2	2836		0	0	0		25.641026	-.54572719	35.576923	-.379206	25.961538	-.53402066	0	0	0	0	0	0	0	0	0	0	0	.69314718	0	.69314718	28	2000	0	0	1	0	0	0		Non-AI	Electrical machinery
9823405	0	18	4	4	5	0	1	2015	2015-06-01	2017-11-21	904	2	2875		0	0	0		29.913296	-.47933429	37.861271	-.36893439	32.369942	-.4446699	0	0	0	0	0	0	0	0	0	0	0	1.6094379	0	.69314718	28	2010	0	0	0	1	1.3862944	0		Non-AI	Electrical machinery
8354776	0	12	3	4	1	7	1	2009	2009-06-10	2013-01-15	1315	2	2837		2	2	2	0	77.631577	.076994568	89.473686	1.4679378	78.618423	.089378744	.5	.5	.5	1	1	1	.12789369	0	0	0	0	0	2.0794415	.69314718	28	2000	0	0	1	0	1.3862944	.1222459		Non-AI	Electrical machinery
7327378	0	45	3	2	3	0	1	2004	2004-01-05	2008-02-05	1492	2	2861		7	0	7	0	93.377487	1.5941939	26.821192	-.62889695	93.377487	1.5941939	.69387758	0	.69387758	1.842371	0	1.842371	.071004502	0	0	1	0	1.0986123	0	.69314718	28	2000	0	0	1	0	.69314718	.073097184		Non-AI	Electrical machinery
5932131	0	3	4	1	7	0	1	1997	1997-09-04	1999-08-03	698	4	9999		0	0	0		9.090909	-.67307431	18.686869	-.77095503	9.090909	-.67307431	0	0	0	0	0	0	0	0	0	0	0	1.9459101	0	1.3862944	99	1990	0	1	0	0	0	0		Non-AI	Electrical machinery
9529143	0	20	4	2	2	0	1	2014	2014-08-29	2016-12-27	851	2	2879		1	0	0	1	68.456375	-.076553375	36.577183	-.31543726	31.375839	-.37688771	0	0	0	0	0	0	0	0	0	0	0	.69314718	0	.69314718	28	2010	0	0	0	1	.69314718	0		Non-AI	Electrical machinery
7325964	0	29	1	5	3	0	1	2005	2005-07-13	2008-02-05	937	6	2875		2	2	2	0	69.578316	.073498383	83.73494	.61340797	69.578316	.073498383	.5	.5	.5	1	1	1	0	0	0	0	0	1.0986123	0	1.7917595	28	2000	0	0	1	0	1.6094379	0		Non-AI	Electrical machinery
6881935	0	5	2	4	5	0	1	2003	2003-05-23	2005-04-19	697	6	3742		1	0	1	0	38.700565	-.30611691	22.033897	-.34315363	38.700565	-.30554387	0	0	0	0	0	0	.14270262	0	0	0	0	1.6094379	0	1.7917595	37	2000	0	0	1	0	1.3862944	.1503901		Non-AI	Electrical machinery
8530071	0	9	3	6	7	0	1	2008	2008-11-04	2013-09-10	1771	2	1726		0	0	0		25.641026	-.54572719	35.576923	-.379206	25.961538	-.53402066	0	0	0	0	0	0	.47089311	0	0	0	0	1.9459101	0	.69314718	17	2000	0	0	1	0	1.7917595	.47816887		Non-AI	Electrical machinery
8513856	0	17	6	3	5	0	1	2012	2012-07-18	2013-08-20	398	2	2837		0	0	0		29.277567	-.11509205	37.832699	-.11784733	30.608364	-.28305724	0	0	0	0	0	0	.11167415	0	0	1	0	1.6094379	0	.69314718	28	2010	0	0	0	1	1.0986123	.10687523		Non-AI	Electrical machinery
8581508	0	8	1	5	2	2	1	2011	2011-09-22	2013-11-12	782	5	2821		5	4	5	0	94.444443	.12081708	96.367523	1.1723726	95.299149	.24436815	.47999999	.5	.47999999	.9709506	1	.9709506	.26124156	0	0	0	0	.69314718	1.0986123	1.6094379	28	2010	0	0	0	1	1.6094379	.25940999		Non-AI	Electrical machinery
9301357	0	9	4	5	3	0	1	2012	2012-07-16	2016-03-29	1352	2	2691		0	0	0		29.277567	-.11509205	37.832699	-.11784733	30.608364	-.28305724	0	0	0	0	0	0	.11616594	0	0	0	0	1.0986123	0	.69314718	26	2010	0	0	0	1	1.6094379	.10747586		Non-AI	Electrical machinery
9065297	0	15	1	6	5	0	1	2011	2011-06-16	2015-06-23	1468	2	2859		0	0	0		24.786325	-.18917412	33.119659	-.31857949	26.282051	-.19213679	0	0	0	0	0	0	.36053333	0	0	0	0	1.6094379	0	.69314718	28	2010	0	0	0	1	1.7917595	.36991608		Non-AI	Electrical machinery
8829508	0	19	1	7	1	0	1	2012	2012-12-20	2014-09-09	628	2	2814		2	1	2	0	83.650192	-.018693296	81.939163	-.003055301	86.121674	.17647396	.5	0	.5	1	0	1	.19532593	0	0	0	0	0	0	.69314718	28	2010	0	0	0	1	1.9459101	.19725004		Non-AI	Electrical machinery
9653915	0	20	4	1	8	0	1	2014	2014-05-29	2017-05-16	1083	2	2836		0	0	0		29.026846	-.40717521	36.577183	-.31543726	31.375839	-.37688771	0	0	0	0	0	0	0	0	0	0	0	2.0794415	0	.69314718	28	2010	0	0	0	1	0	0		Non-AI	Electrical machinery
9130151	0	16	1	15	12	24	1	2012	2012-07-13	2015-09-08	1152	1	2824		0	0	0		29.277567	-.11509205	37.832699	-.11784733	30.608364	-.28305724	0	0	0	0	0	0	.17988746	0	0	0	0	2.4849067	3.2188759	0	28	2010	0	0	0	1	2.7080503	.17269349		Non-AI	Electrical machinery
7868972	0	27	3	15	2	0	1	2008	2008-02-05	2011-01-11	1071	2	2874		2	1	2	0	80.448715	.30137175	79.166664	.18418577	81.410255	.32041243	.5	0	.5	1	0	1	.13751832	0	0	0	0	.69314718	0	.69314718	28	2000	0	0	1	0	2.7080503	.13637017		Non-AI	Electrical machinery
10491007	0	20	1	4	1	1	1	2016	2016-07-06	2019-11-26	1238	5	2859		5	0	5	0	96.174866	1.3128321	36.612022	-.2660926	96.857925	1.3832818	0	0	0	0	0	0	.23063274	0	0	0	0	0	.69314718	1.6094379	28	2010	0	0	0	1	1.3862944	.21387525		Non-AI	Electrical machinery
7319626	0	22	1	1	4	0	1	2006	2006-01-10	2008-01-15	735	4	2824		4	3	4	0	83.86364	.84040648	91.13636	1.4612201	83.86364	.8469345	.5	.44444445	.5	1	.91829586	1	0	0	0	0	0	1.3862944	0	1.3862944	28	2000	0	0	1	0	0	0		Non-AI	Electrical machinery
7626115	0	6	6	7	1	0	1	2006	2006-11-16	2009-12-01	1111	2	1626		2	1	1	.5	66.590912	.051965434	66.590912	.057427865	49.31818	-.33733833	.5	0	0	1	0	0	.10981017	0	0	0	0	0	0	.69314718	16	2000	0	0	1	0	1.9459101	.10905766		Non-AI	Electrical machinery
7898175	0	17	2	5	4	2	1	2007	2007-07-20	2011-03-01	1320	3	2879		0	0	0		25.598085	-.50630462	34.688995	-.49310488	25.598085	-.50444597	0	0	0	0	0	0	.09682706	0	0	1	0	1.3862944	1.0986123	1.0986123	28	2000	0	0	1	0	1.6094379	.094022416		Non-AI	Electrical machinery
7819691	0	19	1	4	3	0	1	2006	2006-07-05	2010-10-26	1574	3	2833		1	0	1	0	48.863636	-.34225509	27.727272	-.64446825	49.31818	-.33733833	0	0	0	0	0	0	.069338083	0	0	0	0	1.0986123	0	1.0986123	28	2000	0	0	1	0	1.3862944	.071124256		Non-AI	Electrical machinery
6509670	0	20	2	4	7	3	1	2001	2001-07-16	2003-01-21	554	5	2834		13	6	13	0	99.305557	2.7269313	93.75	1.8933315	99.305557	2.7269313	.80473375	.72222221	.80473375	2.5654483	1.9182959	2.5654483	.11118519	0	0	0	0	1.9459101	1.3862944	1.6094379	28	2000	0	0	1	0	1.3862944	.10468803		Non-AI	Electrical machinery
8125142	0	12	2	5	6	0	1	2010	2010-08-02	2012-02-28	575	6	2889		1	1	1	0	62.373737	-.11997608	78.030304	.049727861	63.383839	-.11427926	0	0	0	0	0	0	.21049541	0	0	0	0	1.7917595	0	1.7917595	28	2010	0	0	0	1	1.6094379	.20471559		Non-AI	Electrical machinery
7474056	0	19	5	2	2	3	1	2003	2003-03-19	2009-01-06	2120	6	2889		0	0	0		15.536723	-.44469154	22.033897	-.34315363	15.536723	-.44421378	0	0	0	0	0	0	0	0	0	0	0	.69314718	1.3862944	1.7917595	28	2000	0	0	1	0	.69314718	0		Non-AI	Electrical machinery
7315135	0	14	4	2	5	2	1	2006	2006-02-03	2008-01-01	697	4	2821		2	1	2	0	66.590912	.051965434	66.590912	.057427865	66.818184	.057419289	.5	0	.5	1	0	1	0	0	0	0	0	1.6094379	1.0986123	1.3862944	28	2000	0	0	1	0	.69314718	0		Non-AI	Electrical machinery
8269468	0	13	3	2	12	0	1	2009	2009-12-11	2012-09-18	1012	2	2859		2	1	2	0	77.631577	.076994568	73.684212	.41545412	78.618423	.089378744	0	0	0	0	0	0	0	0	0	0	0	2.4849067	0	.69314718	28	2000	0	0	1	0	.69314718	0		Non-AI	Electrical machinery
10948770	0	32	8	17	6	0	1	2016	2016-08-16	2021-03-16	1673	2	2871		0	0	0		30.327869	-.36722577	36.612022	-.2660926	31.967213	-.33993515	0	0	0	0	0	0	.13522232	0	0	0	0	1.7917595	0	.69314718	28	2010	0	0	0	1	2.8332133	.12742013		Non-AI	Electrical machinery
10290898	0	38	3	11	8	14	1	2015	2015-08-28	2019-05-14	1355	3	1727		2	2	2	0	83.3815	.44461927	94.21965	1.2267069	85.260117	.52602905	0	0	0	0	0	0	.37922892	0	0	0	0	2.0794415	2.7080503	1.0986123	17	2010	0	0	0	1	2.3978953	.36561528		Non-AI	Electrical machinery
7309149	0	24	2	5	4	0	1	2005	2005-07-27	2007-12-18	874	5	2875		10	2	10	0	98.493973	3.2220743	83.73494	.61340797	98.493973	3.2220743	.69999999	0	.69999999	1.8464394	0	1.8464394	0	0	0	0	0	1.3862944	0	1.6094379	28	2000	0	0	1	0	1.6094379	0		Non-AI	Electrical machinery
10665897	0	20	5	21	1	0	1	2017	2017-10-28	2020-05-26	941	2	1725		0	0	0		32.014389	-.53514397	35.251797	-.55224043	32.733814	-.52635831	0	0	0	0	0	0	.30124578	0	0	0	0	0	0	.69314718	17	2010	0	0	0	1	3.0445225	.29289761		Non-AI	Electrical machinery
6149469	0	20	1	3	10	0	1	1999	1999-09-27	2000-11-21	421	3	9999		12	3	12	0	95.384613	1.9771507	74.615387	.45806852	95.384613	1.9771507	.41666666	.44444445	.41666666	1.2075187	.91829586	1.2075187	.08805152	0	0	0	0	2.3025851	0	1.0986123	99	1990	0	1	0	0	1.0986123	.077174284		Non-AI	Electrical machinery
8648493	0	20	1	4	5	0	1	2010	2010-08-09	2014-02-11	1282	3	2859		3	0	3	0	87.121216	.2268161	34.848484	-.25796327	87.626259	.2365315	.66666669	0	.66666669	1.5849625	0	1.5849625	.075275995	0	0	1	1	1.6094379	0	1.0986123	28	2010	0	0	0	1	1.3862944	.076466702		Non-AI	Electrical machinery
8388177	0	9	7	15	5	2	1	2012	2012-02-01	2013-03-05	398	3	2875		2	2	2	0	83.650192	-.018693296	92.015205	.11173672	86.121674	.17647396	.5	.5	.5	1	1	1	.22482824	0	0	0	0	1.6094379	1.0986123	1.0986123	28	2010	0	0	0	1	2.7080503	.20925047		Non-AI	Electrical machinery
7173226	0	7	1	7	7	0	1	2003	2003-03-06	2007-02-06	1433	5	3742		0	0	0		15.536723	-.44469154	22.033897	-.34315363	15.536723	-.44421378	0	0	0	0	0	0	.27847514	0	0	1	0	1.9459101	0	1.6094379	37	2000	0	0	1	0	1.9459101	.28819504		Non-AI	Electrical machinery
6218652	0	16	2	1	4	0	1	1999	1999-09-01	2001-04-17	594	4	9999		2	1	2	0	46.923077	-.4294934	49.23077	-.36899966	46.923077	-.4294934	.5	0	.5	1	0	1	0	0	0	1	0	1.3862944	0	1.3862944	99	1990	0	1	0	0	0	0		Non-AI	Electrical machinery
5886330	0	7	2	1	6	0	1	1997	1997-09-26	1999-03-23	543	7	9999		4	2	4	0	70.202019	.063216925	70.707069	.154191	70.202019	.063216925	.375	.5	.375	.8112781	1	.8112781	0	0	0	0	0	1.7917595	0	1.9459101	99	1990	0	1	0	0	0	0		Non-AI	Electrical machinery
11038212	0	20	2	9	1	1	1	2018	2018-06-01	2021-06-15	1110	2	1727		0	0	0		40.072201	-.19104765	40.794224	-.1847384	40.252708	-.18104973	0	0	0	0	0	0	.35759372	0	0	1	0	0	.69314718	.69314718	17	2010	0	0	0	1	2.1972246	.343494		Non-AI	Electrical machinery
11140754	0	18	4	13	4	6	1	2016	2016-11-15	2021-10-05	1785	5	3761		0	0	0		30.327869	-.36722577	36.612022	-.2660926	31.967213	-.33993515	0	0	0	0	0	0	.18420149	0	0	0	0	1.3862944	1.9459101	1.6094379	37	2010	0	0	0	1	2.5649493	.17184588		Non-AI	Electrical machinery
10347459	0	15	1	11	7	0	1	2017	2017-07-13	2019-07-09	726	3	2881		0	0	0		32.014389	-.53514397	35.251797	-.55224043	32.733814	-.52635831	0	0	0	0	0	0	0	0	0	0	0	1.9459101	0	1.0986123	28	2010	0	0	0	1	2.3978953	0		Non-AI	Electrical machinery
8253886	0	21	3	3	4	0	1	2009	2009-05-11	2012-08-28	1205	2	2874		3	2	3	0	88.486839	.28597981	89.473686	1.4679378	88.815788	.30165327	.44444445	0	.44444445	.91829586	0	.91829586	0	0	0	0	0	1.3862944	0	.69314718	28	2000	0	0	1	0	1.0986123	0		Non-AI	Electrical machinery
8802320	0	20	4	10	2	6	1	2011	2011-10-12	2014-08-12	1035	2	1725		3	1	1	.66666669	84.829063	-.003179397	76.709404	.054158513	63.675213	-.1048358	0	0	0	0	0	0	.68759274	0	0	0	0	.69314718	1.9459101	.69314718	17	2010	0	0	0	1	2.3025851	.73389798		Non-AI	Electrical machinery
5250774	0	10	1	5	12	0	1	1992	1992-06-16	1993-10-05	476	5	9999		2	1	2	0	47.826088	-.43146226	45.652172	-.44071022	47.826088	-.43146226	.5	0	.5	1	0	1	.11260924	0	0	0	0	2.4849067	0	1.6094379	99	1990	0	1	0	0	1.6094379	.10931797		Non-AI	Electrical machinery
10971333	0	17	7	5	15	1	1	2017	2017-10-03	2021-04-06	1281	3	1716		0	0	0		32.014389	-.53514397	35.251797	-.55224043	32.733814	-.52635831	0	0	0	0	0	0	.13686326	0	0	0	0	2.7080503	.69314718	1.0986123	17	2010	0	0	0	1	1.6094379	.12213935		Non-AI	Electrical machinery
9064404	0	30	2	4	5	11	1	2012	2012-05-04	2015-06-23	1145	7	2469		1	0	1	0	68.441063	-.066892676	37.832699	-.11784733	71.292778	-.053291641	0	0	0	0	0	0	.091669805	0	0	0	0	1.6094379	2.4849067	1.9459101	24	2010	0	0	0	1	1.3862944	.087081559		Non-AI	Electrical machinery
7294813	0	5	4	6	5	0	1	2005	2005-08-23	2007-11-13	812	3	3742		0	0	0		19.578314	-.71364558	28.012049	-.58454168	19.578314	-.71364558	0	0	0	0	0	0	.079725906	0	0	0	0	1.6094379	0	1.0986123	37	2000	0	0	1	0	1.7917595	.085426711		Non-AI	Electrical machinery
10211683	0	17	7	4	1	2	1	2014	2014-07-22	2019-02-19	1673	5	2836		0	0	0		29.026846	-.40717521	36.577183	-.31543726	31.375839	-.37688771	0	0	0	0	0	0	0	0	0	0	0	0	1.0986123	1.6094379	28	2010	0	0	0	1	1.3862944	0		Non-AI	Electrical machinery
6759639	0	23	2	3	1	2	1	2002	2002-11-25	2004-07-06	589	6	3742		1	1	1	0	50	-.34241402	64.137932	-.16986567	50	-.34241402	0	0	0	0	0	0	.095932566	0	0	0	0	0	1.0986123	1.7917595	37	2000	0	0	1	0	1.0986123	.096916556		Non-AI	Electrical machinery
7144453	0	13	4	3	11	2	1	2003	2003-10-29	2006-12-05	1133	5	1712		3	2	3	0	69.209038	-.028967584	79.661018	.10843144	69.209038	-.02820405	.66666669	.5	.66666669	1.5849625	1	1.5849625	.11348891	0	0	0	0	2.3978953	1.0986123	1.6094379	17	2000	0	0	1	0	1.0986123	.11668704		Non-AI	Electrical machinery
9225266	0	8	1	1	2	0	1	2013	2013-06-11	2015-12-29	931	2	2837		0	0	0		28.428093	-.1544058	37.29097	-.11296584	30.100334	-.14259948	0	0	0	0	0	0	0	0	0	0	0	.69314718	0	.69314718	28	2010	0	0	0	1	0	0		Non-AI	Electrical machinery
10931145	0	17	3	9	2	2	1	2016	2016-04-26	2021-02-23	1764	5	2836		0	0	0		30.327869	-.36722577	36.612022	-.2660926	31.967213	-.33993515	0	0	0	0	0	0	.088907786	0	0	0	0	.69314718	1.0986123	1.6094379	28	2010	0	0	0	1	2.1972246	.085748486		Non-AI	Electrical machinery
9293988	0	12	3	4	6	1	1	2013	2013-11-21	2016-03-22	852	2	2838		1	0	0	1	68.896324	-.058821257	37.29097	-.11296584	30.100334	-.14259948	0	0	0	0	0	0	0	0	0	1	0	1.7917595	.69314718	.69314718	28	2010	0	0	0	1	1.3862944	0		Non-AI	Electrical machinery
10468206	0	14	4	5	3	1	1	2016	2016-04-11	2019-11-05	1303	1	3729		0	0	0		30.327869	-.36722577	36.612022	-.2660926	31.967213	-.33993515	0	0	0	0	0	0	0	0	0	1	0	1.0986123	.69314718	0	37	2010	0	0	0	1	1.6094379	0		Non-AI	Electrical machinery
6670594	0	8	2	1	5	2	1	2002	2002-09-18	2003-12-30	468	3	3742		2	2	2	0	67.586205	-.15987714	78.965515	.20332405	67.586205	-.15987714	0	0	0	0	0	0	0	0	0	0	0	1.6094379	1.0986123	1.0986123	37	2000	0	0	1	0	0	0		Non-AI	Electrical machinery
8350979	0	19	3	2	2	1	1	2008	2008-05-20	2013-01-08	1694	2	2871		0	0	0		25.641026	-.54572719	35.576923	-.379206	25.961538	-.53402066	0	0	0	0	0	0	.077976018	0	0	0	0	.69314718	.69314718	.69314718	28	2000	0	0	1	0	.69314718	.078892551		Non-AI	Electrical machinery
9112358	0	24	1	4	4	2	1	2011	2011-09-01	2015-08-18	1447	2	2859		0	0	0		24.786325	-.18917412	33.119659	-.31857949	26.282051	-.19213679	0	0	0	0	0	0	.076600805	0	0	0	0	1.3862944	1.0986123	.69314718	28	2010	0	0	0	1	1.3862944	.077123664		Non-AI	Electrical machinery
10310168	0	12	3	5	2	1	1	2015	2015-08-04	2019-06-04	1400	5	2875		0	0	0		29.913296	-.47933429	37.861271	-.36893439	32.369942	-.4446699	0	0	0	0	0	0	0	0	0	0	0	.69314718	.69314718	1.6094379	28	2010	0	0	0	1	1.6094379	0		Non-AI	Electrical machinery
7405534	0	20	1	2	9	0	1	2005	2005-11-01	2008-07-29	1001	5	2837		0	0	0		19.578314	-.71364558	28.012049	-.58454168	19.578314	-.71364558	0	0	0	0	0	0	0	0	0	0	0	2.1972246	0	1.6094379	28	2000	0	0	1	0	.69314718	0		Non-AI	Electrical machinery
8864543	0	5	6	6	1	4	1	2013	2013-06-25	2014-10-21	483	6	2879		1	1	1	0	68.896324	-.058821257	82.274246	.0072362465	71.906357	-.046785448	0	0	0	0	0	0	.090972781	0	0	1	0	0	1.6094379	1.7917595	28	2010	0	0	0	1	1.7917595	.085116066		Non-AI	Electrical machinery
8766508	0	16	1	1	5	0	1	2012	2012-02-21	2014-07-01	861	2	2834		2	2	2	0	83.650192	-.018693296	92.015205	.11173672	86.121674	.17647396	.5	.5	.5	1	1	1	0	0	0	0	0	1.6094379	0	.69314718	28	2010	0	0	0	1	0	0		Non-AI	Electrical machinery
8415048	0	19	6	8	3	1	1	2009	2009-08-03	2013-04-09	1345	2	1726		0	0	0		24.342106	-.34097594	31.907894	-.63702965	25	-.33517027	0	0	0	0	0	0	.74179167	0	0	0	0	1.0986123	.69314718	.69314718	17	2000	0	0	1	0	2.0794415	.78257555		Non-AI	Electrical machinery
7277106	0	25	2	2	7	0	1	2004	2004-06-04	2007-10-02	1215	1	2821		0	0	0		19.205297	-.70466417	26.821192	-.62889695	19.205297	-.70466417	0	0	0	0	0	0	0	0	0	0	0	1.9459101	0	0	28	2000	0	0	1	0	.69314718	0		Non-AI	Electrical machinery
7019237	0	20	1	2	6	0	1	2005	2005-06-21	2006-03-28	280	3	2832		9	7	9	0	96.385544	2.8285024	98.795181	3.6082821	96.385544	2.8285024	.37037036	.24489796	.37037036	.98642671	.59167278	.98642671	.081988163	0	0	0	0	1.7917595	0	1.0986123	28	2000	0	0	1	0	.69314718	.08665923		Non-AI	Electrical machinery
8755198	0	21	2	1	7	3	1	2009	2009-06-30	2014-06-17	1813	3	2838		1	0	1	0	59.539474	-.13199069	31.907894	-.63702965	60.855263	-.12289577	0	0	0	0	0	0	0	0	0	0	0	1.9459101	1.3862944	1.0986123	28	2000	0	0	1	0	0	0		Non-AI	Electrical machinery
7271399	0	22	3	2	7	0	1	2004	2004-12-28	2007-09-18	994	2	2881		3	0	3	0	76.490067	.28056073	26.821192	-.62889695	76.490067	.28056073	0	0	0	0	0	0	0	0	0	1	0	1.9459101	0	.69314718	28	2000	0	0	1	0	.69314718	0		Non-AI	Electrical machinery
9029707	0	24	1	4	13	12	1	2012	2012-03-26	2015-05-12	1142	5	2847		0	0	0		29.277567	-.11509205	37.832699	-.11784733	30.608364	-.28305724	0	0	0	0	0	0	.077912554	0	0	0	0	2.5649493	2.5649493	1.6094379	28	2010	0	0	0	1	1.3862944	.073036514		Non-AI	Electrical machinery
7213959	0	18	1	5	7	0	1	2006	2006-01-03	2007-05-08	490	6	2875		2	1	2	0	66.590912	.051965434	66.590912	.057427865	66.818184	.057419289	0	0	0	0	0	0	.19695553	0	0	0	0	1.9459101	0	1.7917595	28	2000	0	0	1	0	1.6094379	.19909796		Non-AI	Electrical machinery
7268766	0	14	4	4	7	0	1	2003	2003-09-05	2007-09-11	1467	6	2629		3	2	3	0	69.209038	-.028967584	79.661018	.10843144	69.209038	-.02820405	.66666669	.5	.66666669	1.5849625	1	1.5849625	.16080979	0	0	0	0	1.9459101	0	1.7917595	26	2000	0	0	1	0	1.3862944	.16079584		Non-AI	Electrical machinery
8647793	0	18	2	9	2	16	1	2009	2009-12-17	2014-02-11	1517	1	1721		0	0	0		24.342106	-.34097594	31.907894	-.63702965	25	-.33517027	0	0	0	0	0	0	.29621324	0	0	0	0	.69314718	2.8332133	0	17	2000	0	0	1	0	2.1972246	.29833418		Non-AI	Electrical machinery
8459832	0	9	1	12	1	1	1	2012	2012-07-31	2013-06-11	315	5	2875		335	140	59	.82388061	100	16.0317	100	15.953036	100	13.273113	.61206269	.44231665	.83888227	2.5621252	1.7355356	3.1519644	.21108814	0	0	0	0	0	.69314718	1.6094379	28	2010	0	0	0	1	2.4849067	.19966096		Non-AI	Electrical machinery
6927373	0	20	1	2	7	0	1	2003	2003-07-03	2005-08-09	768	5	3742		2	1	2	0	55.084747	-.16754223	58.192089	-.11736109	55.084747	-.16687396	.5	0	.5	1	0	1	.075521819	0	0	0	0	1.9459101	0	1.6094379	37	2000	0	0	1	0	.69314718	.076246925		Non-AI	Electrical machinery
8039772	0	33	4	2	9	1	1	2006	2006-07-25	2011-10-18	1911	4	3742		0	0	0		19.318182	-.73647565	27.727272	-.64446825	19.545454	-.73209596	0	0	0	0	0	0	0	0	0	0	0	2.1972246	.69314718	1.3862944	37	2000	0	0	1	0	.69314718	0		Non-AI	Electrical machinery
9997944	0	19	4	1	6	0	1	2015	2015-07-02	2018-06-12	1076	1	2859		0	0	0		29.913296	-.47933429	37.861271	-.36893439	32.369942	-.4446699	0	0	0	0	0	0	0	0	0	1	0	1.7917595	0	0	28	2010	0	0	0	1	0	0		Non-AI	Electrical machinery
9299510	0	20	1	6	6	2	1	2013	2013-10-30	2016-03-29	881	5	2833		1	0	1	0	68.896324	-.058821257	37.29097	-.11296584	71.906357	-.046785448	0	0	0	0	0	0	0	0	0	0	0	1.7917595	1.0986123	1.6094379	28	2010	0	0	0	1	1.7917595	0		Non-AI	Electrical machinery
6943331	0	8	1	4	7	0	1	2003	2003-09-30	2005-09-13	714	6	3742		0	0	0		15.536723	-.44469154	22.033897	-.34315363	15.536723	-.44421378	0	0	0	0	0	0	.11206221	0	0	0	0	1.9459101	0	1.7917595	37	2000	0	0	1	0	1.3862944	.11495952		Non-AI	Electrical machinery
7256544	0	13	7	2	2	0	1	2004	2004-11-16	2007-08-14	1001	3	2879		0	0	0		19.205297	-.70466417	26.821192	-.62889695	19.205297	-.70466417	0	0	0	0	0	0	0	0	0	0	0	.69314718	0	1.0986123	28	2000	0	0	1	0	.69314718	0		Non-AI	Electrical machinery
10527271	0	20	3	5	2	0	1	2017	2017-07-17	2020-01-07	904	3	2875		0	0	0		32.014389	-.53514397	35.251797	-.55224043	32.733814	-.52635831	0	0	0	0	0	0	.41632038	0	0	1	0	.69314718	0	1.0986123	28	2010	0	0	0	1	1.6094379	.39882892		Non-AI	Electrical machinery
10446209	0	11	5	11	21	17	1	2011	2011-02-25	2019-10-15	3154	1	2627		0	0	0		24.786325	-.18917412	33.119659	-.31857949	26.282051	-.19213679	0	0	0	0	0	0	.12513897	0	0	0	0	3.0445225	2.8903718	0	26	2010	0	0	0	1	2.3978953	.12822524		Non-AI	Electrical machinery
9627610	0	19	2	7	4	0	1	2015	2015-10-21	2017-04-18	545	4	2895		2	1	0	1	83.3815	.44461927	83.670517	.42888623	32.369942	-.4446699	0	0	0	0	0	0	.090311669	0	0	0	0	1.3862944	0	1.3862944	28	2010	0	0	0	1	1.9459101	.08533892		Non-AI	Electrical machinery
10218266	0	20	1	13	2	0	1	2018	2018-01-09	2019-02-26	413	2	2838		2	1	2	0	94.04332	.55430728	87.184113	.21504705	94.945847	.57309729	.5	0	.5	1	0	1	.095399126	0	0	1	0	.69314718	0	.69314718	28	2010	0	0	0	1	2.5649493	.088477656		Non-AI	Electrical machinery
10048423	0	22	4	11	1	2	1	2016	2016-03-08	2018-08-14	889	5	2875		0	0	0		30.327869	-.36722577	36.612022	-.2660926	31.967213	-.33993515	0	0	0	0	0	0	.1586841	0	0	1	0	0	1.0986123	1.6094379	28	2010	0	0	0	1	2.3978953	.14814283		Non-AI	Electrical machinery
6052022	0	22	1	2	44	0	1	1998	1998-04-29	2000-04-18	720	4	9999		19	11	19	0	98.333336	2.9041328	98.888885	3.6911938	98.333336	2.9041328	.68698061	.72727275	.68698061	1.8129452	1.93626	1.8129452	0	0	0	0	0	3.7841897	0	1.3862944	99	1990	0	1	0	0	.69314718	0		Non-AI	Electrical machinery
9225282	0	11	4	2	5	0	1	2013	2013-07-01	2015-12-29	911	2	2837		0	0	0		28.428093	-.1544058	37.29097	-.11296584	30.100334	-.14259948	0	0	0	0	0	0	0	0	0	0	0	1.6094379	0	.69314718	28	2010	0	0	0	1	.69314718	0		Non-AI	Electrical machinery
9520386	0	9	5	5	4	0	1	2014	2014-04-25	2016-12-13	963	2	2875		0	0	0		29.026846	-.40717521	36.577183	-.31543726	31.375839	-.37688771	0	0	0	0	0	0	.085210115	0	0	0	0	1.3862944	0	.69314718	28	2010	0	0	0	1	1.6094379	.077973008		Non-AI	Electrical machinery
9977468	0	13	4	4	2	1	1	2015	2015-03-12	2018-05-22	1167	3	2847		1	0	1	0	68.930634	-.01735751	37.861271	-.36893439	72.54335	.040679581	0	0	0	0	0	0	.091598116	0	0	0	0	.69314718	.69314718	1.0986123	28	2010	0	0	0	1	1.3862944	.085871533		Non-AI	Electrical machinery
9903994	0	19	2	16	40	0	1	2014	2014-09-11	2018-02-27	1265	2	1782		0	0	0		29.026846	-.40717521	36.577183	-.31543726	31.375839	-.37688771	0	0	0	0	0	0	.13004202	0	0	0	0	3.6888795	0	.69314718	17	2010	0	0	0	1	2.7725887	.11971912		Non-AI	Electrical machinery
7502248	0	18	1	10	32	0	1	2005	2005-04-29	2009-03-10	1411	6	2827		2	0	2	0	69.578316	.073498383	28.012049	-.58454168	69.578316	.073498383	.5	0	.5	1	0	1	.1572475	0	0	0	0	3.4657359	0	1.7917595	28	2000	0	0	1	0	2.3025851	.15176454		Non-AI	Electrical machinery
9209649	0	20	2	1	3	0	1	2013	2013-12-24	2015-12-08	714	3	2859		0	0	0		28.428093	-.1544058	37.29097	-.11296584	30.100334	-.14259948	0	0	0	0	0	0	0	0	0	0	0	1.0986123	0	1.0986123	28	2010	0	0	0	1	0	0		Non-AI	Electrical machinery
10084344	0	8	3	6	1	3	1	2015	2015-01-29	2018-09-25	1335	5	2851		0	0	0		29.913296	-.47933429	37.861271	-.36893439	32.369942	-.4446699	0	0	0	0	0	0	.13432199	0	0	0	0	0	1.3862944	1.6094379	28	2010	0	0	0	1	1.7917595	.11962467		Non-AI	Electrical machinery
8178000	0	6	5	2	3	0	1	2008	2008-02-08	2012-05-15	1558	3	1734		1	0	1	0	63.141026	-.12217773	35.576923	-.379206	64.102562	-.10680414	0	0	0	0	0	0	.098075286	0	0	0	0	1.0986123	0	1.0986123	17	2000	0	0	1	0	.69314718	.09545593		Non-AI	Electrical machinery
5745327	0	23	1	1	6	0	1	1996	1996-06-03	1998-04-28	694	4	9999		1	0	1	0	27.922077	-.6086641	18.831169	-.70799983	27.922077	-.6086641	0	0	0	0	0	0	0	0	0	0	0	1.7917595	0	1.3862944	99	1990	0	1	0	0	0	0		Non-AI	Electrical machinery
8939636	0	19	2	3	4	0	1	2013	2013-07-12	2015-01-27	564	2	2875		0	0	0		28.428093	-.1544058	37.29097	-.11296584	30.100334	-.14259948	0	0	0	0	0	0	.66457731	0	0	0	0	1.3862944	0	.69314718	28	2010	0	0	0	1	1.0986123	.6477223		Non-AI	Electrical machinery
7969086	0	17	1	6	1	2	1	2007	2007-04-30	2011-06-28	1520	3	2879		1	0	1	0	61.244019	-.18948527	34.688995	-.49310488	61.483253	-.18688811	0	0	0	0	0	0	.21114285	0	0	0	0	0	1.0986123	1.0986123	28	2000	0	0	1	0	1.7917595	.20501399		Non-AI	Electrical machinery
10425130	0	8	4	12	1	2	1	2018	2018-05-21	2019-09-24	491	6	2836		0	0	0		40.072201	-.19104765	40.794224	-.1847384	40.252708	-.18104973	0	0	0	0	0	0	.14355123	0	0	0	0	0	1.0986123	1.7917595	28	2010	0	0	0	1	2.4849067	.13079219		Non-AI	Electrical machinery
7731410	0	15	1	2	2	0	1	2006	2006-08-29	2010-06-08	1379	4	2875		0	0	0		19.318182	-.73647565	27.727272	-.64446825	19.545454	-.73209596	0	0	0	0	0	0	.19695553	0	0	0	0	.69314718	0	1.3862944	28	2000	0	0	1	0	.69314718	.19909796		Non-AI	Electrical machinery
5536381	0	3	1	4	2	0	1	1994	1994-12-20	1996-07-16	574	4	9999		0	0	0		7.6923075	-1.0000608	21.153847	-.7766493	7.6923075	-1.0000608	0	0	0	0	0	0	.16625267	0	0	0	0	.69314718	0	1.3862944	99	1990	0	1	0	0	1.3862944	.15593649		Non-AI	Electrical machinery
8716899	0	14	3	6	9	1	1	2010	2010-09-10	2014-05-06	1334	4	2836		2	0	2	0	78.030304	.053420007	34.848484	-.25796327	78.78788	.061126117	.5	0	.5	1	0	1	.15606023	0	0	0	0	2.1972246	.69314718	1.3862944	28	2010	0	0	0	1	1.7917595	.14804913		Non-AI	Electrical machinery
7223010	0	14	5	3	3	0	1	2004	2004-04-15	2007-05-29	1139	4	2875		17	4	17	0	100	4.8782768	93.708611	1.5795552	100	4.8782768	.29065743	0	.29065743	.6722948	0	.6722948	0	0	0	0	0	1.0986123	0	1.3862944	28	2000	0	0	1	0	1.0986123	0		Non-AI	Electrical machinery
5756974	0	18	1	3	9	0	1	1996	1996-05-13	1998-05-26	743	4	9999		2	0	2	0	44.155846	-.34972963	18.831169	-.70799983	44.155846	-.34972963	.5	0	.5	1	0	1	.1515597	0	0	0	0	2.1972246	0	1.3862944	99	1990	0	1	0	0	1.0986123	.13962831		Non-AI	Electrical machinery
7221094	0	20	3	3	6	0	1	2003	2003-08-22	2007-05-22	1369	3	2879		1	1	1	0	38.700565	-.30611691	58.192089	-.11736109	38.700565	-.30554387	0	0	0	0	0	0	.17461339	0	0	0	0	1.7917595	0	1.0986123	28	2000	0	0	1	0	1.0986123	.18324512		Non-AI	Electrical machinery
10250079	0	9	6	4	3	0	1	2017	2017-04-11	2019-04-02	721	3	2859		0	0	0		32.014389	-.53514397	35.251797	-.55224043	32.733814	-.52635831	0	0	0	0	0	0	0	0	0	0	0	1.0986123	0	1.0986123	28	2010	0	0	0	1	1.3862944	0		Non-AI	Electrical machinery
5726534	0	13	1	2	1	0	1	1996	1996-04-24	1998-03-10	685	6	9999		3	2	3	0	59.740261	-.090795189	69.480522	.076402858	59.740261	-.090795189	0	0	0	0	0	0	0	0	0	0	0	0	0	1.7917595	99	1990	0	1	0	0	.69314718	0		Non-AI	Electrical machinery
10714800	0	20	7	11	1	4	1	2018	2018-10-23	2020-07-14	630	2	1724		0	0	0		40.072201	-.19104765	40.794224	-.1847384	40.252708	-.18104973	0	0	0	0	0	0	.71448922	0	0	0	0	0	1.6094379	.69314718	17	2010	0	0	0	1	2.3978953	.69308716		Non-AI	Electrical machinery
9247591	0	19	1	5	4	0	1	2014	2014-04-11	2016-01-26	655	2	2844		0	0	0		29.026846	-.40717521	36.577183	-.31543726	31.375839	-.37688771	0	0	0	0	0	0	.19247894	0	0	0	0	1.3862944	0	.69314718	28	2010	0	0	0	1	1.6094379	.18518303		Non-AI	Electrical machinery
10310589	0	11	2	11	3	0	1	2017	2017-01-17	2019-06-04	868	3	2186		0	0	0		32.014389	-.53514397	35.251797	-.55224043	32.733814	-.52635831	0	0	0	0	0	0	.13569418	0	0	0	0	1.0986123	0	1.0986123	21	2010	0	0	0	1	2.3978953	.12860133		Non-AI	Electrical machinery
8890067	0	15	3	6	16	0	1	2013	2013-05-30	2014-11-18	537	6	2881		0	0	0		28.428093	-.1544058	37.29097	-.11296584	30.100334	-.14259948	0	0	0	0	0	0	0	0	0	0	0	2.7725887	0	1.7917595	28	2010	0	0	0	1	1.7917595	0		Non-AI	Electrical machinery
7869227	0	16	3	2	10	6	1	2005	2005-06-09	2011-01-11	2042	3	2838		1	0	1	0	50.602409	-.3200736	28.012049	-.58454168	50.602409	-.3200736	0	0	0	0	0	0	.36688191	0	0	0	0	2.3025851	1.9459101	1.0986123	28	2000	0	0	1	0	.69314718	.3727586		Non-AI	Electrical machinery
9882209	0	31	2	11	3	1	1	2015	2015-03-02	2018-01-30	1065	7	1725		1	0	1	0	68.930634	-.01735751	37.861271	-.36893439	72.54335	.040679581	0	0	0	0	0	0	.4699809	0	0	1	0	1.0986123	.69314718	1.9459101	17	2010	0	0	0	1	2.3978953	.46272296		Non-AI	Electrical machinery
6976780	0	14	5	5	6	0	1	2004	2004-03-02	2005-12-20	658	5	2875		3	3	3	0	76.490067	.28056073	88.079468	1.0274421	76.490067	.28056073	0	0	0	0	0	0	.20380126	0	0	0	0	1.7917595	0	1.6094379	28	2000	0	0	1	0	1.6094379	.19984691		Non-AI	Electrical machinery
9373868	0	20	8	18	1	0	1	2014	2014-09-15	2016-06-21	645	2	1726		0	0	0		29.026846	-.40717521	36.577183	-.31543726	31.375839	-.37688771	0	0	0	0	0	0	.25224781	0	0	0	0	0	0	.69314718	17	2010	0	0	0	1	2.8903718	.24385756		Non-AI	Electrical machinery
5357187	0	14	1	4	5	0	1	1991	1991-06-04	1994-10-18	1232	7	9999		1	0	1	0	38.095238	-.53968084	21.428572	-.84515423	38.095238	-.53968084	0	0	0	0	0	0	.30836105	0	0	1	0	1.6094379	0	1.9459101	99	1990	0	1	0	0	1.3862944	.30309352		Non-AI	Electrical machinery
4808784	0	6	1	1	5	0	1	1988	1988-01-05	1989-02-28	420	3	9999		0	0	0		33.333332	-.94915801	33.333332	-1.1547005	33.333332	-.94915801	0	0	0	0	0	0	0	0	0	0	0	1.6094379	0	1.0986123	99	1980	1	0	0	0	0	0		Non-AI	Electrical machinery
8808941	0	11	2	10	20	93	1	2012	2012-05-08	2014-08-19	833	6	1626		0	0	0		29.277567	-.11509205	37.832699	-.11784733	30.608364	-.28305724	0	0	0	0	0	0	.18888821	0	0	0	0	2.9957323	4.5432949	1.7917595	16	2010	0	0	0	1	2.3025851	.19110285		Non-AI	Electrical machinery
8816954	0	19	5	5	3	0	1	2010	2010-02-24	2014-08-26	1644	2	2692		1	1	1	0	62.373737	-.11997608	78.030304	.049727861	63.383839	-.11427926	0	0	0	0	0	0	.11017478	0	0	0	0	1.0986123	0	.69314718	26	2010	0	0	0	1	1.6094379	.1037282		Non-AI	Electrical machinery
5124777	0	4	1	3	2	3	1	1991	1991-01-03	1992-06-23	537	4	9999		3	3	3	0	71.428574	-.14887747	83.333336	.76832205	71.428574	-.14887747	0	0	0	0	0	0	.087271906	0	0	0	0	.69314718	1.3862944	1.3862944	99	1990	0	1	0	0	1.0986123	.093128704		Non-AI	Electrical machinery
7448910	0	22	2	2	49	0	1	2005	2005-09-01	2008-11-11	1167	2	2833		0	0	0		19.578314	-.71364558	28.012049	-.58454168	19.578314	-.71364558	0	0	0	0	0	0	0	0	0	1	0	3.8918202	0	.69314718	28	2000	0	0	1	0	.69314718	0		Non-AI	Electrical machinery
7187565	0	19	1	2	1	0	1	2004	2004-11-15	2007-03-06	841	2	2838		2	1	2	0	63.57616	-.047847565	62.913906	-.076783933	63.57616	-.047847565	0	0	0	0	0	0	0	0	0	0	0	0	0	.69314718	28	2000	0	0	1	0	.69314718	0		Non-AI	Electrical machinery
7186935	0	11	2	4	4	0	1	2006	2006-01-13	2007-03-06	417	3	2832		9	7	9	0	98.181816	2.8115091	99.090912	4.2688046	98.181816	2.8207226	.49382716	.40816328	.49382716	1.2243944	.86312056	1.2243944	0	0	0	0	0	1.3862944	0	1.0986123	28	2000	0	0	1	0	1.3862944	0		Non-AI	Electrical machinery
7182801	0	9	5	8	2	5	1	2004	2004-04-08	2007-02-27	1055	8	1742		3	3	3	0	76.490067	.28056073	88.079468	1.0274421	76.490067	.28056073	.66666669	.66666669	.66666669	1.5849625	1.5849625	1.5849625	.15565553	0	0	0	0	.69314718	1.7917595	2.0794415	17	2000	0	0	1	0	2.0794415	.1550401		Non-AI	Electrical machinery
9030621	0	22	4	7	1	0	1	2010	2010-04-27	2015-05-12	1841	6	2871		1	0	1	0	62.373737	-.11997608	34.848484	-.25796327	63.383839	-.11427926	0	0	0	0	0	0	.20971653	0	0	0	0	0	0	1.7917595	28	2010	0	0	0	1	1.9459101	.2048687		Non-AI	Electrical machinery
5770926	0	12	2	2	5	0	1	1996	1996-12-30	1998-06-23	540	5	9999		4	4	4	0	74.02597	.16813925	90.259743	.86080551	74.02597	.16813925	0	0	0	0	0	0	.10709775	0	0	0	0	1.6094379	0	1.6094379	99	1990	0	1	0	0	.69314718	.098277286		Non-AI	Electrical machinery
10649135	0	20	6	3	4	2	1	2018	2018-08-07	2020-05-12	644	4	2875		0	0	0		40.072201	-.19104765	40.794224	-.1847384	40.252708	-.18104973	0	0	0	0	0	0	0	0	0	0	0	1.3862944	1.0986123	1.3862944	28	2010	0	0	0	1	1.0986123	0		Non-AI	Electrical machinery
7447416	0	10	6	14	5	0	1	2006	2006-03-23	2008-11-04	957	4	2874		0	0	0		19.318182	-.73647565	27.727272	-.64446825	19.545454	-.73209596	0	0	0	0	0	0	.13160969	0	0	1	0	1.6094379	0	1.3862944	28	2000	0	0	1	0	2.6390574	.12938954		Non-AI	Electrical machinery
7940538	0	30	1	2	4	0	1	2010	2010-01-20	2011-05-10	475	8	2838		2	2	2	0	78.030304	.053420007	89.898987	.35741901	78.78788	.061126117	0	0	0	0	0	0	0	0	0	0	0	1.3862944	0	2.0794415	28	2010	0	0	0	1	.69314718	0		Non-AI	Electrical machinery
6160351	0	10	2	3	1	0	1	1999	1999-10-29	2000-12-12	410	2	9999		0	0	0		10.769231	-.91082221	19.23077	-.78253371	10.769231	-.91082221	0	0	0	0	0	0	0	0	0	0	0	0	0	.69314718	99	1990	0	1	0	0	1.0986123	0		Non-AI	Electrical machinery
10448486	0	6	3	4	1	0	1	2015	2015-06-16	2019-10-15	1582	2	2627		2	1	2	0	83.3815	.44461927	83.670517	.42888623	85.260117	.52602905	.5	0	.5	1	0	1	.3686786	0	0	0	0	0	0	.69314718	26	2010	0	0	0	1	1.3862944	.3564963		Non-AI	Electrical machinery
9806474	0	20	1	9	6	2	1	2016	2016-12-12	2017-10-31	323	3	2847		1	1	1	0	71.038254	-.031214189	81.010925	.1448352	73.633881	.0047082435	0	0	0	0	0	0	.16830444	0	0	1	0	1.7917595	1.0986123	1.0986123	28	2010	0	0	0	1	2.1972246	.16469562		Non-AI	Electrical machinery
7171502	0	6	2	2	10	0	1	2003	2003-05-28	2007-01-30	1343	5	2111		4	2	4	0	77.966103	.10960707	79.661018	.10843144	77.966103	.11046586	.5	.5	.5	1	1	1	.054386571	0	0	0	0	2.3025851	0	1.6094379	21	2000	0	0	1	0	.69314718	.056358613		Non-AI	Electrical machinery
10062550	0	20	6	5	5	1	1	2016	2016-04-29	2018-08-28	851	2	1715		0	0	0		30.327869	-.36722577	36.612022	-.2660926	31.967213	-.33993515	0	0	0	0	0	0	.1312388	0	0	0	0	1.6094379	.69314718	.69314718	17	2010	0	0	0	1	1.6094379	.12034063		Non-AI	Electrical machinery
8502767	0	12	2	4	1	2	1	2007	2007-06-13	2013-08-06	2246	3	2694		0	0	0		25.598085	-.50630462	34.688995	-.49310488	25.598085	-.50444597	0	0	0	0	0	0	.097288013	0	0	1	0	0	1.0986123	1.0986123	26	2000	0	0	1	0	1.3862944	.097170785		Non-AI	Electrical machinery
9136790	0	25	6	9	2	0	1	2012	2012-11-23	2015-09-15	1026	3	2837		10	0	10	0	98.098862	.36690176	37.832699	-.11784733	98.098862	2.0145986	.57999998	0	.57999998	1.5709506	0	1.5709506	.19998032	0	0	0	0	.69314718	0	1.0986123	28	2010	0	0	0	1	2.1972246	.19690262		Non-AI	Electrical machinery
9614392	0	25	6	7	3	2	1	2014	2014-05-16	2017-04-04	1054	5	2859		0	0	0		29.026846	-.40717521	36.577183	-.31543726	31.375839	-.37688771	0	0	0	0	0	0	0	0	0	0	0	1.0986123	1.0986123	1.6094379	28	2010	0	0	0	1	1.9459101	0		Non-AI	Electrical machinery
10177406	0	20	5	4	1	14	1	2016	2016-05-16	2019-01-08	967	2	1729		0	0	0		30.327869	-.36722577	36.612022	-.2660926	31.967213	-.33993515	0	0	0	0	0	0	.70680791	0	0	0	0	0	2.7080503	.69314718	17	2010	0	0	0	1	1.3862944	.69772691		Non-AI	Electrical machinery
9013068	0	14	5	4	17	9	1	2010	2010-12-25	2015-04-21	1578	6	2836		5	4	5	0	94.949493	.57360828	96.21212	.97280127	95.202019	.58734226	.72000003	.625	.72000003	1.921928	1.5	1.921928	0	0	0	0	0	2.8332133	2.3025851	1.7917595	28	2010	0	0	0	1	1.3862944	0		Non-AI	Electrical machinery
5684662	0	16	2	3	3	0	1	1995	1995-12-29	1997-11-04	676	4	9999		1	0	1	0	25.609756	-.70615864	15.853659	-.73832065	25.609756	-.70615864	0	0	0	0	0	0	.059670042	0	0	0	0	1.0986123	0	1.3862944	99	1990	0	1	0	0	1.0986123	.054889329		Non-AI	Electrical machinery
10134816	0	7	1	8	3	4	1	2018	2018-06-13	2018-11-20	160	5	2875		0	0	0		40.072201	-.19104765	40.794224	-.1847384	40.252708	-.18104973	0	0	0	0	0	0	.13145137	0	0	0	0	1.0986123	1.6094379	1.6094379	28	2010	0	0	0	1	2.0794415	.11920573		Non-AI	Electrical machinery
6621226	0	16	4	1	4	0	1	2001	2001-08-03	2003-09-16	774	4	2821		0	0	0		12.5	-.8528831	20.138889	-.76225036	12.5	-.8528831	0	0	0	0	0	0	0	0	0	0	0	1.3862944	0	1.3862944	28	2000	0	0	1	0	0	0		Non-AI	Electrical machinery
7053347	0	7	5	1	2	0	1	2005	2005-06-17	2006-05-30	347	3	3742		0	0	0		19.578314	-.71364558	28.012049	-.58454168	19.578314	-.71364558	0	0	0	0	0	0	0	0	0	1	0	.69314718	0	1.0986123	37	2000	0	0	1	0	0	0		Non-AI	Electrical machinery
7156047	0	20	2	2	1	0	1	2005	2005-04-22	2007-01-02	620	2	2821		1	1	1	0	50.602409	-.3200736	67.168678	.014433128	50.602409	-.3200736	0	0	0	0	0	0	0	0	0	0	0	0	0	.69314718	28	2000	0	0	1	0	.69314718	0		Non-AI	Electrical machinery
10007047	0	11	4	6	10	0	1	2015	2015-12-03	2018-06-26	936	1	2875		0	0	0		29.913296	-.47933429	37.861271	-.36893439	32.369942	-.4446699	0	0	0	0	0	0	0	0	0	0	0	2.3025851	0	0	28	2010	0	0	0	1	1.7917595	0		Non-AI	Electrical machinery
7154365	0	3	1	3	7	0	1	2003	2003-07-10	2006-12-26	1265	3	2832		5	0	5	0	83.898308	.24818173	22.033897	-.34315363	83.898308	.24913578	.47999999	0	.47999999	.9709506	0	.9709506	.099531606	0	0	0	0	1.9459101	0	1.0986123	28	2000	0	0	1	0	1.0986123	.098436631		Non-AI	Electrical machinery
7365526	0	21	2	3	7	0	1	2005	2005-11-29	2008-04-29	882	3	2838		2	1	2	0	69.578316	.073498383	67.168678	.014433128	69.578316	.073498383	0	0	0	0	0	0	.36688191	0	0	0	0	1.9459101	0	1.0986123	28	2000	0	0	1	0	1.0986123	.3727586		Non-AI	Electrical machinery
9224542	0	48	4	5	2	12	1	2013	2013-07-26	2015-12-29	886	2	2848		0	0	0		28.428093	-.1544058	37.29097	-.11296584	30.100334	-.14259948	0	0	0	0	0	0	.20612107	0	0	0	0	.69314718	2.5649493	.69314718	28	2010	0	0	0	1	1.6094379	.20431431		Non-AI	Electrical machinery
10490794	0	27	8	8	3	1	1	2016	2016-08-12	2019-11-26	1201	4	1722		0	0	0		30.327869	-.36722577	36.612022	-.2660926	31.967213	-.33993515	0	0	0	0	0	0	.23685551	0	0	0	0	1.0986123	.69314718	1.3862944	17	2010	0	0	0	1	2.0794415	.22795923		Non-AI	Electrical machinery
5150003	0	3	1	2	1	0	1	1991	1991-02-06	1992-09-22	594	4	9999		1	0	1	0	38.095238	-.53968084	21.428572	-.84515423	38.095238	-.53968084	0	0	0	0	0	0	0	0	0	0	0	0	0	1.3862944	99	1990	0	1	0	0	.69314718	0		Non-AI	Electrical machinery
8206873	0	7	2	11	3	3	1	2005	2005-07-18	2012-06-26	2535	4	1726		0	0	0		19.578314	-.71364558	28.012049	-.58454168	19.578314	-.71364558	0	0	0	0	0	0	.48130396	0	0	0	0	1.0986123	1.3862944	1.3862944	17	2000	0	0	1	0	2.3978953	.47138947		Non-AI	Electrical machinery
7147357	0	15	3	3	7	0	1	2003	2003-12-03	2006-12-12	1105	6	2875		2	1	2	0	55.084747	-.16754223	58.192089	-.11736109	55.084747	-.16687396	0	0	0	0	0	0	.20565689	0	0	0	0	1.9459101	0	1.7917595	28	2000	0	0	1	0	1.0986123	.19839515		Non-AI	Electrical machinery
10522818	0	24	6	13	3	0	1	2017	2017-10-05	2019-12-31	817	2	1729		0	0	0		32.014389	-.53514397	35.251797	-.55224043	32.733814	-.52635831	0	0	0	0	0	0	.46967757	0	0	0	0	1.0986123	0	.69314718	17	2010	0	0	0	1	2.5649493	.46016997		Non-AI	Electrical machinery
9046632	0	22	4	4	1	0	1	2012	2012-08-31	2015-06-02	1005	2	2879		0	0	0		29.277567	-.11509205	37.832699	-.11784733	30.608364	-.28305724	0	0	0	0	0	0	0	0	0	0	0	0	0	.69314718	28	2010	0	0	0	1	1.3862944	0		Non-AI	Electrical machinery
6340838	0	13	2	4	10	0	1	1999	1999-02-02	2002-01-22	1085	4	2826		4	2	4	0	65.384613	.05183541	65.384613	.044534441	65.384613	.05183541	.375	0	.375	.8112781	0	.8112781	.084277235	0	0	0	0	2.3025851	0	1.3862944	28	1990	0	1	0	0	1.3862944	.077556401		Non-AI	Electrical machinery
10186730	0	20	4	11	22	4	1	2016	2016-07-14	2019-01-22	922	2	1727		0	0	0		30.327869	-.36722577	36.612022	-.2660926	31.967213	-.33993515	0	0	0	0	0	0	.38635978	0	1	1	0	3.0910425	1.6094379	.69314718	17	2010	0	0	0	1	2.3978953	.36974269		Non-AI	Electrical machinery
9257714	0	20	4	6	1	1	1	2013	2013-01-30	2016-02-09	1105	2	1768		0	0	0		28.428093	-.1544058	37.29097	-.11296584	30.100334	-.14259948	0	0	0	0	0	0	.66957664	0	0	0	0	0	.69314718	.69314718	17	2010	0	0	0	1	1.7917595	.70358449		Non-AI	Electrical machinery
10180519	0	17	3	7	5	2	1	2017	2017-01-05	2019-01-15	740	2	2897		0	0	0		32.014389	-.53514397	35.251797	-.55224043	32.733814	-.52635831	0	0	0	0	0	0	.095826097	0	0	1	0	1.6094379	1.0986123	.69314718	28	2010	0	0	0	1	1.9459101	.089119397		Non-AI	Electrical machinery
7142077	0	21	6	2	5	3	1	2004	2004-08-20	2006-11-28	830	5	2832		3	2	3	0	76.490067	.28056073	78.476822	.4753291	76.490067	.28056073	.66666669	.5	.66666669	1.5849625	1	1.5849625	.094784625	0	0	0	0	1.6094379	1.3862944	1.6094379	28	2000	0	0	1	0	.69314718	.094248474		Non-AI	Electrical machinery
7141928	0	18	3	2	3	1	1	2003	2003-12-10	2006-11-28	1084	3	2821		0	0	0		15.536723	-.44469154	22.033897	-.34315363	15.536723	-.44421378	0	0	0	0	0	0	0	0	0	0	0	1.0986123	.69314718	1.0986123	28	2000	0	0	1	0	.69314718	0		Non-AI	Electrical machinery
10193250	0	20	3	10	37	0	1	2017	2017-08-02	2019-01-29	545	3	2848		1	1	1	0	75.899284	.36106098	81.294968	.78274083	77.158272	.43632331	0	0	0	0	0	0	.081222646	0	0	0	0	3.6109178	0	1.0986123	28	2010	0	0	0	1	2.3025851	.076711722		Non-AI	Electrical machinery
9936543	0	17	1	2	1	0	1	2015	2015-05-06	2018-04-03	1063	2	2879		0	0	0		29.913296	-.47933429	37.861271	-.36893439	32.369942	-.4446699	0	0	0	0	0	0	0	0	0	0	0	0	0	.69314718	28	2010	0	0	0	1	.69314718	0		Non-AI	Electrical machinery
10243179	0	27	5	12	2	2	1	2016	2016-09-20	2019-03-26	917	3	1729		0	0	0		30.327869	-.36722577	36.612022	-.2660926	31.967213	-.33993515	0	0	0	0	0	0	.47207057	0	0	0	0	.69314718	1.0986123	1.0986123	17	2010	0	0	0	1	2.4849067	.4627488		Non-AI	Electrical machinery
10474184	0	19	4	13	7	0	1	2017	2017-03-27	2019-11-12	960	3	2842		0	0	0		32.014389	-.53514397	35.251797	-.55224043	32.733814	-.52635831	0	0	0	0	0	0	.11837418	0	0	0	0	1.9459101	0	1.0986123	28	2010	0	0	0	1	2.5649493	.11200462		Non-AI	Electrical machinery
11002793	0	18	3	10	12	0	1	2018	2018-05-16	2021-05-11	1091	2	2862		1	1	1	0	85.55957	.18162981	87.184113	.21504705	86.462097	.19602378	0	0	0	0	0	0	.25363877	1	0	0	1	2.4849067	0	.69314718	28	2010	0	0	0	1	2.3025851	.24063671		Non-AI	Electrical machinery
10008927	0	19	3	6	10	0	1	2016	2016-07-28	2018-06-26	698	2	2838		0	0	0		30.327869	-.36722577	36.612022	-.2660926	31.967213	-.33993515	0	0	0	0	0	0	.16006292	0	0	1	0	2.3025851	0	.69314718	28	2010	0	0	0	1	1.7917595	.14304917		Non-AI	Electrical machinery
11251641	0	17	4	6	3	1	1	2018	2018-10-25	2022-02-15	1209	4	2851		0	0	0		40.072201	-.19104765	40.794224	-.1847384	40.252708	-.18104973	0	0	0	0	0	0	.39007208	0	0	0	0	1.0986123	.69314718	1.3862944	28	2010	0	0	0	1	1.7917595	.37916824		Non-AI	Electrical machinery
7482066	0	18	3	12	12	4	1	2002	2002-06-17	2009-01-27	2416	6	1794		0	0	0		18.965517	-.52495092	26.896551	-.54305536	18.965517	-.52495092	0	0	0	0	0	0	.1395155	0	0	1	0	2.4849067	1.6094379	1.7917595	17	2000	0	0	1	0	2.4849067	.13501574		Non-AI	Electrical machinery
9431903	0	20	2	13	1	2	1	2015	2015-02-04	2016-08-30	573	5	2699		1	1	1	0	68.930634	-.01735751	83.670517	.42888623	72.54335	.040679581	0	0	0	0	0	0	.13567577	0	0	0	0	0	1.0986123	1.6094379	26	2010	0	0	0	1	2.5649493	.12199715		Non-AI	Electrical machinery
7129452	0	15	1	1	5	0	1	2004	2004-08-13	2006-10-31	809	3	3742		0	0	0		19.205297	-.70466417	26.821192	-.62889695	19.205297	-.70466417	0	0	0	0	0	0	0	0	0	1	0	1.6094379	0	1.0986123	37	2000	0	0	1	0	0	0		Non-AI	Electrical machinery
7129363	0	15	3	9	12	2	1	2004	2004-03-01	2006-10-31	974	6	1626		0	0	0		19.205297	-.70466417	26.821192	-.62889695	19.205297	-.70466417	0	0	0	0	0	0	.13577408	0	0	0	0	2.4849067	1.0986123	1.7917595	16	2000	0	0	1	0	2.1972246	.13582286		Non-AI	Electrical machinery
8802315	0	28	4	11	2	6	1	2012	2012-11-13	2014-08-12	637	5	1726		0	0	0		29.277567	-.11509205	37.832699	-.11784733	30.608364	-.28305724	0	0	0	0	0	0	.2699632	0	0	0	0	.69314718	1.9459101	1.6094379	17	2010	0	0	0	1	2.3978953	.2717832		Non-AI	Electrical machinery
10425049	0	7	6	4	3	2	1	2014	2014-01-23	2019-09-24	2070	2	2851		1	0	1	0	68.456375	-.076553375	36.577183	-.31543726	71.81208	-.039612822	0	0	0	0	0	0	.087617904	0	0	0	0	1.0986123	1.0986123	.69314718	28	2010	0	0	0	1	1.3862944	.083167709		Non-AI	Electrical machinery
10959296	0	16	1	4	9	3	1	2018	2018-02-20	2021-03-23	1127	5	3754		1	1	1	0	85.55957	.18162981	87.184113	.21504705	86.462097	.19602378	0	0	0	0	0	0	0	0	0	0	0	2.1972246	1.3862944	1.6094379	37	2010	0	0	0	1	1.3862944	0		Non-AI	Electrical machinery
9548661	0	19	3	4	4	0	1	2015	2015-04-15	2017-01-17	643	2	2838		3	1	3	0	90.751442	.90659606	83.670517	.42888623	92.196533	1.0113785	0	0	0	0	0	0	.35292447	0	0	0	0	1.3862944	0	.69314718	28	2010	0	0	0	1	1.3862944	.34034458		Non-AI	Electrical machinery
5662483	0	13	3	2	13	0	1	1995	1995-12-14	1997-09-02	628	8	9999		2	0	2	0	43.902439	-.43042052	15.853659	-.73832065	43.902439	-.43042052	0	0	0	0	0	0	0	0	0	1	0	2.5649493	0	2.0794415	99	1990	0	1	0	0	.69314718	0		Non-AI	Electrical machinery
5672291	0	11	1	1	4	0	1	1996	1996-06-17	1997-09-30	470	6	9999		5	3	5	0	83.116882	.42707369	83.766235	.46860421	83.116882	.42707369	0	0	0	0	0	0	0	0	0	1	0	1.3862944	0	1.7917595	99	1990	0	1	0	0	0	0		Non-AI	Electrical machinery
10249871	0	22	6	15	2	15	1	2015	2015-06-08	2019-04-02	1394	7	1764		0	0	0		29.913296	-.47933429	37.861271	-.36893439	32.369942	-.4446699	0	0	0	0	0	0	.13348402	0	0	0	0	.69314718	2.7725887	1.9459101	17	2010	0	0	0	1	2.7080503	.12991709		Non-AI	Electrical machinery
7119489	0	18	4	5	6	0	1	2003	2003-03-13	2006-10-10	1307	5	2821		3	2	3	0	69.209038	-.028967584	79.661018	.10843144	69.209038	-.02820405	.44444445	0	.44444445	.91829586	0	.91829586	.19040264	0	0	0	0	1.7917595	0	1.6094379	28	2000	0	0	1	0	1.6094379	.1973023		Non-AI	Electrical machinery
10886767	0	17	5	10	1	2	1	2018	2018-07-13	2021-01-05	907	4	2859		2	2	2	0	94.04332	.55430728	95.12635	.61483252	94.945847	.57309729	.5	.5	.5	1	1	1	.26526335	0	0	0	0	0	1.0986123	1.3862944	28	2010	0	0	0	1	2.3025851	.25341144		Non-AI	Electrical machinery
8581500	0	20	5	6	1	0	1	2011	2011-12-09	2013-11-12	704	4	2819		1	1	1	0	60.897434	-.12717588	76.709404	.054158513	63.675213	-.1048358	0	0	0	0	0	0	.1015289	0	0	1	0	0	0	1.3862944	28	2010	0	0	0	1	1.7917595	.095880121		Non-AI	Electrical machinery
7115490	0	21	1	1	2	0	1	2003	2003-04-28	2006-10-03	1254	3	2813		0	0	0		15.536723	-.44469154	22.033897	-.34315363	15.536723	-.44421378	0	0	0	0	0	0	0	0	0	0	0	.69314718	0	1.0986123	28	2000	0	0	1	0	0	0		Non-AI	Electrical machinery
8169148	0	21	6	2	2	0	1	2008	2008-05-01	2012-05-01	1461	2	2821		9	5	9	0	99.358971	3.2662179	97.435898	2.437753	99.358971	3.3109283	.56790125	.56	.56790125	1.3516442	1.3709506	1.3516442	0	0	0	0	0	.69314718	0	.69314718	28	2000	0	0	1	0	.69314718	0		Non-AI	Electrical machinery
5954988	0	2	1	1	6	0	1	1998	1998-07-15	1999-09-21	433	4	9999		2	2	2	0	56.666668	-.35343552	70	.088944428	56.666668	-.35343552	.5	.5	.5	1	1	1	0	0	0	0	0	1.7917595	0	1.3862944	99	1990	0	1	0	0	0	0		Non-AI	Electrical machinery
9100471	0	8	2	12	2	0	1	2010	2010-02-02	2015-08-04	2009	3	2836		0	0	0		26.515152	-.29337218	34.848484	-.25796327	27.020203	-.28968465	0	0	0	0	0	0	.094224215	0	0	0	0	.69314718	0	1.0986123	28	2010	0	0	0	1	2.4849067	.092176087		Non-AI	Electrical machinery
7113380	0	20	1	3	4	0	1	2003	2003-09-15	2006-09-26	1107	4	2836		4	0	4	0	77.966103	.10960707	22.033897	-.34315363	77.966103	.11046586	.375	0	.375	.8112781	0	.8112781	.093415052	0	0	0	0	1.3862944	0	1.3862944	28	2000	0	0	1	0	1.0986123	.09870407		Non-AI	Electrical machinery
8889271	0	10	21	16	2	16	1	2010	2010-04-30	2014-11-18	1663	2	1786		1	0	1	0	62.373737	-.11997608	34.848484	-.25796327	63.383839	-.11427926	0	0	0	0	0	0	.12577574	0	0	0	0	.69314718	2.8332133	.69314718	17	2010	0	0	0	1	2.7725887	.12004759		Non-AI	Electrical machinery
9768421	0	33	7	6	2	10	1	2015	2015-08-12	2017-09-19	769	3	1721		1	1	0	1	68.930634	-.01735751	83.670517	.42888623	32.369942	-.4446699	0	0	0	0	0	0	.4699809	0	0	1	0	.69314718	2.3978953	1.0986123	17	2010	0	0	0	1	1.7917595	.46272296		Non-AI	Electrical machinery
6998583	0	26	2	4	6	0	1	2004	2004-02-27	2006-02-14	718	5	3742		0	0	0		19.205297	-.70466417	26.821192	-.62889695	19.205297	-.70466417	0	0	0	0	0	0	.14360476	0	0	1	0	1.7917595	0	1.6094379	37	2000	0	0	1	0	1.3862944	.15101609		Non-AI	Electrical machinery
9276301	0	19	4	4	5	4	1	2013	2013-12-06	2016-03-01	816	1	1767		0	0	0		28.428093	-.1544058	37.29097	-.11296584	30.100334	-.14259948	0	0	0	0	0	0	.27615121	0	0	0	0	1.6094379	1.6094379	0	17	2010	0	0	0	1	1.3862944	.28409833		Non-AI	Electrical machinery
9377572	0	25	4	5	17	0	1	2014	2014-06-30	2016-06-28	729	4	2875		2	1	2	0	83.892616	.25406846	81.711411	.24743882	85.738258	.29766205	.5	0	.5	1	0	1	0	0	0	1	0	2.8332133	0	1.3862944	28	2010	0	0	0	1	1.6094379	0		Non-AI	Electrical machinery
9929219	0	4	8	6	3	1	1	2016	2016-03-18	2018-03-27	739	7	2879		0	0	0		30.327869	-.36722577	36.612022	-.2660926	31.967213	-.33993515	0	0	0	0	0	0	.19403793	0	0	0	0	1.0986123	.69314718	1.9459101	28	2010	0	0	0	1	1.7917595	.20132324		Non-AI	Electrical machinery
9799924	0	18	6	9	3	2	1	2014	2014-09-29	2017-10-24	1121	2	1726		0	0	0		29.026846	-.40717521	36.577183	-.31543726	31.375839	-.37688771	0	0	0	0	0	0	.67570049	0	0	0	0	1.0986123	1.0986123	.69314718	17	2010	0	0	0	1	2.1972246	.69851291		Non-AI	Electrical machinery
5422557	0	4	2	3	10	0	1	1993	1993-10-15	1995-06-06	599	3	9999		2	1	2	0	56.666668	-.30822951	76.666664	-.10240553	56.666668	-.30822951	.5	0	.5	1	0	1	.061352577	0	0	0	0	2.3025851	0	1.0986123	99	1990	0	1	0	0	1.0986123	.065686665		Non-AI	Electrical machinery
7658531	0	14	2	2	4	0	1	2007	2007-10-15	2010-02-09	848	2	2885		0	0	0		25.598085	-.50630462	34.688995	-.49310488	25.598085	-.50444597	0	0	0	0	0	0	0	0	0	0	0	1.3862944	0	.69314718	28	2000	0	0	1	0	.69314718	0		Non-AI	Electrical machinery
6008998	0	3	1	2	3	0	1	1998	1998-05-28	1999-12-28	579	2	9999		2	2	2	0	56.666668	-.35343552	70	.088944428	56.666668	-.35343552	.5	.5	.5	1	1	1	0	0	0	0	0	1.0986123	0	.69314718	99	1990	0	1	0	0	.69314718	0		Non-AI	Electrical machinery
10916772	0	19	3	15	8	4	1	2018	2018-01-09	2021-02-09	1127	2	1725		0	0	0		40.072201	-.19104765	40.794224	-.1847384	40.252708	-.18104973	0	0	0	0	0	0	.31004858	0	0	0	0	2.0794415	1.6094379	.69314718	17	2010	0	0	0	1	2.7080503	.3007524		Non-AI	Electrical machinery
9577282	0	13	5	8	2	2	1	2016	2016-01-23	2017-02-21	395	3	1726		0	0	0		30.327869	-.36722577	36.612022	-.2660926	31.967213	-.33993515	0	0	0	0	0	0	.35691071	0	0	1	0	.69314718	1.0986123	1.0986123	17	2010	0	0	0	1	2.0794415	.33940375		Non-AI	Electrical machinery
9634238	0	19	2	11	2	0	1	2015	2015-05-12	2017-04-25	714	3	2818		0	0	0		29.913296	-.47933429	37.861271	-.36893439	32.369942	-.4446699	0	0	0	0	0	0	.18180244	0	0	0	0	.69314718	0	1.0986123	28	2010	0	0	0	1	2.3978953	.17703331		Non-AI	Electrical machinery
8882101	0	3	1	9	9	3	1	2008	2008-01-14	2014-11-11	2493	4	3653		0	0	0		25.641026	-.54572719	35.576923	-.379206	25.961538	-.53402066	0	0	0	0	0	0	.098207876	0	0	0	0	2.1972246	1.3862944	1.3862944	36	2000	0	0	1	0	2.1972246	.099066265		Non-AI	Electrical machinery
9167677	0	8	7	9	1	0	1	2014	2014-08-08	2015-10-20	438	2	2884		0	0	0		29.026846	-.40717521	36.577183	-.31543726	31.375839	-.37688771	0	0	0	0	0	0	.14794029	0	0	0	0	0	0	.69314718	28	2010	0	0	0	1	2.1972246	.13297245		Non-AI	Electrical machinery
6335521	0	17	2	1	5	0	1	2001	2001-01-18	2002-01-01	348	3	3742		2	1	2	0	56.25	-.30214244	52.777779	-.31965339	56.25	-.30214244	0	0	0	0	0	0	0	0	0	0	0	1.6094379	0	1.0986123	37	2000	0	0	1	0	0	0		Non-AI	Electrical machinery
8111501	0	5	1	6	9	0	1	2009	2009-04-24	2012-02-07	1019	2	2835		0	0	0		24.342106	-.34097594	31.907894	-.63702965	25	-.33517027	0	0	0	0	0	0	.16422553	0	0	0	0	2.1972246	0	.69314718	28	2000	0	0	1	0	1.7917595	.16403353		Non-AI	Electrical machinery
5646494	0	7	1	15	5	0	1	1995	1995-03-03	1997-07-08	858	2	9999		1	1	1	0	25.609756	-.70615864	50	-.31196648	25.609756	-.70615864	0	0	0	0	0	0	.11585881	0	0	0	0	1.6094379	0	.69314718	99	1990	0	1	0	0	2.7080503	.10363035		Non-AI	Electrical machinery
7976207	0	19	6	6	7	0	1	2008	2008-11-07	2011-07-12	977	5	2885		2	1	2	0	80.448715	.30137175	79.166664	.18418577	81.410255	.32041243	.5	0	.5	1	0	1	.20239505	0	0	0	0	1.9459101	0	1.6094379	28	2000	0	0	1	0	1.7917595	.20483147		Non-AI	Electrical machinery
11114656	0	15	6	8	7	11	1	2018	2018-09-28	2021-09-07	1075	3	1723		0	0	0		40.072201	-.19104765	40.794224	-.1847384	40.252708	-.18104973	0	0	0	0	0	0	.71448922	0	0	0	0	1.9459101	2.4849067	1.0986123	17	2010	0	0	0	1	2.0794415	.69308716		Non-AI	Electrical machinery
8780299	0	20	5	3	1	0	1	2011	2011-08-31	2014-07-15	1049	2	2871		11	10	11	0	97.649574	.49280652	98.717949	3.4088006	98.07692	.76817411	.3140496	.34	.3140496	.86585659	.92192811	.86585659	0	0	0	1	0	0	0	.69314718	28	2010	0	0	0	1	1.0986123	0		Non-AI	Electrical machinery
9279929	0	17	6	5	5	0	1	2014	2014-09-08	2016-03-08	547	2	2875		0	0	0		29.026846	-.40717521	36.577183	-.31543726	31.375839	-.37688771	0	0	0	0	0	0	0	0	0	0	0	1.6094379	0	.69314718	28	2010	0	0	0	1	1.6094379	0		Non-AI	Electrical machinery
5868014	0	8	1	4	32	0	1	1996	1996-12-18	1999-02-09	783	4	9999		6	1	6	0	86.36364	.6860081	48.051949	-.31579849	86.36364	.6860081	.72222221	0	.72222221	1.9182959	0	1.9182959	.12213399	0	0	0	0	3.4657359	0	1.3862944	99	1990	0	1	0	0	1.3862944	.11729939		Non-AI	Electrical machinery
10348240	0	18	3	16	6	19	1	2016	2016-08-19	2019-07-09	1054	3	1721		0	0	0		30.327869	-.36722577	36.612022	-.2660926	31.967213	-.33993515	0	0	0	0	0	0	.25629756	0	0	0	0	1.7917595	2.9957323	1.0986123	17	2010	0	0	0	1	2.7725887	.24823727		Non-AI	Electrical machinery
11064570	0	21	2	2	28	7	1	2015	2015-12-17	2021-07-13	2035	2	3761		0	0	0		29.913296	-.47933429	37.861271	-.36893439	32.369942	-.4446699	0	0	0	0	0	0	.10487279	0	0	1	0	3.3322046	2.0794415	.69314718	37	2010	0	0	0	1	.69314718	.10055097		Non-AI	Electrical machinery
6025582	0	14	2	2	8	0	1	1998	1998-05-27	2000-02-15	629	5	9999		7	2	7	0	80.555557	.60467285	70	.088944428	80.555557	.60467285	.24489796	.5	.24489796	.59167278	1	.59167278	0	0	0	1	0	2.0794415	0	1.6094379	99	1990	0	1	0	0	.69314718	0		Non-AI	Electrical machinery
9051513	0	11	4	10	1	1	1	2010	2010-11-29	2015-06-09	1653	2	1786		0	0	0		26.515152	-.29337218	34.848484	-.25796327	27.020203	-.28968465	0	0	0	0	0	0	.21283895	0	0	1	0	0	.69314718	.69314718	17	2010	0	0	0	1	2.3025851	.20334324		Non-AI	Electrical machinery
7088043	0	31	4	4	9	0	1	2005	2005-03-03	2006-08-08	523	5	2879		4	4	4	0	87.048195	.86064237	94.277107	1.8113576	87.048195	.86064237	.625	.625	.625	1.5	1.5	1.5	0	0	0	0	0	2.1972246	0	1.6094379	28	2000	0	0	1	0	1.3862944	0		Non-AI	Electrical machinery
5126623	0	2	1	2	3	0	1	1990	1990-12-31	1992-06-30	547	4	9999		2	0	2	0	41.666668	-.40445861	29.166666	-.75377834	41.666668	-.40445861	0	0	0	0	0	0	0	0	0	0	0	1.0986123	0	1.3862944	99	1990	0	1	0	0	.69314718	0		Non-AI	Electrical machinery
7067237	0	15	3	3	6	0	1	2004	2004-06-28	2006-06-27	729	1	1756		2	2	2	0	63.57616	-.047847565	78.476822	.4753291	63.57616	-.047847565	.5	.5	.5	1	1	1	.10128935	0	0	0	0	1.7917595	0	0	17	2000	0	0	1	0	1.0986123	.099718973		Non-AI	Electrical machinery
7638388	0	20	5	5	2	4	1	2007	2007-11-27	2009-12-29	763	2	2812		0	0	0		25.598085	-.50630462	34.688995	-.49310488	25.598085	-.50444597	0	0	0	0	0	0	.16229589	0	0	1	0	.69314718	1.6094379	.69314718	28	2000	0	0	1	0	1.6094379	.16336125		Non-AI	Electrical machinery
9470839	0	20	3	8	2	0	1	2014	2014-10-08	2016-10-18	741	2	2898		2	0	2	0	83.892616	.25406846	36.577183	-.31543726	85.738258	.29766205	0	0	0	0	0	0	.085210115	0	0	1	0	.69314718	0	.69314718	28	2010	0	0	0	1	2.0794415	.077973008		Non-AI	Electrical machinery
8525946	0	30	4	5	1	1	1	2009	2009-12-04	2013-09-03	1369	3	2871		1	0	1	0	59.539474	-.13199069	31.907894	-.63702965	60.855263	-.12289577	0	0	0	0	0	0	0	0	0	0	0	0	.69314718	1.0986123	28	2000	0	0	1	0	1.6094379	0		Non-AI	Electrical machinery
8467203	0	5	2	1	9	0	1	2010	2010-04-07	2013-06-18	1168	4	2838		0	0	0		26.515152	-.29337218	34.848484	-.25796327	27.020203	-.28968465	0	0	0	0	0	0	0	0	0	0	0	2.1972246	0	1.3862944	28	2010	0	0	0	1	0	0		Non-AI	Electrical machinery
10222532	0	15	3	8	1	6	1	2014	2014-07-10	2019-03-05	1699	4	2875		0	0	0		29.026846	-.40717521	36.577183	-.31543726	31.375839	-.37688771	0	0	0	0	0	0	.12293009	0	0	0	0	0	1.9459101	1.3862944	28	2010	0	0	0	1	2.0794415	.11397769		Non-AI	Electrical machinery
10950414	0	14	7	11	7	0	1	2018	2018-05-18	2021-03-16	1033	2	1716		0	0	0		40.072201	-.19104765	40.794224	-.1847384	40.252708	-.18104973	0	0	0	0	0	0	.14212582	0	0	0	0	1.9459101	0	.69314718	17	2010	0	0	0	1	2.3978953	.12570721		Non-AI	Electrical machinery
7059731	0	26	4	11	1	0	1	2004	2004-04-30	2006-06-13	774	3	2851		14	10	14	0	99.006622	3.8930519	99.668877	4.8922334	99.006622	3.8930519	.81632656	.74000001	.81632656	2.6105773	2.121928	2.6105773	.11248639	0	0	0	0	0	0	1.0986123	28	2000	0	0	1	0	2.3978953	.11213786		Non-AI	Electrical machinery
7601926	0	22	2	11	3	0	1	2006	2006-09-08	2009-10-13	1131	4	2832		1	0	1	0	48.863636	-.34225509	27.727272	-.64446825	49.31818	-.33733833	0	0	0	0	0	0	.080369018	0	0	0	0	1.0986123	0	1.3862944	28	2000	0	0	1	0	2.3978953	.083422147		Non-AI	Electrical machinery
7609240	0	20	3	8	1	0	1	2008	2008-02-06	2009-10-27	629	1	2821		1	0	1	0	63.141026	-.12217773	35.576923	-.379206	64.102562	-.10680414	0	0	0	0	0	0	.10471763	0	0	0	0	0	0	0	28	2000	0	0	1	0	2.0794415	.10099548		Non-AI	Electrical machinery
10185287	0	19	2	10	5	1	1	2017	2017-03-07	2019-01-22	686	2	2872		1	1	1	0	75.899284	.36106098	81.294968	.78274083	77.158272	.43632331	0	0	0	0	0	0	.15185711	0	0	0	0	1.6094379	.69314718	.69314718	28	2010	0	0	0	1	2.3025851	.14018862		Non-AI	Electrical machinery
8866383	0	17	2	2	1	0	1	2012	2012-12-20	2014-10-21	670	2	2879		2	1	2	0	83.650192	-.018693296	81.939163	-.003055301	86.121674	.17647396	0	0	0	0	0	0	0	0	0	0	0	0	0	.69314718	28	2010	0	0	0	1	.69314718	0		Non-AI	Electrical machinery
9793811	0	19	4	2	12	0	1	2015	2015-06-10	2017-10-17	860	3	2838		2	1	2	0	83.3815	.44461927	83.670517	.42888623	85.260117	.52602905	0	0	0	0	0	0	.35292447	0	0	0	0	2.4849067	0	1.0986123	28	2010	0	0	0	1	.69314718	.34034458		Non-AI	Electrical machinery
9557475	0	17	1	10	1	0	1	2015	2015-04-01	2017-01-31	671	2	2695		0	0	0		29.913296	-.47933429	37.861271	-.36893439	32.369942	-.4446699	0	0	0	0	0	0	.11908986	0	0	0	0	0	0	.69314718	26	2010	0	0	0	1	2.3025851	.10980242		Non-AI	Electrical machinery
7049785	0	14	1	1	14	1	1	2003	2003-06-24	2006-05-23	1064	3	2837		5	0	5	0	83.898308	.24818173	22.033897	-.34315363	83.898308	.24913578	.72000003	0	.72000003	1.921928	0	1.921928	0	0	0	1	0	2.6390574	.69314718	1.0986123	28	2000	0	0	1	0	0	0		Non-AI	Electrical machinery
5786668	0	19	2	2	11	0	1	1996	1996-10-28	1998-07-28	638	4	9999		3	2	3	0	59.740261	-.090795189	69.480522	.076402858	59.740261	-.090795189	.44444445	0	.44444445	.91829586	0	.91829586	0	0	0	0	0	2.3978953	0	1.3862944	99	1990	0	1	0	0	.69314718	0		Non-AI	Electrical machinery
7589292	0	25	3	5	2	0	1	2007	2007-12-21	2009-09-15	634	8	2832		2	0	2	0	77.272728	.1273341	34.688995	-.49310488	77.511963	.13066974	.5	0	.5	1	0	1	0	0	0	1	0	.69314718	0	2.0794415	28	2000	0	0	1	0	1.6094379	0		Non-AI	Electrical machinery
8334824	0	21	1	4	2	12	1	2007	2007-12-28	2012-12-18	1817	6	2629		4	0	4	0	88.277512	.76097286	34.688995	-.49310488	88.277512	.76578546	.375	0	.375	.8112781	0	.8112781	.25546247	0	0	0	0	.69314718	2.5649493	1.7917595	26	2000	0	0	1	0	1.3862944	.26493099		Non-AI	Electrical machinery
9438062	0	21	5	8	2	6	1	2013	2013-10-15	2016-09-06	1057	1	2838		1	1	1	0	68.896324	-.058821257	82.274246	.0072362465	71.906357	-.046785448	0	0	0	0	0	0	0	0	0	1	0	.69314718	1.9459101	0	28	2010	0	0	0	1	2.0794415	0		Non-AI	Electrical machinery
4769094	0	7	2	3	2	0	1	1985	1985-11-25	1988-09-06	1016	3	9999		2	0	2	0	50	-.70710677	50	-.70710677	50	-.70710677	.5	0	.5	1	0	1	.091865242	0	0	0	0	.69314718	0	1.0986123	99	1980	1	0	0	0	1.0986123	.084844194		Non-AI	Electrical machinery
7483093	0	18	3	4	3	0	1	2006	2006-08-18	2009-01-27	893	4	2883		0	0	0		19.318182	-.73647565	27.727272	-.64446825	19.545454	-.73209596	0	0	0	0	0	0	.082660325	0	0	0	0	1.0986123	0	1.3862944	28	2000	0	0	1	0	1.3862944	.084731616		Non-AI	Electrical machinery
6737621	0	19	1	1	4	0	1	2002	2002-10-25	2004-05-18	571	4	3742		0	0	0		18.965517	-.52495092	26.896551	-.54305536	18.965517	-.52495092	0	0	0	0	0	0	0	0	0	0	0	1.3862944	0	1.3862944	37	2000	0	0	1	0	0	0		Non-AI	Electrical machinery
7033880	0	32	1	3	7	0	1	2001	2001-08-21	2006-04-25	1708	4	2812		1	1	1	0	35.416668	-.5775128	52.777779	-.31965339	35.416668	-.5775128	0	0	0	0	0	0	.080724075	0	0	0	0	1.9459101	0	1.3862944	28	2000	0	0	1	0	1.0986123	.075954683		Non-AI	Electrical machinery
9391329	0	15	5	15	2	11	1	2013	2013-05-14	2016-07-12	1155	6	1729		1	0	1	0	68.896324	-.058821257	37.29097	-.11296584	71.906357	-.046785448	0	0	0	0	0	0	.31172383	0	0	0	0	.69314718	2.4849067	1.7917595	17	2010	0	0	0	1	2.7080503	.30680409		Non-AI	Electrical machinery
9270105	0	20	4	5	7	0	1	2013	2013-09-03	2016-02-23	903	5	2836		2	0	2	0	85.618729	.036763284	37.29097	-.11296584	87.62542	.049028587	0	0	0	0	0	0	.091555372	0	0	0	0	1.9459101	0	1.6094379	28	2010	0	0	0	1	1.6094379	.083537601		Non-AI	Electrical machinery
9559396	0	17	6	22	2	5	1	2013	2013-07-30	2017-01-31	1281	2	1729		0	0	0		28.428093	-.1544058	37.29097	-.11296584	30.100334	-.14259948	0	0	0	0	0	0	.21235003	0	0	0	0	.69314718	1.7917595	.69314718	17	2010	0	0	0	1	3.0910425	.20753397		Non-AI	Electrical machinery
6084355	0	19	1	2	18	0	1	1997	1997-12-15	2000-07-04	932	3	9999		3	2	3	0	62.626263	-.12085588	70.707069	.154191	62.626263	-.12085588	.44444445	0	.44444445	.91829586	0	.91829586	.10242464	0	0	0	0	2.8903718	0	1.0986123	99	1990	0	1	0	0	.69314718	.087687358		Non-AI	Electrical machinery
8251729	0	20	3	7	3	0	1	2011	2011-01-19	2012-08-28	587	2	2833		0	0	0		24.786325	-.18917412	33.119659	-.31857949	26.282051	-.19213679	0	0	0	0	0	0	.090896703	0	0	0	0	1.0986123	0	.69314718	28	2010	0	0	0	1	1.9459101	.085796118		Non-AI	Electrical machinery
6251241	0	19	4	1	2	0	1	2000	2000-04-10	2001-06-26	442	5	9999		4	3	4	0	74.528305	.28236097	82.07547	.73531491	74.528305	.28236097	0	0	0	0	0	0	0	0	0	0	0	.69314718	0	1.6094379	99	2000	0	0	1	0	0	0		Non-AI	Electrical machinery
9022632	0	32	14	17	19	8	1	2009	2009-07-03	2015-05-05	2132	6	2875		0	0	0		24.342106	-.34097594	31.907894	-.63702965	25	-.33517027	0	0	0	0	0	0	.12841496	0	0	0	0	2.9444389	2.1972246	1.7917595	28	2000	0	0	1	0	2.8332133	.1255479		Non-AI	Electrical machinery
7019316	0	10	1	3	2	0	1	2004	2004-12-20	2006-03-28	463	2	2881		1	0	1	0	47.350994	-.37625587	26.821192	-.62889695	47.350994	-.37625587	0	0	0	0	0	0	0	0	0	0	0	.69314718	0	.69314718	28	2000	0	0	1	0	1.0986123	0		Non-AI	Electrical machinery
6646531	0	27	1	5	12	1	1	2002	2002-02-15	2003-11-11	634	7	2832		1	1	1	0	50	-.34241402	64.137932	-.16986567	50	-.34241402	0	0	0	0	0	0	.11959915	0	0	0	0	2.4849067	.69314718	1.9459101	28	2000	0	0	1	0	1.6094379	.11599194		Non-AI	Electrical machinery
9515502	0	16	3	3	13	14	1	2013	2013-04-19	2016-12-06	1327	5	2859		1	0	1	0	68.896324	-.058821257	37.29097	-.11296584	71.906357	-.046785448	0	0	0	0	0	0	0	0	0	0	0	2.5649493	2.7080503	1.6094379	28	2010	0	0	0	1	1.0986123	0		Non-AI	Electrical machinery
10784442	0	18	5	8	3	2	1	2018	2018-08-28	2020-09-22	756	5	2895		0	0	0		40.072201	-.19104765	40.794224	-.1847384	40.252708	-.18104973	0	0	0	0	0	0	.22089621	0	0	0	0	1.0986123	1.0986123	1.6094379	28	2010	0	0	0	1	2.0794415	.21255884		Non-AI	Electrical machinery
5892500	0	8	2	2	8	0	1	1997	1997-07-30	1999-04-06	615	5	9999		2	2	2	0	47.474747	-.30492869	70.707069	.154191	47.474747	-.30492869	.5	.5	.5	1	1	1	.091267869	0	0	0	0	2.0794415	0	1.6094379	99	1990	0	1	0	0	.69314718	.082005821		Non-AI	Electrical machinery
10355508	0	16	1	17	3	0	1	2017	2017-05-16	2019-07-16	791	2	2851		1	1	1	0	75.899284	.36106098	81.294968	.78274083	77.158272	.43632331	0	0	0	0	0	0	.29131836	1	1	1	1	1.0986123	0	.69314718	28	2010	0	0	0	1	2.8332133	.2761969		Non-AI	Electrical machinery
5963015	0	11	1	2	20	0	1	1998	1998-05-21	1999-10-05	502	2	9999		6	5	6	0	77.777779	.41305116	90	1.2896942	77.777779	.41305116	.44444445	.31999999	.44444445	.91829586	.72192812	.91829586	0	0	0	0	0	2.9957323	0	.69314718	99	1990	0	1	0	0	.69314718	0		Non-AI	Electrical machinery
9279934	0	19	1	3	1	0	1	2014	2014-08-15	2016-03-08	571	2	2879		0	0	0		29.026846	-.40717521	36.577183	-.31543726	31.375839	-.37688771	0	0	0	0	0	0	0	0	0	1	0	0	0	.69314718	28	2010	0	0	0	1	1.0986123	0		Non-AI	Electrical machinery
8227957	0	12	2	8	7	14	1	2009	2009-08-05	2012-07-24	1084	3	2837		1	0	1	0	59.539474	-.13199069	31.907894	-.63702965	60.855263	-.12289577	0	0	0	0	0	0	.12789369	0	0	0	0	1.9459101	2.7080503	1.0986123	28	2000	0	0	1	0	2.0794415	.1222459		Non-AI	Electrical machinery
5886485	0	4	1	1	2	0	1	1997	1997-09-11	1999-03-23	558	3	9999		3	1	3	0	62.626263	-.12085588	49.494949	-.308382	62.626263	-.12085588	0	0	0	0	0	0	0	0	0	0	0	.69314718	0	1.0986123	99	1990	0	1	0	0	0	0		Non-AI	Electrical machinery
9219371	0	16	1	4	3	1	1	2012	2012-11-19	2015-12-22	1128	3	2859		1	0	1	0	68.441063	-.066892676	37.832699	-.11784733	71.292778	-.053291641	0	0	0	0	0	0	.078087963	0	0	1	0	1.0986123	.69314718	1.0986123	28	2010	0	0	0	1	1.3862944	.077114701		Non-AI	Electrical machinery
5818172	0	15	1	5	13	0	1	1995	1995-10-30	1998-10-06	1072	4	9999		10	2	10	0	96.341461	1.7754847	74.390244	.11438771	96.341461	1.7754847	.74000001	.5	.74000001	2.121928	1	2.121928	.15790515	0	0	0	0	2.5649493	0	1.3862944	99	1990	0	1	0	0	1.6094379	.14087237		Non-AI	Electrical machinery
9266186	0	14	3	4	2	0	1	2012	2012-12-14	2016-02-23	1166	2	3742		0	0	0		29.277567	-.11509205	37.832699	-.11784733	30.608364	-.28305724	0	0	0	0	0	0	.0912003	0	0	0	0	.69314718	0	.69314718	37	2010	0	0	0	1	1.3862944	.083315693		Non-AI	Electrical machinery
10741842	0	19	4	7	1	1	1	2013	2013-12-06	2020-08-11	2440	1	1722		0	0	0		28.428093	-.1544058	37.29097	-.11296584	30.100334	-.14259948	0	0	0	0	0	0	.66957664	0	0	1	0	0	.69314718	0	17	2010	0	0	0	1	1.9459101	.70358449		Non-AI	Electrical machinery
10527773	0	18	5	6	4	0	1	2017	2017-07-26	2020-01-07	895	2	2875		0	0	0		32.014389	-.53514397	35.251797	-.55224043	32.733814	-.52635831	0	0	0	0	0	0	0	0	0	1	0	1.3862944	0	.69314718	28	2010	0	0	0	1	1.7917595	0		Non-AI	Electrical machinery
9355773	0	27	7	12	2	0	1	2013	2013-08-02	2016-05-31	1033	2	2836		0	0	0		28.428093	-.1544058	37.29097	-.11296584	30.100334	-.14259948	0	0	0	0	0	0	.21248551	0	0	0	0	.69314718	0	.69314718	28	2010	0	0	0	1	2.4849067	.19229823		Non-AI	Electrical machinery
8173270	0	31	5	7	3	4	1	2007	2007-01-09	2012-05-08	1946	2	1786		0	0	0		25.598085	-.50630462	34.688995	-.49310488	25.598085	-.50444597	0	0	0	0	0	0	.11452099	0	0	0	0	1.0986123	1.6094379	.69314718	17	2000	0	0	1	0	1.9459101	.11062206		Non-AI	Electrical machinery
7020409	0	23	1	2	5	0	1	2003	2003-07-10	2006-03-28	992	4	2852		1	1	1	0	38.700565	-.30611691	58.192089	-.11736109	38.700565	-.30554387	0	0	0	0	0	0	0	0	0	0	0	1.6094379	0	1.3862944	28	2000	0	0	1	0	.69314718	0		Non-AI	Electrical machinery
8749118	0	12	4	2	4	0	1	2011	2011-07-29	2014-06-10	1047	3	2837		0	0	0		24.786325	-.18917412	33.119659	-.31857949	26.282051	-.19213679	0	0	0	0	0	0	0	0	0	0	0	1.3862944	0	1.0986123	28	2010	0	0	0	1	.69314718	0		Non-AI	Electrical machinery
7123475	0	10	1	4	7	1	1	2003	2003-12-09	2006-10-17	1043	2	2835		1	1	1	0	38.700565	-.30611691	58.192089	-.11736109	38.700565	-.30554387	0	0	0	0	0	0	.06479273	0	0	0	0	1.9459101	.69314718	.69314718	28	2000	0	0	1	0	1.3862944	.06605161		Non-AI	Electrical machinery
8987942	0	15	8	3	2	1	1	2011	2011-08-26	2015-03-24	1306	6	2836		4	0	4	0	90.598289	.058818843	33.119659	-.31857949	91.666664	.15706716	.5	0	.5	1	0	1	0	0	0	0	0	.69314718	.69314718	1.7917595	28	2010	0	0	0	1	1.0986123	0		Non-AI	Electrical machinery
9461498	0	20	2	6	2	0	1	2012	2012-03-30	2016-10-04	1649	3	2859		2	1	2	0	83.650192	-.018693296	81.939163	-.003055301	86.121674	.17647396	.5	0	.5	1	0	1	.078087963	0	0	0	0	.69314718	0	1.0986123	28	2010	0	0	0	1	1.7917595	.077114701		Non-AI	Electrical machinery
7218045	0	35	6	6	2	0	1	2005	2005-01-19	2007-05-15	846	6	2821		1	1	1	0	50.602409	-.3200736	67.168678	.014433128	50.602409	-.3200736	0	0	0	0	0	0	.080105253	0	0	0	0	.69314718	0	1.7917595	28	2000	0	0	1	0	1.7917595	.08473891		Non-AI	Electrical machinery
7649590	0	23	5	3	1	0	1	2006	2006-01-31	2010-01-19	1449	2	2883		3	1	3	0	77.045456	.44618598	66.590912	.057427865	77.045456	.4521769	.44444445	0	.44444445	.91829586	0	.91829586	.10996667	0	0	0	0	0	0	.69314718	28	2000	0	0	1	0	1.0986123	.11047493		Non-AI	Electrical machinery
7527412	0	14	3	4	2	0	1	2007	2007-03-29	2009-05-05	768	5	2885		2	0	2	0	77.272728	.1273341	34.688995	-.49310488	77.511963	.13066974	0	0	0	0	0	0	0	0	0	0	0	.69314718	0	1.6094379	28	2000	0	0	1	0	1.3862944	0		Non-AI	Electrical machinery
10739822	0	15	3	9	12	2	1	2018	2018-02-09	2020-08-11	914	3	2835		2	2	2	0	94.04332	.55430728	95.12635	.61483252	94.945847	.57309729	.5	.5	.5	1	1	1	.1031227	0	0	0	0	2.4849067	1.0986123	1.0986123	28	2010	0	0	0	1	2.1972246	.095935345		Non-AI	Electrical machinery
8408928	0	22	3	5	10	0	1	2011	2011-04-14	2013-04-02	719	2	2833		3	3	3	0	84.829063	-.003179397	94.017097	.79963452	86.965813	.069766171	.44444445	.44444445	.44444445	.91829586	.91829586	.91829586	.14819477	0	0	0	0	2.3025851	0	.69314718	28	2010	0	0	0	1	1.6094379	.14565004		Non-AI	Electrical machinery
7575818	0	7	7	13	1	0	1	2006	2006-02-27	2009-08-18	1268	3	1794		1	0	1	0	48.863636	-.34225509	27.727272	-.64446825	49.31818	-.33733833	0	0	0	0	0	0	.14322542	0	0	0	0	0	0	1.0986123	17	2000	0	0	1	0	2.5649493	.13486038		Non-AI	Electrical machinery
5925279	0	5	1	1	4	0	1	1998	1998-07-31	1999-07-20	354	6	9999		0	0	0		10.555555	-.73667884	21.666666	-.71155542	10.555555	-.73667884	0	0	0	0	0	0	0	0	0	0	0	1.3862944	0	1.7917595	99	1990	0	1	0	0	0	0		Non-AI	Electrical machinery
9425626	0	40	3	13	6	4	1	2012	2012-12-17	2016-08-23	1345	27	2851		1	1	1	0	68.441063	-.066892676	81.939163	-.003055301	71.292778	-.053291641	0	0	0	0	0	0	.15199584	0	0	0	0	1.7917595	1.6094379	3.2958369	28	2010	0	0	0	1	2.5649493	.14788261		Non-AI	Electrical machinery
7988874	0	10	5	3	2	0	1	2010	2010-10-28	2011-08-02	278	2	2823		1	0	1	0	62.373737	-.11997608	34.848484	-.25796327	63.383839	-.11427926	0	0	0	0	0	0	0	0	0	0	0	.69314718	0	.69314718	28	2010	0	0	0	1	1.0986123	0		Non-AI	Electrical machinery
9059598	0	19	6	3	6	2	1	2011	2011-10-21	2015-06-16	1334	5	2859		161	31	161	0	99.572647	9.7925425	100	11.236299	100	13.863322	.44874811	.38709676	.44874811	1.5201958	1.2511644	1.5201958	0	0	0	1	0	1.7917595	1.0986123	1.6094379	28	2010	0	0	0	1	1.0986123	0		Non-AI	Electrical machinery
7267450	0	11	1	3	10	0	1	2004	2004-06-18	2007-09-11	1180	4	2875		2	2	2	0	63.57616	-.047847565	78.476822	.4753291	63.57616	-.047847565	.5	.5	.5	1	1	1	.1146285	0	0	0	0	2.3025851	0	1.3862944	28	2000	0	0	1	0	1.0986123	.11689362		Non-AI	Electrical machinery
8598746	0	18	5	2	3	0	1	2010	2010-12-14	2013-12-03	1085	2	2836		0	0	0		26.515152	-.29337218	34.848484	-.25796327	27.020203	-.28968465	0	0	0	0	0	0	0	0	0	0	0	1.0986123	0	.69314718	28	2010	0	0	0	1	.69314718	0		Non-AI	Electrical machinery
10847981	0	22	3	11	5	1	1	2018	2018-05-23	2020-11-24	916	4	2859		0	0	0		40.072201	-.19104765	40.794224	-.1847384	40.252708	-.18104973	0	0	0	0	0	0	.25037757	0	0	0	0	1.6094379	.69314718	1.3862944	28	2010	0	0	0	1	2.3978953	.23887858		Non-AI	Electrical machinery
9502923	0	19	5	4	3	0	1	2013	2013-09-12	2016-11-22	1167	2	2851		1	0	1	0	68.896324	-.058821257	37.29097	-.11296584	71.906357	-.046785448	0	0	0	0	0	0	0	0	0	0	0	1.0986123	0	.69314718	28	2010	0	0	0	1	1.3862944	0		Non-AI	Electrical machinery
8055917	0	21	1	5	6	1	1	2007	2007-11-19	2011-11-08	1450	3	2115		0	0	0		25.598085	-.50630462	34.688995	-.49310488	25.598085	-.50444597	0	0	0	0	0	0	.075893186	0	0	1	0	1.7917595	.69314718	1.0986123	21	2000	0	0	1	0	1.6094379	.07780429		Non-AI	Electrical machinery
5804904	0	15	4	3	9	0	1	1997	1997-01-16	1998-09-08	600	4	9999		5	2	5	0	77.777779	.24728973	70.707069	.154191	77.777779	.24728973	.56	0	.56	1.3709506	0	1.3709506	0	0	0	0	0	2.1972246	0	1.3862944	99	1990	0	1	0	0	1.0986123	0		Non-AI	Electrical machinery
4920280	0	20	2	5	5	1	1	1988	1988-04-29	1990-04-24	725	7	9999		7	1	7	0	100	1.0440738	83.333336	.57735026	100	1.0440738	.6122449	0	.6122449	1.4488156	0	1.4488156	.1059659	0	0	0	0	1.6094379	.69314718	1.9459101	99	1980	1	0	0	0	1.6094379	.11319236		Non-AI	Electrical machinery
5938967	0	5	3	2	3	0	1	1997	1997-04-23	1999-08-17	846	4	9999		0	0	0		9.090909	-.67307431	18.686869	-.77095503	9.090909	-.67307431	0	0	0	0	0	0	.15098616	0	0	0	0	1.0986123	0	1.3862944	99	1990	0	1	0	0	.69314718	.14093006		Non-AI	Electrical machinery
10505242	0	17	5	7	4	0	1	2017	2017-04-18	2019-12-10	966	3	1722		0	0	0		32.014389	-.53514397	35.251797	-.55224043	32.733814	-.52635831	0	0	0	0	0	0	.46967757	0	0	0	0	1.3862944	0	1.0986123	17	2010	0	0	0	1	1.9459101	.46016997		Non-AI	Electrical machinery
10033228	0	30	4	8	1	2	1	2016	2016-09-28	2018-07-24	664	11	2859		3	2	1	.66666669	90.983604	.64080894	92.213112	.55576301	73.633881	.0047082435	0	0	0	0	0	0	.2409327	0	0	1	0	0	1.0986123	2.3978953	28	2010	0	0	0	1	2.0794415	.23278758		Non-AI	Electrical machinery
6144545	0	9	3	1	4	1	1	1998	1998-04-24	2000-11-07	928	2	9999		19	4	19	0	98.333336	2.9041328	84.444443	.88944429	98.333336	2.9041328	.74792242	.625	.74792242	2.3531907	1.5	2.3531907	0	0	0	0	0	1.3862944	.69314718	.69314718	99	1990	0	1	0	0	0	0		Non-AI	Electrical machinery
9618674	0	17	6	6	1	0	1	2014	2014-01-27	2017-04-11	1170	4	2875		1	1	1	0	68.456375	-.076553375	81.711411	.24743882	71.81208	-.039612822	0	0	0	0	0	0	.16625729	0	0	0	0	0	0	1.3862944	28	2010	0	0	0	1	1.7917595	.15517111		Non-AI	Electrical machinery
8970108	0	8	3	5	1	0	1	2012	2012-11-09	2015-03-03	844	2	2875		1	0	0	1	68.441063	-.066892676	37.832699	-.11784733	30.608364	-.28305724	0	0	0	0	0	0	.13512841	0	0	0	0	0	0	.69314718	28	2010	0	0	0	1	1.6094379	.13118094		Non-AI	Electrical machinery
9444157	0	20	4	7	7	1	1	2014	2014-09-23	2016-09-13	721	3	2833		0	0	0		29.026846	-.40717521	36.577183	-.31543726	31.375839	-.37688771	0	0	0	0	0	0	.088391393	0	0	0	0	1.9459101	.69314718	1.0986123	28	2010	0	0	0	1	1.9459101	.083640277		Non-AI	Electrical machinery
9418623	0	20	6	4	1	0	1	2013	2013-06-27	2016-08-16	1146	2	2691		1	0	1	0	68.896324	-.058821257	37.29097	-.11296584	71.906357	-.046785448	0	0	0	0	0	0	.11658651	0	0	1	0	0	0	.69314718	26	2010	0	0	0	1	1.3862944	.11079775		Non-AI	Electrical machinery
7477023	0	20	2	1	3	0	1	2007	2007-09-07	2009-01-13	494	5	2821		4	3	4	0	88.277512	.76097286	92.822968	1.5819069	88.277512	.76578546	.375	0	.375	.8112781	0	.8112781	0	0	0	0	0	1.0986123	0	1.6094379	28	2000	0	0	1	0	0	0		Non-AI	Electrical machinery
6023140	0	19	2	3	2	0	1	1998	1998-11-12	2000-02-08	453	4	9999		1	1	1	0	35.555557	-.54505718	53.888889	-.31130549	35.555557	-.54505718	0	0	0	0	0	0	.10095839	0	0	0	0	.69314718	0	1.3862944	99	1990	0	1	0	0	1.0986123	.091938972		Non-AI	Electrical machinery
8674624	0	20	4	2	8	1	1	2012	2012-03-09	2014-03-18	739	2	2844		0	0	0		29.277567	-.11509205	37.832699	-.11784733	30.608364	-.28305724	0	0	0	0	0	0	.34924835	0	0	0	0	2.0794415	.69314718	.69314718	28	2010	0	0	0	1	.69314718	.33197138		Non-AI	Electrical machinery
10171022	0	15	6	11	2	4	1	2015	2015-11-19	2019-01-01	1139	5	2837		3	2	3	0	90.751442	.90659606	94.21965	1.2267069	92.196533	1.0113785	.44444445	0	.44444445	.91829586	0	.91829586	.16714983	0	0	1	0	.69314718	1.6094379	1.6094379	28	2010	0	0	0	1	2.3978953	.15862028		Non-AI	Electrical machinery
9194571	0	19	4	10	1	7	1	2013	2013-06-05	2015-11-24	902	11	2871		0	0	0		28.428093	-.1544058	37.29097	-.11296584	30.100334	-.14259948	0	0	0	0	0	0	.1455196	0	0	1	0	0	2.0794415	2.3978953	28	2010	0	0	0	1	2.3025851	.13565604		Non-AI	Electrical machinery
6926802	0	18	1	2	3	0	1	2002	2002-03-22	2005-08-09	1236	2	1763		3	1	3	0	75.862068	.022659753	64.137932	-.16986567	75.862068	.022659753	.44444445	0	.44444445	.91829586	0	.91829586	.095480524	0	0	1	0	1.0986123	0	.69314718	17	2000	0	0	1	0	.69314718	.093405358		Non-AI	Electrical machinery
8169120	0	4	2	2	2	0	1	2010	2010-02-01	2012-05-01	820	4	2834		1	1	1	0	62.373737	-.11997608	78.030304	.049727861	63.383839	-.11427926	0	0	0	0	0	0	0	0	0	0	0	.69314718	0	1.3862944	28	2010	0	0	0	1	.69314718	0		Non-AI	Electrical machinery
9712077	0	23	8	3	7	0	1	2014	2014-07-09	2017-07-18	1105	2	2838		0	0	0		29.026846	-.40717521	36.577183	-.31543726	31.375839	-.37688771	0	0	0	0	0	0	.34106252	0	0	0	0	1.9459101	0	.69314718	28	2010	0	0	0	1	1.0986123	.33506313		Non-AI	Electrical machinery
6153965	0	8	2	1	7	0	1	1998	1998-02-28	2000-11-28	1004	6	9999		0	0	0		10.555555	-.73667884	21.666666	-.71155542	10.555555	-.73667884	0	0	0	0	0	0	0	0	0	0	0	1.9459101	0	1.7917595	99	1990	0	1	0	0	0	0		Non-AI	Electrical machinery
9509179	0	33	6	3	5	0	1	2012	2012-09-12	2016-11-29	1539	1	2836		1	0	1	0	68.441063	-.066892676	37.832699	-.11784733	71.292778	-.053291641	0	0	0	0	0	0	0	0	0	0	0	1.6094379	0	0	28	2010	0	0	0	1	1.0986123	0		Non-AI	Electrical machinery
9147557	0	9	2	5	2	0	1	2012	2012-04-13	2015-09-29	1264	4	1756		0	0	0		29.277567	-.11509205	37.832699	-.11784733	30.608364	-.28305724	0	0	0	0	0	0	.18826671	0	0	1	0	.69314718	0	1.3862944	17	2010	0	0	0	1	1.6094379	.17631739		Non-AI	Electrical machinery
9819054	0	14	4	5	2	3	1	2014	2014-07-09	2017-11-14	1224	3	1722		2	0	2	0	83.892616	.25406846	36.577183	-.31543726	85.738258	.29766205	0	0	0	0	0	0	.3669776	0	0	0	0	.69314718	1.3862944	1.0986123	17	2010	0	0	0	1	1.6094379	.36029035		Non-AI	Electrical machinery
6911801	0	16	1	1	8	0	1	2004	2004-01-14	2005-06-28	531	4	2837		4	3	4	0	84.105957	.60896903	88.079468	1.0274421	84.105957	.60896903	.375	0	.375	.8112781	0	.8112781	0	0	0	0	0	2.0794415	0	1.3862944	28	2000	0	0	1	0	0	0		Non-AI	Electrical machinery
6018158	0	2	1	2	5	0	1	1999	1999-01-21	2000-01-25	369	6	9999		4	0	4	0	65.384613	.05183541	19.23077	-.78253371	65.384613	.05183541	0	0	0	0	0	0	.15931489	0	0	0	0	1.6094379	0	1.7917595	99	1990	0	1	0	0	.69314718	.15005448		Non-AI	Electrical machinery
6909076	0	17	1	3	6	0	1	2002	2002-09-19	2005-06-21	1006	3	3742		0	0	0		18.965517	-.52495092	26.896551	-.54305536	18.965517	-.52495092	0	0	0	0	0	0	.30541903	0	0	0	0	1.7917595	0	1.0986123	37	2000	0	0	1	0	1.0986123	.30342084		Non-AI	Electrical machinery
6464794	0	9	12	10	8	0	1	1999	1999-09-23	2002-10-15	1118	6	1763		9	3	9	0	88.46154	1.2551575	74.615387	.45806852	88.46154	1.2551575	.56790125	.44444445	.56790125	1.3516442	.91829586	1.3516442	.12135807	0	0	0	0	2.0794415	0	1.7917595	17	1990	0	1	0	0	2.3025851	.11051241		Non-AI	Electrical machinery
9057810	0	18	5	5	5	1	1	2012	2012-05-03	2015-06-16	1139	2	2875		0	0	0		29.277567	-.11509205	37.832699	-.11784733	30.608364	-.28305724	0	0	0	0	0	0	0	0	0	0	0	1.6094379	.69314718	.69314718	28	2010	0	0	0	1	1.6094379	0		Non-AI	Electrical machinery
5874714	0	7	1	2	5	0	1	1996	1996-09-26	1999-02-23	880	3	9999		2	1	2	0	44.155846	-.34972963	48.051949	-.31579849	44.155846	-.34972963	.5	0	.5	1	0	1	0	0	0	0	0	1.6094379	0	1.0986123	99	1990	0	1	0	0	.69314718	0		Non-AI	Electrical machinery
10128676	0	16	2	4	3	2	1	2014	2014-09-02	2018-11-13	1533	5	2859		2	0	2	0	83.892616	.25406846	36.577183	-.31543726	85.738258	.29766205	0	0	0	0	0	0	0	0	0	0	0	1.0986123	1.0986123	1.6094379	28	2010	0	0	0	1	1.3862944	0		Non-AI	Electrical machinery
6903500	0	11	7	3	5	0	1	2003	2003-01-08	2005-06-07	881	4	2879		1	1	1	0	38.700565	-.30611691	58.192089	-.11736109	38.700565	-.30554387	0	0	0	0	0	0	.11836095	0	0	0	0	1.6094379	0	1.3862944	28	2000	0	0	1	0	1.0986123	.11329047		Non-AI	Electrical machinery
8668352	0	16	7	15	10	2	1	2013	2013-02-28	2014-03-11	376	3	2875		1	0	0	1	68.896324	-.058821257	37.29097	-.11296584	30.100334	-.14259948	0	0	0	0	0	0	.22915708	0	0	1	0	2.3025851	1.0986123	1.0986123	28	2010	0	0	0	1	2.7080503	.21464878		Non-AI	Electrical machinery
9350242	0	25	6	4	4	2	1	2014	2014-04-22	2016-05-24	763	2	2838		1	0	1	0	68.456375	-.076553375	36.577183	-.31543726	71.81208	-.039612822	0	0	0	0	0	0	.34106252	0	0	1	0	1.3862944	1.0986123	.69314718	28	2010	0	0	0	1	1.3862944	.33506313		Non-AI	Electrical machinery
6900606	0	17	1	1	10	0	1	2003	2003-10-03	2005-05-31	606	3	2837		7	3	7	0	90.112991	.52533102	89.265533	.33422396	90.112991	.52647561	.69387758	.44444445	.69387758	1.842371	.91829586	1.842371	0	0	0	0	0	2.3025851	0	1.0986123	28	2000	0	0	1	0	0	0		Non-AI	Electrical machinery
6900423	0	7	1	3	6	2	1	2003	2003-06-11	2005-05-31	720	5	3742		2	0	2	0	55.084747	-.16754223	22.033897	-.34315363	55.084747	-.16687396	.5	0	.5	1	0	1	0	0	0	0	0	1.7917595	1.0986123	1.6094379	37	2000	0	0	1	0	1.0986123	0		Non-AI	Electrical machinery
10778017	0	20	4	8	1	0	1	2018	2018-05-25	2020-09-15	844	2	2859		0	0	0		40.072201	-.19104765	40.794224	-.1847384	40.252708	-.18104973	0	0	0	0	0	0	.1579189	0	0	0	0	0	0	.69314718	28	2010	0	0	0	1	2.0794415	.14769156		Non-AI	Electrical machinery
6452141	0	8	1	2	4	0	1	2001	2001-09-27	2002-09-17	355	6	3742		1	1	1	0	35.416668	-.5775128	52.777779	-.31965339	35.416668	-.5775128	0	0	0	0	0	0	0	0	0	0	0	1.3862944	0	1.7917595	37	2000	0	0	1	0	.69314718	0		Non-AI	Electrical machinery
6894258	0	24	1	1	4	0	1	2003	2003-09-29	2005-05-17	596	6	3742		1	1	1	0	38.700565	-.30611691	58.192089	-.11736109	38.700565	-.30554387	0	0	0	0	0	0	0	0	0	0	0	1.3862944	0	1.7917595	37	2000	0	0	1	0	0	0		Non-AI	Electrical machinery
8305336	0	14	6	5	4	3	1	2009	2009-05-21	2012-11-06	1265	2	2629		0	0	0		24.342106	-.34097594	31.907894	-.63702965	25	-.33517027	0	0	0	0	0	0	.10806057	0	0	0	0	1.3862944	1.3862944	.69314718	26	2000	0	0	1	0	1.6094379	.10274232		Non-AI	Electrical machinery
7745002	0	22	3	28	4	2	1	2005	2005-12-29	2010-06-29	1643	6	1794		0	0	0		19.578314	-.71364558	28.012049	-.58454168	19.578314	-.71364558	0	0	0	0	0	0	.15995117	0	0	0	0	1.3862944	1.0986123	1.7917595	17	2000	0	0	1	0	3.3322046	.15964285		Non-AI	Electrical machinery
8297783	0	18	1	12	1	0	1	2009	2009-09-08	2012-10-30	1148	5	2875		49	2	48	.020408163	100	9.8993015	89.473686	1.4679378	100	9.8540058	.8203125	.5	.81575376	2.8900309	1	2.8713632	.19568953	0	0	0	0	0	0	1.6094379	28	2000	0	0	1	0	2.4849067	.18947999		Non-AI	Electrical machinery
9843284	0	18	3	2	4	0	1	2014	2014-12-26	2017-12-12	1082	2	2837		0	0	0		29.026846	-.40717521	36.577183	-.31543726	31.375839	-.37688771	0	0	0	0	0	0	0	0	0	0	0	1.3862944	0	.69314718	28	2010	0	0	0	1	.69314718	0		Non-AI	Electrical machinery
9093905	0	13	1	4	10	0	1	2011	2011-06-03	2015-07-28	1516	4	2836		0	0	0		24.786325	-.18917412	33.119659	-.31857949	26.282051	-.19213679	0	0	0	0	0	0	.32021296	0	0	1	0	2.3025851	0	1.3862944	28	2010	0	0	0	1	1.3862944	.33473608		Non-AI	Electrical machinery
10025020	0	12	2	5	2	0	1	2016	2016-04-21	2018-07-17	817	2	2875		0	0	0		30.327869	-.36722577	36.612022	-.2660926	31.967213	-.33993515	0	0	0	0	0	0	0	0	0	0	0	.69314718	0	.69314718	28	2010	0	0	0	1	1.6094379	0		Non-AI	Electrical machinery
6744209	0	18	5	1	9	0	1	2002	2002-07-05	2004-06-01	697	4	2821		2	1	2	0	67.586205	-.15987714	64.137932	-.16986567	67.586205	-.15987714	0	0	0	0	0	0	0	0	0	0	0	2.1972246	0	1.3862944	28	2000	0	0	1	0	0	0		Non-AI	Electrical machinery
10012778	0	11	3	3	33	28	1	2018	2018-01-04	2018-07-03	180	4	2875		0	0	0		40.072201	-.19104765	40.794224	-.1847384	40.252708	-.18104973	0	0	0	0	0	0	.092276968	0	0	0	0	3.4965076	3.3672957	1.3862944	28	2010	0	0	0	1	1.0986123	.087701201		Non-AI	Electrical machinery
6878912	0	25	4	1	4	2	1	2002	2002-07-08	2005-04-12	1009	5	3742		0	0	0		18.965517	-.52495092	26.896551	-.54305536	18.965517	-.52495092	0	0	0	0	0	0	0	0	0	0	0	1.3862944	1.0986123	1.6094379	37	2000	0	0	1	0	0	0		Non-AI	Electrical machinery
8106602	0	20	3	10	5	0	1	2008	2008-11-05	2012-01-31	1182	2	2819		1	1	1	0	63.141026	-.12217773	79.166664	.18418577	64.102562	-.10680414	0	0	0	0	0	0	.13751832	0	0	0	0	1.6094379	0	.69314718	28	2000	0	0	1	0	2.3025851	.13637017		Non-AI	Electrical machinery
5073837	0	22	1	1	4	0	1	1989	1989-08-10	1991-12-17	859	1	9999		9	2	9	0	100	2.9542103	91.666664	1.5021353	100	2.9542103	.74074072	.5	.74074072	2.2810361	1	2.2810361	0	0	0	0	0	1.3862944	0	0	99	1980	1	0	0	0	0	0		Non-AI	Electrical machinery
7317624	0	29	2	3	10	0	1	2004	2004-05-27	2008-01-08	1321	2	2838		0	0	0		19.205297	-.70466417	26.821192	-.62889695	19.205297	-.70466417	0	0	0	0	0	0	.18760933	0	0	0	0	2.3025851	0	.69314718	28	2000	0	0	1	0	1.0986123	.18969434		Non-AI	Electrical machinery
9325178	0	17	2	2	2	0	1	2013	2013-08-02	2016-04-26	998	2	2851		5	1	5	0	95.150505	.32351691	82.274246	.0072362465	95.986626	.33647069	.63999999	0	.63999999	1.5219281	0	1.5219281	.2591258	0	0	0	0	.69314718	0	.69314718	28	2010	0	0	0	1	.69314718	.24070498		Non-AI	Electrical machinery
8576353	0	19	4	7	1	4	1	2012	2012-12-07	2013-11-05	333	3	2871		0	0	0		29.277567	-.11509205	37.832699	-.11784733	30.608364	-.28305724	0	0	0	0	0	0	.22333013	0	0	1	0	0	1.6094379	1.0986123	28	2010	0	0	0	1	1.9459101	.21203603		Non-AI	Electrical machinery
7135662	0	7	4	1	9	0	1	2002	2002-09-04	2006-11-14	1532	5	3742		0	0	0		18.965517	-.52495092	26.896551	-.54305536	18.965517	-.52495092	0	0	0	0	0	0	0	0	0	0	0	2.1972246	0	1.6094379	37	2000	0	0	1	0	0	0		Non-AI	Electrical machinery
7569287	0	14	7	11	4	0	1	2006	2006-01-23	2009-08-04	1289	4	1794		0	0	0		19.318182	-.73647565	27.727272	-.64446825	19.545454	-.73209596	0	0	0	0	0	0	.13254762	0	0	1	0	1.3862944	0	1.3862944	17	2000	0	0	1	0	2.3978953	.12645899		Non-AI	Electrical machinery
7439841	0	5	1	11	4	0	1	2006	2006-07-06	2008-10-21	838	2	2832		4	2	4	0	83.86364	.84040648	83.181816	.75932401	83.86364	.8469345	.625	.5	.625	1.5	1	1.5	.079779781	0	0	0	0	1.3862944	0	.69314718	28	2000	0	0	1	0	2.3978953	.080446288		Non-AI	Electrical machinery
7112810	0	23	9	3	4	0	1	2004	2004-10-15	2006-09-26	711	2	2881		0	0	0		19.205297	-.70466417	26.821192	-.62889695	19.205297	-.70466417	0	0	0	0	0	0	0	0	0	0	0	1.3862944	0	.69314718	28	2000	0	0	1	0	1.0986123	0		Non-AI	Electrical machinery
9281698	0	18	1	6	2	0	1	2012	2012-07-25	2016-03-08	1322	2	2851		0	0	0		29.277567	-.11509205	37.832699	-.11784733	30.608364	-.28305724	0	0	0	0	0	0	.20403141	0	0	0	0	.69314718	0	.69314718	28	2010	0	0	0	1	1.7917595	.18717934		Non-AI	Electrical machinery
6867405	0	25	4	4	4	0	1	2002	2002-11-27	2005-03-15	839	5	3742		0	0	0		18.965517	-.52495092	26.896551	-.54305536	18.965517	-.52495092	0	0	0	0	0	0	.095932566	0	0	1	0	1.3862944	0	1.6094379	37	2000	0	0	1	0	1.3862944	.096916556		Non-AI	Electrical machinery
7606022	0	20	1	6	10	0	1	2005	2005-09-19	2009-10-20	1492	2	2835		5	1	5	0	90.361443	1.2542144	67.168678	.014433128	90.361443	1.2542144	.80000001	0	.80000001	2.321928	0	2.321928	.31982353	0	0	0	0	2.3025851	0	.69314718	28	2000	0	0	1	0	1.7917595	.32435137		Non-AI	Electrical machinery
10985590	0	25	3	8	1	1	1	2017	2017-10-12	2021-04-20	1286	4	2859		0	0	0		32.014389	-.53514397	35.251797	-.55224043	32.733814	-.52635831	0	0	0	0	0	0	.38857171	0	0	0	0	0	.69314718	1.3862944	28	2010	0	0	0	1	2.0794415	.37787175		Non-AI	Electrical machinery
10249874	0	15	3	29	2	2	1	2016	2016-03-17	2019-04-02	1111	2	1723		0	0	0		30.327869	-.36722577	36.612022	-.2660926	31.967213	-.33993515	0	0	0	0	0	0	.47207057	0	0	0	0	.69314718	1.0986123	.69314718	17	2010	0	0	0	1	3.3672957	.4627488		Non-AI	Electrical machinery
10868305	0	17	4	8	4	1	1	2017	2017-09-25	2020-12-15	1177	4	1725		0	0	0		32.014389	-.53514397	35.251797	-.55224043	32.733814	-.52635831	0	0	0	0	0	0	.71053946	0	0	0	0	1.3862944	.69314718	1.3862944	17	2010	0	0	0	1	2.0794415	.69471216		Non-AI	Electrical machinery
10461303	0	10	2	7	3	1	1	2016	2016-07-08	2019-10-29	1208	4	1725		0	0	0		30.327869	-.36722577	36.612022	-.2660926	31.967213	-.33993515	0	0	0	0	0	0	.47207057	0	0	0	0	1.0986123	.69314718	1.3862944	17	2010	0	0	0	1	1.9459101	.4627488		Non-AI	Electrical machinery
7344295	0	8	1	2	2	1	1	2006	2006-03-16	2008-03-18	733	7	2875		1	1	1	0	48.863636	-.34225509	66.590912	.057427865	49.31818	-.33733833	0	0	0	0	0	0	0	0	0	0	0	.69314718	.69314718	1.9459101	28	2000	0	0	1	0	.69314718	0		Non-AI	Electrical machinery
9606547	0	18	1	2	12	0	1	2013	2013-04-26	2017-03-28	1432	3	2837		0	0	0		28.428093	-.1544058	37.29097	-.11296584	30.100334	-.14259948	0	0	0	0	0	0	.096506469	0	0	0	0	2.4849067	0	1.0986123	28	2010	0	0	0	1	.69314718	.090813771		Non-AI	Electrical machinery
10446872	0	24	7	7	4	8	1	2016	2016-08-02	2019-10-15	1169	2	1727		1	0	1	0	71.038254	-.031214189	36.612022	-.2660926	73.633881	.0047082435	0	0	0	0	0	0	.3584477	0	0	0	0	1.3862944	2.1972246	.69314718	17	2010	0	0	0	1	1.9459101	.35579473		Non-AI	Electrical machinery
10910170	0	12	13	11	1	4	1	2016	2016-08-01	2021-02-02	1646	5	2833		2	0	1	.5	84.972679	.30479738	36.612022	-.2660926	73.633881	.0047082435	.5	0	0	1	0	0	.10170686	0	0	0	0	0	1.6094379	1.6094379	28	2010	0	0	0	1	2.3978953	.096160114		Non-AI	Electrical machinery
6858854	0	36	5	3	3	2	1	2003	2003-03-31	2005-02-22	694	2	2881		4	3	4	0	77.966103	.10960707	89.265533	.33422396	77.966103	.11046586	.625	.66666669	.625	1.5	1.5849625	1.5	0	0	0	1	0	1.0986123	1.0986123	.69314718	28	2000	0	0	1	0	1.0986123	0		Non-AI	Electrical machinery
6855918	0	25	1	1	4	0	1	2003	2003-01-30	2005-02-15	747	5	3742		0	0	0		15.536723	-.44469154	22.033897	-.34315363	15.536723	-.44421378	0	0	0	0	0	0	0	0	0	0	0	1.3862944	0	1.6094379	37	2000	0	0	1	0	0	0		Non-AI	Electrical machinery
6852959	0	13	4	1	6	1	1	2000	2000-11-22	2005-02-08	1539	9	3742		0	0	0		12.264151	-.89137477	19.811321	-.86626136	12.264151	-.89137477	0	0	0	0	0	0	0	0	0	0	0	1.7917595	.69314718	2.1972246	37	2000	0	0	1	0	0	0		Non-AI	Electrical machinery
6861631	0	23	3	2	2	1	1	2003	2003-04-14	2005-03-01	687	5	3742		2	2	2	0	55.084747	-.16754223	79.661018	.10843144	55.084747	-.16687396	.5	.5	.5	1	1	1	.10442165	0	0	0	0	.69314718	.69314718	1.6094379	37	2000	0	0	1	0	.69314718	.11127349		Non-AI	Electrical machinery
5266842	0	18	1	2	10	0	1	1992	1992-08-04	1993-11-30	483	3	9999		17	7	17	0	95.652176	2.091495	95.652176	1.9920102	95.652176	2.091495	.76124567	.69387758	.76124567	2.2510345	1.842371	2.2510345	.15441157	0	0	0	0	2.3025851	0	1.0986123	99	1990	0	1	0	0	.69314718	.14663896		Non-AI	Electrical machinery
10741840	0	18	11	9	6	0	1	2018	2018-08-31	2020-08-11	711	2	1727		0	0	0		40.072201	-.19104765	40.794224	-.1847384	40.252708	-.18104973	0	0	0	0	0	0	.71448922	0	0	0	0	1.7917595	0	.69314718	17	2010	0	0	0	1	2.1972246	.69308716		Non-AI	Electrical machinery
8508194	0	20	7	6	9	0	1	2010	2010-10-12	2013-08-13	1036	2	2838		0	0	0		26.515152	-.29337218	34.848484	-.25796327	27.020203	-.28968465	0	0	0	0	0	0	.12901019	0	0	0	0	2.1972246	0	.69314718	28	2010	0	0	0	1	1.7917595	.12780608		Non-AI	Electrical machinery
9496731	0	11	10	5	2	1	1	2013	2013-01-22	2016-11-15	1393	1	2851		14	8	14	0	99.3311	1.1837778	99.3311	.84865093	99.3311	1.198797	.45918366	.40625	.45918366	1.291692	1.0612781	1.291692	0	0	0	0	0	.69314718	.69314718	0	28	2010	0	0	0	1	1.6094379	0		Non-AI	Electrical machinery
6847023	0	30	5	2	4	0	1	2003	2003-02-11	2005-01-25	714	5	3742		2	2	2	0	55.084747	-.16754223	79.661018	.10843144	55.084747	-.16687396	0	0	0	0	0	0	0	0	0	0	0	1.3862944	0	1.6094379	37	2000	0	0	1	0	.69314718	0		Non-AI	Electrical machinery
10475583	0	24	9	26	7	1	1	2018	2018-01-19	2019-11-12	662	5	1731		0	0	0		40.072201	-.19104765	40.794224	-.1847384	40.252708	-.18104973	0	0	0	0	0	0	.12783735	0	0	0	0	1.9459101	.69314718	1.6094379	17	2010	0	0	0	1	3.2580965	.12377723		Non-AI	Electrical machinery
5648702	0	5	2	3	1	0	1	1995	1995-11-13	1997-07-15	610	4	9999		7	5	7	0	85.365852	.9482702	92.68293	1.3934503	85.365852	.9482702	.24489796	.31999999	.24489796	.59167278	.72192812	.59167278	.10341132	0	0	0	0	0	0	1.3862944	99	1990	0	1	0	0	1.0986123	.093466707		Non-AI	Electrical machinery
6835277	0	18	1	1	4	0	1	2002	2002-04-30	2004-12-28	973	2	1763		2	0	2	0	67.586205	-.15987714	26.896551	-.54305536	67.586205	-.15987714	.5	0	.5	1	0	1	0	0	0	0	0	1.3862944	0	.69314718	17	2000	0	0	1	0	0	0		Non-AI	Electrical machinery
6833508	0	4	1	1	4	1	1	2003	2003-05-13	2004-12-21	588	6	2831		6	2	6	0	87.853104	.38675639	79.661018	.10843144	87.853104	.3878057	.56	.5	.56	1.3709506	1	1.3709506	0	0	0	0	0	1.3862944	.69314718	1.7917595	28	2000	0	0	1	0	0	0		Non-AI	Electrical machinery
9472345	0	20	7	5	6	0	1	2014	2014-02-10	2016-10-18	981	5	1671		0	0	0		29.026846	-.40717521	36.577183	-.31543726	31.375839	-.37688771	0	0	0	0	0	0	.16696657	0	0	0	0	1.7917595	0	1.6094379	16	2010	0	0	0	1	1.6094379	.16547488		Non-AI	Electrical machinery
6828731	0	24	2	7	6	0	1	2001	2001-04-24	2004-12-07	1323	7	2879		2	0	2	0	56.25	-.30214244	20.138889	-.76225036	56.25	-.30214244	0	0	0	0	0	0	0	0	0	1	0	1.7917595	0	1.9459101	28	2000	0	0	1	0	1.9459101	0		Non-AI	Electrical machinery
7105813	0	22	1	4	2	0	1	2004	2004-08-25	2006-09-12	748	2	2881		0	0	0		19.205297	-.70466417	26.821192	-.62889695	19.205297	-.70466417	0	0	0	0	0	0	.099109381	0	0	1	0	.69314718	0	.69314718	28	2000	0	0	1	0	1.3862944	.094327167		Non-AI	Electrical machinery
7564011	0	5	2	1	5	0	1	2005	2005-06-20	2009-07-21	1492	4	3742		0	0	0		19.578314	-.71364558	28.012049	-.58454168	19.578314	-.71364558	0	0	0	0	0	0	0	0	0	0	0	1.6094379	0	1.3862944	37	2000	0	0	1	0	0	0		Non-AI	Electrical machinery
7396136	0	16	4	10	19	3	1	2005	2005-09-23	2008-07-08	1019	6	2851		3	2	3	0	80.722893	.46707037	83.73494	.61340797	80.722893	.46707037	.44444445	.5	.44444445	.91829586	1	.91829586	.18848844	0	0	0	0	2.9444389	1.3862944	1.7917595	28	2000	0	0	1	0	2.3025851	.18068869		Non-AI	Electrical machinery
11193676	0	14	4	12	22	7	1	2016	2016-07-25	2021-12-07	1961	5	3761		0	0	0		30.327869	-.36722577	36.612022	-.2660926	31.967213	-.33993515	0	0	0	0	0	0	.20197885	0	0	0	0	3.0910425	2.0794415	1.6094379	37	2010	0	0	0	1	2.4849067	.19686379		Non-AI	Electrical machinery
7755272	0	22	6	7	3	1	1	2007	2007-11-29	2010-07-13	957	3	2889		0	0	0		25.598085	-.50630462	34.688995	-.49310488	25.598085	-.50444597	0	0	0	0	0	0	.082605906	0	0	0	0	1.0986123	.69314718	1.0986123	28	2000	0	0	1	0	1.9459101	.084483378		Non-AI	Electrical machinery
7719000	0	20	2	13	1	0	1	2007	2007-01-31	2010-05-18	1203	4	2815		0	0	0		25.598085	-.50630462	34.688995	-.49310488	25.598085	-.50444597	0	0	0	0	0	0	.1530935	0	0	0	0	0	0	1.3862944	28	2000	0	0	1	0	2.5649493	.14714372		Non-AI	Electrical machinery
6814593	0	40	2	5	6	0	1	2002	2002-06-12	2004-11-09	881	3	2839		3	2	3	0	75.862068	.022659753	78.965515	.20332405	75.862068	.022659753	.44444445	0	.44444445	.91829586	0	.91829586	.055987462	0	0	0	0	1.7917595	0	1.0986123	28	2000	0	0	1	0	1.6094379	.056583881		Non-AI	Electrical machinery
10615390	0	7	8	12	4	2	1	2016	2016-05-31	2020-04-07	1407	2	1725		0	0	0		30.327869	-.36722577	36.612022	-.2660926	31.967213	-.33993515	0	0	0	0	0	0	.33207306	0	0	0	0	1.3862944	1.0986123	.69314718	17	2010	0	0	0	1	2.4849067	.31919217		Non-AI	Electrical machinery
10732338	0	9	3	13	2	15	1	2016	2016-04-19	2020-08-04	1568	12	2875		1	0	1	0	71.038254	-.031214189	36.612022	-.2660926	73.633881	.0047082435	0	0	0	0	0	0	.2242972	0	0	0	0	.69314718	2.7725887	2.4849067	28	2010	0	0	0	1	2.5649493	.20911728		Non-AI	Electrical machinery
10483547	0	23	4	15	5	6	1	2016	2016-08-08	2019-11-19	1198	3	1729		0	0	0		30.327869	-.36722577	36.612022	-.2660926	31.967213	-.33993515	0	0	0	0	0	0	.33207306	0	1	1	0	1.6094379	1.9459101	1.0986123	17	2010	0	0	0	1	2.7080503	.31919217		Non-AI	Electrical machinery
5856656	0	1	1	2	3	0	1	1997	1997-07-21	1999-01-05	533	7	9999		1	0	1	0	27.272728	-.48900148	18.686869	-.77095503	27.272728	-.48900148	0	0	0	0	0	0	.074222453	0	0	0	0	1.0986123	0	1.9459101	99	1990	0	1	0	0	.69314718	.066627875		Non-AI	Electrical machinery
7473869	1	7	1	2	2	2	1	2006	2006-07-10	2009-01-06	911	8	3742	kr	13	4	13	0	99.545456	4.3883915	95.681816	2.1631162	99.545456	4.3997531	.48520711	.625	.48520711	1.3520302	1.5	1.3520302	0	1	1	1	1	.69314718	1.0986123	2.0794415	37	2000	0	0	1	0	.69314718	0	kr	Knowledge Rep	Electrical machinery
9997856	0	22	3	17	3	3	1	2015	2015-11-30	2018-06-12	925	2	2831		0	0	0		29.913296	-.47933429	37.861271	-.36893439	32.369942	-.4446699	0	0	0	0	0	0	.095577329	0	0	1	0	1.0986123	1.3862944	.69314718	28	2010	0	0	0	1	2.8332133	.089296862		Non-AI	Electrical machinery
7564219	0	21	2	1	3	1	1	2007	2007-03-08	2009-07-21	866	3	2838		2	2	2	0	77.272728	.1273341	87.320572	.89023632	77.511963	.13066974	0	0	0	0	0	0	0	0	0	0	0	1.0986123	.69314718	1.0986123	28	2000	0	0	1	0	0	0		Non-AI	Electrical machinery
9767954	0	19	3	6	2	3	1	2013	2013-08-27	2017-09-19	1484	6	2836		1	0	1	0	68.896324	-.058821257	37.29097	-.11296584	71.906357	-.046785448	0	0	0	0	0	0	.10025084	0	0	1	0	.69314718	1.3862944	1.7917595	28	2010	0	0	0	1	1.7917595	.091357857		Non-AI	Electrical machinery
10545280	0	17	5	5	3	1	1	2016	2016-12-09	2020-01-28	1145	3	2875		0	0	0		30.327869	-.36722577	36.612022	-.2660926	31.967213	-.33993515	0	0	0	0	0	0	.25805867	0	0	0	0	1.0986123	.69314718	1.0986123	28	2010	0	0	0	1	1.6094379	.24000353		Non-AI	Electrical machinery
10959626	0	12	2	16	1	5	1	2018	2018-02-05	2021-03-30	1149	3	3792		1	1	1	0	85.55957	.18162981	87.184113	.21504705	86.462097	.19602378	0	0	0	0	0	0	.19283354	0	0	1	0	0	1.7917595	1.0986123	37	2010	0	0	0	1	2.7725887	.18720502		Non-AI	Electrical machinery
9005777	0	16	6	15	8	5	1	2012	2012-03-07	2015-04-14	1133	2	1786		0	0	0		29.277567	-.11509205	37.832699	-.11784733	30.608364	-.28305724	0	0	0	0	0	0	.14604282	0	0	0	0	2.0794415	1.7917595	.69314718	17	2010	0	0	0	1	2.7080503	.14076945		Non-AI	Electrical machinery
9823409	0	23	5	2	6	3	1	2015	2015-08-25	2017-11-21	819	2	2875		0	0	0		29.913296	-.47933429	37.861271	-.36893439	32.369942	-.4446699	0	0	0	0	0	0	.11491016	0	0	0	0	1.7917595	1.3862944	.69314718	28	2010	0	0	0	1	.69314718	.11696138		Non-AI	Electrical machinery
10833516	0	17	1	7	5	0	1	2017	2017-12-20	2020-11-10	1056	2	2831		0	0	0		32.014389	-.53514397	35.251797	-.55224043	32.733814	-.52635831	0	0	0	0	0	0	.10378256	0	0	1	0	1.6094379	0	.69314718	28	2010	0	0	0	1	1.9459101	.096962176		Non-AI	Electrical machinery
9608288	0	14	5	19	1	2	1	2015	2015-07-16	2017-03-28	621	2	1721		1	0	0	1	68.930634	-.01735751	37.861271	-.36893439	32.369942	-.4446699	0	0	0	0	0	0	.33009228	0	0	0	0	0	1.0986123	.69314718	17	2010	0	0	0	1	2.9444389	.31710947		Non-AI	Electrical machinery
8552617	0	9	1	2	24	2	1	2010	2010-07-13	2013-10-08	1183	2	2834		2	1	2	0	78.030304	.053420007	78.030304	.049727861	78.78788	.061126117	.5	0	.5	1	0	1	.19471872	0	0	0	0	3.1780539	1.0986123	.69314718	28	2010	0	0	0	1	.69314718	.18041201		Non-AI	Electrical machinery
6788359	0	17	4	5	6	0	1	2001	2001-06-06	2004-09-07	1189	7	2826		2	0	2	0	56.25	-.30214244	20.138889	-.76225036	56.25	-.30214244	0	0	0	0	0	0	.19733007	0	0	0	0	1.7917595	0	1.9459101	28	2000	0	0	1	0	1.6094379	.18645024		Non-AI	Electrical machinery
8939790	0	17	1	4	88	2	1	2013	2013-01-30	2015-01-27	727	6	2833		6	4	6	0	96.321068	.41910145	97.826088	.36784253	96.989967	.43228474	0	0	0	0	0	0	.15620305	0	0	0	0	4.4773369	1.0986123	1.7917595	28	2010	0	0	0	1	1.3862944	.16340956		Non-AI	Electrical machinery
9661970	0	19	1	5	2	0	1	2015	2015-10-14	2017-05-30	594	2	3723		0	0	0		29.913296	-.47933429	37.861271	-.36893439	32.369942	-.4446699	0	0	0	0	0	0	.095010355	0	0	1	0	.69314718	0	.69314718	37	2010	0	0	0	1	1.6094379	.089825667		Non-AI	Electrical machinery
8130483	0	12	1	7	8	0	1	2010	2010-03-17	2012-03-06	720	3	2835		3	2	3	0	87.121216	.2268161	89.898987	.35741901	87.626259	.2365315	.44444445	.5	.44444445	.91829586	1	.91829586	.099232867	0	0	0	0	2.0794415	0	1.0986123	28	2010	0	0	0	1	1.9459101	.095072515		Non-AI	Electrical machinery
6784406	0	14	1	1	5	0	1	2002	2002-08-20	2004-08-31	742	5	3742		0	0	0		18.965517	-.52495092	26.896551	-.54305536	18.965517	-.52495092	0	0	0	0	0	0	0	0	0	0	0	1.6094379	0	1.6094379	37	2000	0	0	1	0	0	0		Non-AI	Electrical machinery
6784369	0	11	2	8	6	0	1	2002	2002-08-12	2004-08-31	750	2	2831		1	1	1	0	50	-.34241402	64.137932	-.16986567	50	-.34241402	0	0	0	0	0	0	.14873499	0	0	0	0	1.7917595	0	.69314718	28	2000	0	0	1	0	2.0794415	.14876747		Non-AI	Electrical machinery
7380559	0	19	2	2	21	2	1	2004	2004-08-20	2008-06-03	1383	5	1792		3	0	3	0	76.490067	.28056073	26.821192	-.62889695	76.490067	.28056073	.66666669	0	.66666669	1.5849625	0	1.5849625	.075733148	0	0	0	0	3.0445225	1.0986123	1.6094379	17	2000	0	0	1	0	.69314718	.077844314		Non-AI	Electrical machinery
9513729	0	8	3	3	6	0	1	2013	2013-12-06	2016-12-06	1096	2	2837		0	0	0		28.428093	-.1544058	37.29097	-.11296584	30.100334	-.14259948	0	0	0	0	0	0	.12244599	0	0	0	0	1.7917595	0	.69314718	28	2010	0	0	0	1	1.0986123	.11492208		Non-AI	Electrical machinery
10236724	0	15	6	4	28	2	1	2017	2017-09-14	2019-03-19	551	8	2851		0	0	0		32.014389	-.53514397	35.251797	-.55224043	32.733814	-.52635831	0	0	0	0	0	0	0	0	0	0	0	3.3322046	1.0986123	2.0794415	28	2010	0	0	0	1	1.3862944	0		Non-AI	Electrical machinery
6700436	0	29	1	1	2	0	1	2002	2002-09-17	2004-03-02	532	4	2816		3	1	3	0	75.862068	.022659753	64.137932	-.16986567	75.862068	.022659753	.66666669	0	.66666669	1.5849625	0	1.5849625	0	0	0	0	0	.69314718	0	1.3862944	28	2000	0	0	1	0	0	0		Non-AI	Electrical machinery
6774544	0	19	1	5	4	0	1	2002	2002-10-30	2004-08-10	650	5	2879		2	1	2	0	67.586205	-.15987714	64.137932	-.16986567	67.586205	-.15987714	0	0	0	0	0	0	.082284346	0	0	0	0	1.3862944	0	1.6094379	28	2000	0	0	1	0	1.6094379	.080658033		Non-AI	Electrical machinery
9601804	0	25	4	10	6	5	1	2011	2011-09-23	2017-03-21	2006	1	1727		0	0	0		24.786325	-.18917412	33.119659	-.31857949	26.282051	-.19213679	0	0	0	0	0	0	.45109111	0	0	0	0	1.7917595	1.7917595	0	17	2010	0	0	0	1	2.3025851	.46207157		Non-AI	Electrical machinery
8044581	0	20	5	3	1	0	1	2009	2009-10-19	2011-10-25	736	2	2889		1	0	1	0	59.539474	-.13199069	31.907894	-.63702965	60.855263	-.12289577	0	0	0	0	0	0	0	0	0	0	0	0	0	.69314718	28	2000	0	0	1	0	1.0986123	0		Non-AI	Electrical machinery
6686697	0	13	5	3	5	0	1	2002	2002-10-28	2004-02-03	463	4	2821		0	0	0		18.965517	-.52495092	26.896551	-.54305536	18.965517	-.52495092	0	0	0	0	0	0	.1553006	0	0	0	0	1.6094379	0	1.3862944	28	2000	0	0	1	0	1.0986123	.15310141		Non-AI	Electrical machinery
5764039	0	20	2	3	13	0	1	1996	1996-11-12	1998-06-09	574	2	9999		9	8	9	0	91.558441	1.4628115	94.805191	2.429611	91.558441	1.4628115	.40625	.44897959	.40625	1.0612781	1.1488348	1.0612781	.17581423	0	0	0	0	2.5649493	0	.69314718	99	1990	0	1	0	0	1.0986123	.15845336		Non-AI	Electrical machinery
6768090	0	19	1	1	3	0	1	2003	2003-03-06	2004-07-27	509	5	3742		2	1	2	0	55.084747	-.16754223	58.192089	-.11736109	55.084747	-.16687396	0	0	0	0	0	0	0	0	0	0	0	1.0986123	0	1.6094379	37	2000	0	0	1	0	0	0		Non-AI	Electrical machinery
9890924	0	20	3	7	40	0	1	2016	2016-05-05	2018-02-13	649	2	2879		1	1	1	0	71.038254	-.031214189	81.010925	.1448352	73.633881	.0047082435	0	0	0	0	0	0	.37978047	0	0	1	0	3.6888795	0	.69314718	28	2010	0	0	0	1	1.9459101	.36471668		Non-AI	Electrical machinery
10741118	0	20	4	10	1	1	1	2017	2017-11-03	2020-08-11	1012	5	2691		1	1	0	1	75.899284	.36106098	81.294968	.78274083	32.733814	-.52635831	0	0	0	0	0	0	.11385654	0	0	0	0	0	.69314718	1.6094379	26	2010	0	0	0	1	2.3025851	.11150368		Non-AI	Electrical machinery
6759638	0	19	5	3	5	2	1	2002	2002-12-20	2004-07-06	564	1	3742		0	0	0		18.965517	-.52495092	26.896551	-.54305536	18.965517	-.52495092	0	0	0	0	0	0	0	0	0	1	0	1.6094379	1.0986123	0	37	2000	0	0	1	0	1.0986123	0		Non-AI	Electrical machinery
9698630	0	23	3	8	1	0	1	2014	2014-08-01	2017-07-04	1068	2	2836		0	0	0		29.026846	-.40717521	36.577183	-.31543726	31.375839	-.37688771	0	0	0	0	0	0	.10483399	0	0	1	0	0	0	.69314718	28	2010	0	0	0	1	2.0794415	.098055765		Non-AI	Electrical machinery
9680112	0	20	5	4	6	1	1	2015	2015-01-16	2017-06-13	879	5	1761		0	0	0		29.913296	-.47933429	37.861271	-.36893439	32.369942	-.4446699	0	0	0	0	0	0	.11968602	0	0	0	0	1.7917595	.69314718	1.6094379	17	2010	0	0	0	1	1.3862944	.11255673		Non-AI	Electrical machinery
6755545	0	7	1	5	9	0	1	2001	2001-05-18	2004-06-29	1138	3	2875		6	3	6	0	80.555557	.79933888	79.861115	.56554061	80.555557	.79933888	0	0	0	0	0	0	0	0	0	0	0	2.1972246	0	1.0986123	28	2000	0	0	1	0	1.6094379	0		Non-AI	Electrical machinery
9335463	0	5	2	6	1	4	1	2014	2014-03-24	2016-05-10	778	6	2874		0	0	0		29.026846	-.40717521	36.577183	-.31543726	31.375839	-.37688771	0	0	0	0	0	0	.246084	0	0	1	0	0	1.6094379	1.7917595	28	2010	0	0	0	1	1.7917595	.22681829		Non-AI	Electrical machinery
7304430	0	6	8	4	1	1	1	2004	2004-10-14	2007-12-04	1146	4	2879		2	2	2	0	63.57616	-.047847565	78.476822	.4753291	63.57616	-.047847565	0	0	0	0	0	0	.080037072	0	0	0	0	0	.69314718	1.3862944	28	2000	0	0	1	0	1.3862944	.084645577		Non-AI	Electrical machinery
9531220	0	8	7	8	8	1	1	2012	2012-09-10	2016-12-27	1569	4	2834		0	0	0		29.277567	-.11509205	37.832699	-.11784733	30.608364	-.28305724	0	0	0	0	0	0	0	0	0	0	0	2.0794415	.69314718	1.3862944	28	2010	0	0	0	1	2.0794415	0		Non-AI	Electrical machinery
10965161	0	20	8	4	2	5	1	2018	2018-07-24	2021-03-30	980	4	2836		0	0	0		40.072201	-.19104765	40.794224	-.1847384	40.252708	-.18104973	0	0	0	0	0	0	0	0	0	0	0	.69314718	1.7917595	1.3862944	28	2010	0	0	0	1	1.3862944	0		Non-AI	Electrical machinery
9152889	0	31	1	4	2	2	1	2012	2012-10-19	2015-10-06	1082	4	2838		0	0	0		29.277567	-.11509205	37.832699	-.11784733	30.608364	-.28305724	0	0	0	0	0	0	.082533129	0	0	0	0	.69314718	1.0986123	1.3862944	28	2010	0	0	0	1	1.3862944	.077692002		Non-AI	Electrical machinery
5610869	0	8	7	2	8	0	1	1995	1995-08-07	1997-03-11	582	4	9999		8	5	8	0	91.463417	1.2240083	92.68293	1.3934503	91.463417	1.2240083	.65625	.72000003	.65625	1.75	1.921928	1.75	.076379746	0	0	0	0	2.0794415	0	1.3862944	99	1990	0	1	0	0	.69314718	.070858851		Non-AI	Electrical machinery
11125931	0	15	5	13	2	3	1	2018	2018-10-16	2021-09-21	1071	5	2875		0	0	0		40.072201	-.19104765	40.794224	-.1847384	40.252708	-.18104973	0	0	0	0	0	0	.25621364	0	0	0	0	.69314718	1.3862944	1.6094379	28	2010	0	0	0	1	2.5649493	.24368232		Non-AI	Electrical machinery
7012824	0	14	1	2	5	1	1	2004	2004-02-19	2006-03-14	754	3	2838		0	0	0		19.205297	-.70466417	26.821192	-.62889695	19.205297	-.70466417	0	0	0	0	0	0	0	0	0	0	0	1.6094379	.69314718	1.0986123	28	2000	0	0	1	0	.69314718	0		Non-AI	Electrical machinery
5917716	0	20	1	6	18	0	1	1998	1998-02-19	1999-06-29	495	2	9999		8	4	8	0	85	.79629451	84.444443	.88944429	85	.79629451	.40625	.625	.40625	1.0612781	1.5	1.0612781	.088884108	0	0	0	0	2.8903718	0	.69314718	99	1990	0	1	0	0	1.7917595	.082165092		Non-AI	Electrical machinery
10468996	0	15	8	4	5	1	1	2015	2015-11-27	2019-11-05	1439	3	2837		1	0	1	0	68.930634	-.01735751	37.861271	-.36893439	72.54335	.040679581	0	0	0	0	0	0	.090460517	0	0	0	0	1.6094379	.69314718	1.0986123	28	2010	0	0	0	1	1.3862944	.087225489		Non-AI	Electrical machinery
10716433	0	18	5	7	3	4	1	2017	2017-02-28	2020-07-21	1239	5	3761		0	0	0		32.014389	-.53514397	35.251797	-.55224043	32.733814	-.52635831	0	0	0	0	0	0	.11000407	0	0	0	0	1.0986123	1.6094379	1.6094379	37	2010	0	0	0	1	1.9459101	.10265319		Non-AI	Electrical machinery
9048695	0	6	4	4	2	2	1	2010	2010-12-20	2015-06-02	1625	3	2836		2	0	2	0	78.030304	.053420007	34.848484	-.25796327	78.78788	.061126117	.5	0	.5	1	0	1	0	0	0	0	0	.69314718	1.0986123	1.0986123	28	2010	0	0	0	1	1.3862944	0		Non-AI	Electrical machinery
10615696	0	20	7	5	9	0	1	2018	2018-12-20	2020-04-07	474	3	2838		2	2	2	0	94.04332	.55430728	95.12635	.61483252	94.945847	.57309729	0	0	0	0	0	0	.25509262	0	0	1	0	2.1972246	0	1.0986123	28	2010	0	0	0	1	1.6094379	.23663712		Non-AI	Electrical machinery
6724242	0	17	2	4	5	0	1	2003	2003-02-20	2004-04-20	425	4	2816		9	6	9	0	93.220337	.80248034	96.327682	1.0116016	93.502823	.80381542	.56790125	.6111111	.56790125	1.3516442	1.4591479	1.3516442	.38231173	0	0	1	0	1.6094379	0	1.3862944	28	2000	0	0	1	0	1.3862944	.37673748		Non-AI	Electrical machinery
6722901	0	12	3	9	10	0	1	2001	2001-12-21	2004-04-20	851	2	2833		3	2	3	0	70.138885	-.026772115	70.833336	.12294361	70.138885	-.026772115	.66666669	.5	.66666669	1.5849625	1	1.5849625	.079308376	0	0	0	0	2.3025851	0	.69314718	28	2000	0	0	1	0	2.1972246	.075923026		Non-AI	Electrical machinery
6992905	0	15	1	2	1	0	1	2004	2004-07-08	2006-01-31	572	2	2838		0	0	0		19.205297	-.70466417	26.821192	-.62889695	19.205297	-.70466417	0	0	0	0	0	0	.082733884	0	0	0	0	0	0	.69314718	28	2000	0	0	1	0	.69314718	.087255247		Non-AI	Electrical machinery
7581869	0	20	4	3	5	0	1	2007	2007-10-26	2009-09-01	676	6	2885		1	1	1	0	61.244019	-.18948527	76.555023	.19856572	61.483253	-.18688811	0	0	0	0	0	0	0	0	0	0	0	1.6094379	0	1.7917595	28	2000	0	0	1	0	1.0986123	0		Non-AI	Electrical machinery
8974070	0	30	4	5	4	0	1	2013	2013-07-31	2015-03-10	587	6	2875		0	0	0		28.428093	-.1544058	37.29097	-.11296584	30.100334	-.14259948	0	0	0	0	0	0	0	0	0	0	0	1.3862944	0	1.7917595	28	2010	0	0	0	1	1.6094379	0		Non-AI	Electrical machinery
5502366	0	12	1	2	8	0	1	1994	1994-05-16	1996-03-26	680	2	9999		0	0	0		7.6923075	-1.0000608	21.153847	-.7766493	7.6923075	-1.0000608	0	0	0	0	0	0	.68126643	0	0	0	0	2.0794415	0	.69314718	99	1990	0	1	0	0	.69314718	.64275044		Non-AI	Electrical machinery
7223951	0	20	1	2	5	1	1	2005	2005-07-19	2007-05-29	679	5	3742		0	0	0		19.578314	-.71364558	28.012049	-.58454168	19.578314	-.71364558	0	0	0	0	0	0	0	0	0	0	0	1.6094379	.69314718	1.6094379	37	2000	0	0	1	0	.69314718	0		Non-AI	Electrical machinery
5892669	0	4	1	3	8	0	1	1997	1997-11-26	1999-04-06	496	2	9999		0	0	0		9.090909	-.67307431	18.686869	-.77095503	9.090909	-.67307431	0	0	0	0	0	0	.076037779	0	0	0	0	2.0794415	0	.69314718	99	1990	0	1	0	0	1.0986123	.068899535		Non-AI	Electrical machinery
7119495	0	27	1	2	11	2	1	2004	2004-02-27	2006-10-10	956	6	2821		10	9	10	0	96.688744	2.5794189	98.675499	4.3401203	96.688744	2.5794189	0	0	0	0	0	0	0	0	0	0	0	2.3978953	1.0986123	1.7917595	28	2000	0	0	1	0	.69314718	0		Non-AI	Electrical machinery
9331338	0	20	4	3	3	4	1	2013	2013-10-02	2016-05-03	944	3	1765		9	6	1	.8888889	97.993309	.70585507	98.996658	.60824674	71.906357	-.046785448	.34567901	.27777779	0	.7642045	.65002245	0	.66957664	0	0	0	0	1.0986123	1.6094379	1.0986123	17	2010	0	0	0	1	1.0986123	.70358449		Non-AI	Electrical machinery
10658880	0	20	5	1	3	2	1	2016	2016-03-04	2020-05-19	1537	3	2836		2	0	2	0	84.972679	.30479738	36.612022	-.2660926	86.885246	.34935164	0	0	0	0	0	0	0	0	0	0	0	1.0986123	1.0986123	1.0986123	28	2010	0	0	0	1	0	0		Non-AI	Electrical machinery
10651234	0	23	4	10	5	3	1	2018	2018-08-31	2020-05-12	620	3	2891		0	0	0		40.072201	-.19104765	40.794224	-.1847384	40.252708	-.18104973	0	0	0	0	0	0	.22089621	0	0	0	0	1.6094379	1.3862944	1.0986123	28	2010	0	0	0	1	2.3025851	.21255884		Non-AI	Electrical machinery
10403812	0	13	4	7	4	0	1	2018	2018-08-28	2019-09-03	371	4	2812		0	0	0		40.072201	-.19104765	40.794224	-.1847384	40.252708	-.18104973	0	0	0	0	0	0	.21852262	0	1	0	0	1.3862944	0	1.3862944	28	2010	0	0	0	1	1.9459101	.21147914		Non-AI	Electrical machinery
10441442	0	18	5	16	6	0	1	2016	2016-01-19	2019-10-15	1365	2	3785		1	0	1	0	71.038254	-.031214189	36.612022	-.2660926	73.633881	.0047082435	0	0	0	0	0	0	.14897984	0	0	0	0	1.7917595	0	.69314718	37	2010	0	0	0	1	2.7725887	.1450827		Non-AI	Electrical machinery
6693378	0	13	1	3	3	0	1	2002	2002-11-29	2004-02-17	445	5	2821		0	0	0		18.965517	-.52495092	26.896551	-.54305536	18.965517	-.52495092	0	0	0	0	0	0	0	0	0	0	0	1.0986123	0	1.6094379	28	2000	0	0	1	0	1.0986123	0		Non-AI	Electrical machinery
6689997	0	21	1	4	2	0	1	2002	2002-09-05	2004-02-10	523	6	3742		0	0	0		18.965517	-.52495092	26.896551	-.54305536	18.965517	-.52495092	0	0	0	0	0	0	.11457121	0	0	0	0	.69314718	0	1.7917595	37	2000	0	0	1	0	1.3862944	.11500032		Non-AI	Electrical machinery
7919885	0	6	1	3	8	0	1	2008	2008-07-07	2011-04-05	1002	4	2836		1	0	1	0	63.141026	-.12217773	35.576923	-.379206	64.102562	-.10680414	0	0	0	0	0	0	0	0	0	1	0	2.0794415	0	1.3862944	28	2000	0	0	1	0	1.0986123	0		Non-AI	Electrical machinery
9347621	0	20	3	11	6	0	1	2013	2013-05-30	2016-05-24	1090	3	2875		0	0	0		28.428093	-.1544058	37.29097	-.11296584	30.100334	-.14259948	0	0	0	0	0	0	.16426438	0	0	0	0	1.7917595	0	1.0986123	28	2010	0	0	0	1	2.3978953	.15253331		Non-AI	Electrical machinery
8598784	0	21	1	5	4	2	1	2012	2012-04-17	2013-12-03	595	10	2879		7	3	6	.14285715	97.148293	.2223036	96.387833	.22652875	96.57795	1.0955364	.48979592	.44444445	.5	.98522812	.91829586	1	.15293242	0	0	1	0	1.3862944	1.0986123	2.3025851	28	2010	0	0	0	1	1.6094379	.1498237		Non-AI	Electrical machinery
6670563	0	15	1	6	5	0	1	2003	2003-02-03	2003-12-30	330	2	2832		5	3	5	0	83.898308	.24818173	89.265533	.33422396	83.898308	.24913578	.72000003	.66666669	.72000003	1.921928	1.5849625	1.921928	.089327157	0	0	0	0	1.6094379	0	.69314718	28	2000	0	0	1	0	1.7917595	.088776059		Non-AI	Electrical machinery
9054631	0	19	1	3	23	0	1	2013	2013-01-03	2015-06-09	887	3	2837		0	0	0		28.428093	-.1544058	37.29097	-.11296584	30.100334	-.14259948	0	0	0	0	0	0	.11129001	0	0	0	0	3.1354942	0	1.0986123	28	2010	0	0	0	1	1.0986123	.10594201		Non-AI	Electrical machinery
9728804	0	12	4	8	3	0	1	2014	2014-11-11	2017-08-08	1001	2	1724		2	1	0	1	83.892616	.25406846	81.711411	.24743882	31.375839	-.37688771	0	0	0	0	0	0	.45883656	0	0	0	0	1.0986123	0	.69314718	17	2010	0	0	0	1	2.0794415	.45999351		Non-AI	Electrical machinery
8734686	0	29	3	7	2	1	1	2010	2010-09-10	2014-05-27	1355	3	1761		2	0	2	0	78.030304	.053420007	34.848484	-.25796327	78.78788	.061126117	0	0	0	0	0	0	.1016429	0	0	1	0	.69314718	.69314718	1.0986123	17	2010	0	0	0	1	1.9459101	.099659145		Non-AI	Electrical machinery
9723408	0	20	3	6	6	0	1	2016	2016-05-26	2017-08-01	432	2	2654		0	0	0		30.327869	-.36722577	36.612022	-.2660926	31.967213	-.33993515	0	0	0	0	0	0	.087507159	0	0	0	0	1.7917595	0	.69314718	26	2010	0	0	0	1	1.7917595	.085538469		Non-AI	Electrical machinery
9048417	0	6	6	10	8	1	1	2014	2014-08-21	2015-06-02	285	6	2896		0	0	0		29.026846	-.40717521	36.577183	-.31543726	31.375839	-.37688771	0	0	0	0	0	0	.18348227	0	0	0	0	2.0794415	.69314718	1.7917595	28	2010	0	0	0	1	2.3025851	.17701624		Non-AI	Electrical machinery
9895991	1	29	3	8	5	1	1	2015	2015-10-08	2018-02-20	866	5	2859	planning	0	0	0		29.913296	-.47933429	37.861271	-.36893439	32.369942	-.4446699	0	0	0	0	0	0	.24393187	0	0	1	0	1.6094379	.69314718	1.6094379	28	2010	0	0	0	1	2.0794415	.22356807	planning	Planning	Electrical machinery
11345998	0	20	10	11	16	5	1	2018	2018-05-24	2022-05-31	1468	5	1718		0	0	0		40.072201	-.19104765	40.794224	-.1847384	40.252708	-.18104973	0	0	0	0	0	0	.18644823	0	0	0	0	2.7725887	1.7917595	1.6094379	17	2010	0	0	0	1	2.3978953	.17038497		Non-AI	Electrical machinery
10541456	0	12	1	8	10	2	1	2016	2016-06-29	2020-01-21	1301	4	1725		0	0	0		30.327869	-.36722577	36.612022	-.2660926	31.967213	-.33993515	0	0	0	0	0	0	.70680791	0	0	0	0	2.3025851	1.0986123	1.3862944	17	2010	0	0	0	1	2.0794415	.69772691		Non-AI	Electrical machinery
7145381	0	29	1	3	8	1	1	2004	2004-02-06	2006-12-05	1033	2	2816		0	0	0		19.205297	-.70466417	26.821192	-.62889695	19.205297	-.70466417	0	0	0	0	0	0	.12273149	0	0	0	0	2.0794415	.69314718	.69314718	28	2000	0	0	1	0	1.0986123	.12878214		Non-AI	Electrical machinery
9752063	0	5	1	27	79	2	1	2016	2016-02-08	2017-09-05	575	6	1727		0	0	0		30.327869	-.36722577	36.612022	-.2660926	31.967213	-.33993515	0	0	0	0	0	0	.19769002	0	0	0	0	4.3694477	1.0986123	1.7917595	17	2010	0	0	0	1	3.2958369	.19126007		Non-AI	Electrical machinery
9343660	0	8	6	10	8	1	1	2014	2014-12-29	2016-05-17	505	6	2896		0	0	0		29.026846	-.40717521	36.577183	-.31543726	31.375839	-.37688771	0	0	0	0	0	0	.18348227	0	0	1	0	2.0794415	.69314718	1.7917595	28	2010	0	0	0	1	2.3025851	.17701624		Non-AI	Electrical machinery
9418769	0	10	6	5	1	4	1	2010	2010-10-28	2016-08-16	2119	2	1764		0	0	0		26.515152	-.29337218	34.848484	-.25796327	27.020203	-.28968465	0	0	0	0	0	0	.14261466	0	0	0	0	0	1.6094379	.69314718	17	2010	0	0	0	1	1.6094379	.13534778		Non-AI	Electrical machinery
6624563	0	26	2	4	6	0	1	1999	1999-12-22	2003-09-23	1371	3	2879		1	0	1	0	30.76923	-.67015779	19.23077	-.78253371	30.76923	-.67015779	0	0	0	0	0	0	.071918383	0	0	1	0	1.7917595	0	1.0986123	28	1990	0	1	0	0	1.3862944	.068684146		Non-AI	Electrical machinery
10468718	0	36	5	5	13	8	1	2015	2015-09-16	2019-11-05	1511	3	1725		3	1	2	.33333334	90.751442	.90659606	83.670517	.42888623	85.260117	.52602905	0	0	0	0	0	0	.69272721	0	0	0	0	2.5649493	2.1972246	1.0986123	17	2010	0	0	0	1	1.6094379	.6965673		Non-AI	Electrical machinery
6621058	0	25	1	3	3	0	1	2002	2002-07-31	2003-09-16	412	5	3742		11	8	11	0	93.448273	1.4829549	96.206894	2.4424624	93.448273	1.4829549	.56198347	.59375	.56198347	1.3221793	1.4056391	1.3221793	.14857545	0	0	0	0	1.0986123	0	1.6094379	37	2000	0	0	1	0	1.0986123	.15030903		Non-AI	Electrical machinery
9910212	0	17	4	9	2	0	1	2016	2016-04-19	2018-03-06	686	2	2871		0	0	0		30.327869	-.36722577	36.612022	-.2660926	31.967213	-.33993515	0	0	0	0	0	0	.25805867	0	0	0	0	.69314718	0	.69314718	28	2010	0	0	0	1	2.1972246	.24000353		Non-AI	Electrical machinery
8571609	0	20	4	6	1	1	1	2010	2010-12-16	2013-10-29	1048	3	2648		3	1	3	0	87.121216	.2268161	78.030304	.049727861	87.626259	.2365315	.66666669	0	.66666669	1.5849625	0	1.5849625	.16141383	0	0	0	0	0	.69314718	1.0986123	26	2010	0	0	0	1	1.7917595	.16195485		Non-AI	Electrical machinery
6520809	0	8	1	1	19	0	1	1998	1998-09-03	2003-02-18	1629	2	2833		1	0	1	0	35.555557	-.54505718	21.666666	-.71155542	35.555557	-.54505718	0	0	0	0	0	0	0	0	0	0	0	2.9444389	0	.69314718	28	1990	0	1	0	0	0	0		Non-AI	Electrical machinery
7638221	0	11	2	12	2	4	1	2006	2006-03-23	2009-12-29	1377	2	1795		0	0	0		19.318182	-.73647565	27.727272	-.64446825	19.545454	-.73209596	0	0	0	0	0	0	.29720697	0	0	0	0	.69314718	1.6094379	.69314718	17	2000	0	0	1	0	2.4849067	.29198426		Non-AI	Electrical machinery
5783023	0	1	4	1	2	0	1	1996	1996-09-24	1998-07-21	665	3	9999		1	1	1	0	27.922077	-.6086641	48.051949	-.31579849	27.922077	-.6086641	0	0	0	0	0	0	0	0	0	0	0	.69314718	0	1.0986123	99	1990	0	1	0	0	0	0		Non-AI	Electrical machinery
6462331	0	21	4	3	8	0	1	1999	1999-05-25	2002-10-08	1232	2	2881		3	1	3	0	56.923077	-.188829	49.23077	-.36899966	56.923077	-.188829	.44444445	0	.44444445	.91829586	0	.91829586	0	0	0	0	0	2.0794415	0	.69314718	28	1990	0	1	0	0	1.0986123	0		Non-AI	Electrical machinery
8518229	0	11	4	8	10	2	1	2009	2009-07-31	2013-08-27	1488	2	1756		0	0	0		24.342106	-.34097594	31.907894	-.63702965	25	-.33517027	0	0	0	0	0	0	.12715945	0	0	1	0	2.3025851	1.0986123	.69314718	17	2000	0	0	1	0	2.0794415	.12748785		Non-AI	Electrical machinery
6359798	0	16	2	1	1	0	1	2001	2001-05-07	2002-03-19	316	4	2838		2	1	2	0	56.25	-.30214244	52.777779	-.31965339	56.25	-.30214244	0	0	0	0	0	0	0	0	0	0	0	0	0	1.3862944	28	2000	0	0	1	0	0	0		Non-AI	Electrical machinery
10573918	0	17	1	13	7	0	1	2017	2017-07-11	2020-02-25	959	2	1725		0	0	0		32.014389	-.53514397	35.251797	-.55224043	32.733814	-.52635831	0	0	0	0	0	0	.46967757	0	0	0	0	1.9459101	0	.69314718	17	2010	0	0	0	1	2.5649493	.46016997		Non-AI	Electrical machinery
9892838	0	16	1	6	2	2	1	2014	2014-11-04	2018-02-13	1197	3	2836		0	0	0		29.026846	-.40717521	36.577183	-.31543726	31.375839	-.37688771	0	0	0	0	0	0	.085480481	0	0	0	0	.69314718	1.0986123	1.0986123	28	2010	0	0	0	1	1.7917595	.080550946		Non-AI	Electrical machinery
8851732	0	9	2	3	5	0	1	2011	2011-03-02	2014-10-07	1315	3	2885		0	0	0		24.786325	-.18917412	33.119659	-.31857949	26.282051	-.19213679	0	0	0	0	0	0	0	0	0	0	0	1.6094379	0	1.0986123	28	2010	0	0	0	1	1.0986123	0		Non-AI	Electrical machinery
10036845	0	24	6	9	2	1	1	2016	2016-02-18	2018-07-31	894	7	2875		3	2	3	0	90.983604	.64080894	92.213112	.55576301	92.349724	.69399506	.66666669	.5	.66666669	1.5849625	1	1.5849625	.25805867	0	0	1	0	.69314718	.69314718	1.9459101	28	2010	0	0	0	1	2.1972246	.24000353		Non-AI	Electrical machinery
6598008	1	5	1	3	4	0	1	2001	2001-09-25	2003-07-22	665	3	2863	ml	2	1	2	0	56.25	-.30214244	52.777779	-.31965339	56.25	-.30214244	0	0	0	0	0	0	0	0	0	1	0	1.3862944	0	1.0986123	28	2000	0	0	1	0	1.0986123	0	ml	Machine Learning	Electrical machinery
8748037	0	16	3	6	6	0	1	2012	2012-12-19	2014-06-10	538	1	1726		0	0	0		29.277567	-.11509205	37.832699	-.11784733	30.608364	-.28305724	0	0	0	0	0	0	.67659193	0	0	0	0	1.7917595	0	0	17	2010	0	0	0	1	1.7917595	.71579379		Non-AI	Electrical machinery
8371353	0	5	4	6	5	6	1	2007	2007-03-16	2013-02-12	2160	8	1747		0	0	0		25.598085	-.50630462	34.688995	-.49310488	25.598085	-.50444597	0	0	0	0	0	0	.077757679	0	0	0	0	1.6094379	1.9459101	2.0794415	17	2000	0	0	1	0	1.7917595	.078702711		Non-AI	Electrical machinery
9606281	0	40	3	13	2	1	1	2013	2013-08-27	2017-03-28	1309	4	2871		1	0	0	1	68.896324	-.058821257	37.29097	-.11296584	30.100334	-.14259948	0	0	0	0	0	0	.1262081	0	0	1	0	.69314718	.69314718	1.3862944	28	2010	0	0	0	1	2.5649493	.11851764		Non-AI	Electrical machinery
5458519	0	8	2	3	14	0	1	1994	1994-11-29	1995-10-17	322	1	9999		3	0	3	0	63.46154	-.10345456	21.153847	-.7766493	63.46154	-.10345456	0	0	0	0	0	0	0	0	0	0	0	2.6390574	0	0	99	1990	0	1	0	0	1.0986123	0		Non-AI	Electrical machinery
9065276	0	12	4	7	1	0	1	2012	2012-12-20	2015-06-23	915	7	2836		3	2	3	0	90.114067	.029506084	92.015205	.11173672	91.825096	.40623954	0	0	0	0	0	0	.12149265	0	0	0	0	0	0	1.9459101	28	2010	0	0	0	1	1.9459101	.11387611		Non-AI	Electrical machinery
9444344	0	20	3	5	2	0	1	2014	2014-08-11	2016-09-13	764	2	2884		10	6	9	.1	97.818794	2.8990431	98.8255	3.0618193	97.483223	2.6585863	.47999999	.27777779	.49382716	.9709506	.65002245	.99107605	.13331044	0	0	1	0	.69314718	0	.69314718	28	2010	0	0	0	1	1.6094379	.12660548		Non-AI	Electrical machinery
9048683	0	15	4	4	1	0	1	2012	2012-10-19	2015-06-02	956	2	2859		6	2	6	0	96.197716	.17410423	92.015205	.11173672	96.57795	1.0955364	.6111111	.5	.6111111	1.4591479	1	1.4591479	0	0	0	0	0	0	0	.69314718	28	2010	0	0	0	1	1.3862944	0		Non-AI	Electrical machinery
6563238	0	14	3	8	4	4	1	1999	1999-12-02	2003-05-13	1258	5	2834		2	1	2	0	46.923077	-.4294934	49.23077	-.36899966	46.923077	-.4294934	.5	0	.5	1	0	1	.09283521	0	0	0	0	1.3862944	1.6094379	1.6094379	28	1990	0	1	0	0	2.0794415	.088267013		Non-AI	Electrical machinery
9148930	0	17	5	10	3	0	1	2013	2013-04-24	2015-09-29	888	4	2622		1	1	1	0	68.896324	-.058821257	82.274246	.0072362465	71.906357	-.046785448	0	0	0	0	0	0	.18691766	0	0	0	0	1.0986123	0	1.3862944	26	2010	0	0	0	1	2.3025851	.17943828		Non-AI	Electrical machinery
4968268	0	7	1	2	5	0	1	1989	1989-08-18	1990-11-06	445	3	9999		1	0	1	0	50	-.30560797	33.333332	-.75106764	50	-.30560797	0	0	0	0	0	0	0	0	0	0	0	1.6094379	0	1.0986123	99	1980	1	0	0	0	.69314718	0		Non-AI	Electrical machinery
8288082	0	15	4	3	2	0	1	2008	2008-11-10	2012-10-16	1436	2	1722		0	0	0		25.641026	-.54572719	35.576923	-.379206	25.961538	-.53402066	0	0	0	0	0	0	0	0	0	1	0	.69314718	0	.69314718	17	2000	0	0	1	0	1.0986123	0		Non-AI	Electrical machinery
7781969	0	9	1	4	2	0	1	2007	2007-08-23	2010-08-24	1097	3	2889		0	0	0		25.598085	-.50630462	34.688995	-.49310488	25.598085	-.50444597	0	0	0	0	0	0	.077816755	0	0	0	0	.69314718	0	1.0986123	28	2000	0	0	1	0	1.3862944	.077158369		Non-AI	Electrical machinery
6625011	0	10	1	4	9	1	1	2001	2001-10-04	2003-09-23	719	6	2835		9	3	9	0	87.5	1.6254499	79.861115	.56554061	87.5	1.6254499	.375	0	.375	.8112781	0	.8112781	.08550591	0	0	0	0	2.1972246	.69314718	1.7917595	28	2000	0	0	1	0	1.3862944	.085213169		Non-AI	Electrical machinery
6953920	0	20	1	1	3	0	1	2004	2004-02-02	2005-10-11	617	4	3742		0	0	0		19.205297	-.70466417	26.821192	-.62889695	19.205297	-.70466417	0	0	0	0	0	0	0	0	0	1	0	1.0986123	0	1.3862944	37	2000	0	0	1	0	0	0		Non-AI	Electrical machinery
8928258	0	10	5	2	7	0	1	2011	2011-04-21	2015-01-06	1356	3	2837		0	0	0		24.786325	-.18917412	33.119659	-.31857949	26.282051	-.19213679	0	0	0	0	0	0	.086114109	0	0	0	0	1.9459101	0	1.0986123	28	2010	0	0	0	1	.69314718	.082673326		Non-AI	Electrical machinery
6784384	0	35	2	5	5	0	1	2003	2003-12-02	2004-08-31	273	1	2832		28	9	28	0	99.435028	3.4353988	98.870056	1.6889791	99.435028	3.4385438	.6964286	.83950615	.6964286	2.2478015	2.7254806	2.2478015	0	0	0	0	0	1.6094379	0	0	28	2000	0	0	1	0	1.6094379	0		Non-AI	Electrical machinery
5796082	0	7	1	1	8	0	1	1996	1996-10-07	1998-08-18	680	5	9999		1	0	1	0	27.922077	-.6086641	18.831169	-.70799983	27.922077	-.6086641	0	0	0	0	0	0	0	0	0	0	0	2.0794415	0	1.6094379	99	1990	0	1	0	0	0	0		Non-AI	Electrical machinery
10224586	0	19	3	2	2	1	1	2016	2016-06-15	2019-03-05	993	2	1724		0	0	0		30.327869	-.36722577	36.612022	-.2660926	31.967213	-.33993515	0	0	0	0	0	0	.70680791	0	1	0	0	.69314718	.69314718	.69314718	17	2010	0	0	0	1	.69314718	.69772691		Non-AI	Electrical machinery
6512214	0	24	2	1	4	0	1	2001	2001-02-22	2003-01-28	705	4	3742		2	1	2	0	56.25	-.30214244	52.777779	-.31965339	56.25	-.30214244	0	0	0	0	0	0	0	0	0	0	0	1.3862944	0	1.3862944	37	2000	0	0	1	0	0	0		Non-AI	Electrical machinery
8840261	0	16	1	4	4	0	1	2011	2011-04-01	2014-09-23	1271	2	2885		0	0	0		24.786325	-.18917412	33.119659	-.31857949	26.282051	-.19213679	0	0	0	0	0	0	.078409731	0	0	1	0	1.3862944	0	.69314718	28	2010	0	0	0	1	1.3862944	.074198619		Non-AI	Electrical machinery
10110031	0	21	1	7	2	0	1	2015	2015-01-05	2018-10-23	1387	5	2859		2	0	2	0	83.3815	.44461927	37.861271	-.36893439	85.260117	.52602905	0	0	0	0	0	0	.077349693	0	0	0	0	.69314718	0	1.6094379	28	2010	0	0	0	1	1.9459101	.077412926		Non-AI	Electrical machinery
6508679	0	20	7	4	9	0	1	2001	2001-01-09	2003-01-21	742	4	2839		0	0	0		12.5	-.8528831	20.138889	-.76225036	12.5	-.8528831	0	0	0	0	0	0	.094833344	0	0	0	0	2.1972246	0	1.3862944	28	2000	0	0	1	0	1.3862944	.090645917		Non-AI	Electrical machinery
7834581	0	14	2	4	3	0	1	2007	2007-09-26	2010-11-16	1147	2	2858		0	0	0		25.598085	-.50630462	34.688995	-.49310488	25.598085	-.50444597	0	0	0	0	0	0	.78126204	0	0	0	0	1.0986123	0	.69314718	28	2000	0	0	1	0	1.3862944	.81684488		Non-AI	Electrical machinery
9607760	0	7	2	2	8	1	1	2013	2013-12-09	2017-03-28	1205	1	1733		0	0	0		28.428093	-.1544058	37.29097	-.11296584	30.100334	-.14259948	0	0	0	0	0	0	0	0	0	0	0	2.0794415	.69314718	0	17	2010	0	0	0	1	.69314718	0		Non-AI	Electrical machinery
7527406	0	18	5	6	5	0	1	2006	2006-04-12	2009-05-05	1119	4	2875		6	5	6	0	94.545456	1.6288476	98.181816	2.8650124	94.772728	1.6364497	.5	.31999999	.5	1.2516291	.72192812	1.2516291	.069338083	0	0	1	0	1.6094379	0	1.3862944	28	2000	0	0	1	0	1.7917595	.071124256		Non-AI	Electrical machinery
9739449	0	10	1	12	4	5	1	2015	2015-01-09	2017-08-22	956	5	2875		0	0	0		29.913296	-.47933429	37.861271	-.36893439	32.369942	-.4446699	0	0	0	0	0	0	.2202685	0	0	1	0	1.3862944	1.7917595	1.6094379	28	2010	0	0	0	1	2.4849067	.21216753		Non-AI	Electrical machinery
8129918	0	23	5	2	15	0	1	2009	2009-06-19	2012-03-06	991	3	2821		1	1	1	0	59.539474	-.13199069	73.684212	.41545412	60.855263	-.12289577	0	0	0	0	0	0	.079881884	0	0	0	0	2.7080503	0	1.0986123	28	2000	0	0	1	0	.69314718	.079591356		Non-AI	Electrical machinery
6977486	0	7	1	1	2	0	1	2003	2003-01-30	2005-12-20	1055	5	2187		2	0	2	0	55.084747	-.16754223	22.033897	-.34315363	55.084747	-.16687396	.5	0	.5	1	0	1	0	0	0	1	0	.69314718	0	1.6094379	21	2000	0	0	1	0	0	0		Non-AI	Electrical machinery
10355328	0	25	4	5	1	0	1	2015	2015-11-11	2019-07-16	1343	2	3665		0	0	0		29.913296	-.47933429	37.861271	-.36893439	32.369942	-.4446699	0	0	0	0	0	0	.69272721	0	0	0	0	0	0	.69314718	36	2010	0	0	0	1	1.6094379	.6965673		Non-AI	Electrical machinery
6495784	0	5	4	13	4	0	1	2001	2001-05-15	2002-12-17	581	5	2832		3	2	3	0	70.138885	-.026772115	70.833336	.12294361	70.138885	-.026772115	.44444445	.5	.44444445	.91829586	1	.91829586	.087665714	0	0	0	0	1.3862944	0	1.6094379	28	2000	0	0	1	0	2.5649493	.085060105		Non-AI	Electrical machinery
10840513	0	18	3	17	11	9	1	2018	2018-11-21	2020-11-17	727	2	1722		0	0	0		40.072201	-.19104765	40.794224	-.1847384	40.252708	-.18104973	0	0	0	0	0	0	.71448922	0	0	0	0	2.3978953	2.3025851	.69314718	17	2010	0	0	0	1	2.8332133	.69308716		Non-AI	Electrical machinery
9966274	0	19	3	8	5	0	1	2017	2017-05-17	2018-05-08	356	3	1713		1	1	1	0	75.899284	.36106098	81.294968	.78274083	77.158272	.43632331	0	0	0	0	0	0	.18233183	0	0	0	0	1.6094379	0	1.0986123	17	2010	0	0	0	1	2.0794415	.16664162		Non-AI	Electrical machinery
7791908	0	26	2	4	1	0	1	2007	2007-03-28	2010-09-07	1259	5	2838		4	2	4	0	88.277512	.76097286	87.320572	.89023632	88.277512	.76578546	.375	0	.375	.8112781	0	.8112781	.34142435	0	0	0	0	0	0	1.6094379	28	2000	0	0	1	0	1.3862944	.36317202		Non-AI	Electrical machinery
6490780	0	3	4	2	11	1	1	2001	2001-05-07	2002-12-10	582	4	3729		0	0	0		12.5	-.8528831	20.138889	-.76225036	12.5	-.8528831	0	0	0	0	0	0	.088536806	0	0	0	0	2.3978953	.69314718	1.3862944	37	2000	0	0	1	0	.69314718	.091550596		Non-AI	Electrical machinery
7294957	0	27	3	4	1	0	1	2005	2005-04-06	2007-11-13	951	2	2879		1	1	1	0	50.602409	-.3200736	67.168678	.014433128	50.602409	-.3200736	0	0	0	0	0	0	.080105253	0	0	0	0	0	0	.69314718	28	2000	0	0	1	0	1.3862944	.08473891		Non-AI	Electrical machinery
7385314	0	8	2	6	6	1	1	2002	2002-12-18	2008-06-10	2001	3	2836		0	0	0		18.965517	-.52495092	26.896551	-.54305536	18.965517	-.52495092	0	0	0	0	0	0	.25690976	0	0	0	0	1.7917595	.69314718	1.0986123	28	2000	0	0	1	0	1.7917595	.25567484		Non-AI	Electrical machinery
11056903	0	20	3	9	1	3	1	2018	2018-12-13	2021-07-06	936	6	2851		0	0	0		40.072201	-.19104765	40.794224	-.1847384	40.252708	-.18104973	0	0	0	0	0	0	.39007208	0	0	0	0	0	1.3862944	1.7917595	28	2010	0	0	0	1	2.1972246	.37916824		Non-AI	Electrical machinery
7170246	0	16	1	1	13	2	1	2004	2004-02-03	2007-01-30	1092	4	2837		0	0	0		19.205297	-.70466417	26.821192	-.62889695	19.205297	-.70466417	0	0	0	0	0	0	0	0	0	0	0	2.5649493	1.0986123	1.3862944	28	2000	0	0	1	0	0	0		Non-AI	Electrical machinery
7637625	0	23	5	6	3	1	1	2007	2007-05-22	2009-12-29	952	4	2885		4	3	4	0	88.277512	.76097286	92.822968	1.5819069	88.277512	.76578546	.5	.44444445	.5	1	.91829586	1	.088238135	0	0	0	0	1.0986123	.69314718	1.3862944	28	2000	0	0	1	0	1.7917595	.089239843		Non-AI	Electrical machinery
9490421	0	48	4	6	5	0	1	2013	2013-01-28	2016-11-08	1380	3	2896		2	0	2	0	85.618729	.036763284	37.29097	-.11296584	87.62542	.049028587	.5	0	.5	1	0	1	.16462189	0	0	0	0	1.6094379	0	1.0986123	28	2010	0	0	0	1	1.7917595	.15729642		Non-AI	Electrical machinery
10650773	0	20	4	11	2	0	1	2018	2018-11-27	2020-05-12	532	2	2622		0	0	0		40.072201	-.19104765	40.794224	-.1847384	40.252708	-.18104973	0	0	0	0	0	0	.10843629	0	0	0	0	.69314718	0	.69314718	26	2010	0	0	0	1	2.3978953	.10160259		Non-AI	Electrical machinery
5548188	0	14	1	5	13	0	1	1993	1993-09-27	1996-08-20	1058	2	9999		0	0	0		16.666666	-.67810494	36.666668	-.48642623	16.666666	-.67810494	0	0	0	0	0	0	.26168662	0	0	0	0	2.5649493	0	.69314718	99	1990	0	1	0	0	1.6094379	.23218273		Non-AI	Electrical machinery
9236866	0	20	2	3	7	0	1	2013	2013-07-03	2016-01-12	923	2	2842		1	1	1	0	68.896324	-.058821257	82.274246	.0072362465	71.906357	-.046785448	0	0	0	0	0	0	.14655757	0	0	0	0	1.9459101	0	.69314718	28	2010	0	0	0	1	1.0986123	.13833831		Non-AI	Electrical machinery
7193369	0	25	6	5	10	3	1	2003	2003-02-20	2007-03-20	1489	9	2821		2	0	2	0	55.084747	-.16754223	22.033897	-.34315363	55.084747	-.16687396	.5	0	.5	1	0	1	.10134598	0	0	1	0	2.3025851	1.3862944	2.1972246	28	2000	0	0	1	0	1.6094379	.099588878		Non-AI	Electrical machinery
6479806	0	16	3	2	5	0	1	2001	2001-02-13	2002-11-12	637	6	3742		1	0	1	0	35.416668	-.5775128	20.138889	-.76225036	35.416668	-.5775128	0	0	0	0	0	0	0	0	0	0	0	1.6094379	0	1.7917595	37	2000	0	0	1	0	.69314718	0		Non-AI	Electrical machinery
6734408	0	12	1	1	4	0	1	2002	2002-11-21	2004-05-11	537	3	3742		0	0	0		18.965517	-.52495092	26.896551	-.54305536	18.965517	-.52495092	0	0	0	0	0	0	0	0	0	0	0	1.3862944	0	1.0986123	37	2000	0	0	1	0	0	0		Non-AI	Electrical machinery
7378716	0	20	3	6	4	4	1	2004	2004-11-15	2008-05-27	1289	6	2811		0	0	0		19.205297	-.70466417	26.821192	-.62889695	19.205297	-.70466417	0	0	0	0	0	0	.1521191	0	0	0	1	1.3862944	1.6094379	1.7917595	28	2000	0	0	1	0	1.7917595	.14632796		Non-AI	Electrical machinery
7637765	0	24	4	4	3	0	1	2007	2007-10-31	2009-12-29	790	5	2839		1	0	1	0	61.244019	-.18948527	34.688995	-.49310488	61.483253	-.18688811	0	0	0	0	0	0	.28462613	0	0	0	0	1.0986123	0	1.6094379	28	2000	0	0	1	0	1.3862944	.27669039		Non-AI	Electrical machinery
6469479	0	25	1	6	5	0	1	2001	2001-05-15	2002-10-22	525	2	2838		2	1	2	0	56.25	-.30214244	52.777779	-.31965339	56.25	-.30214244	0	0	0	0	0	0	.21225637	0	0	0	0	1.6094379	0	.69314718	28	2000	0	0	1	0	1.7917595	.21626951		Non-AI	Electrical machinery
6472650	0	12	4	3	11	0	1	2002	2002-02-08	2002-10-29	263	9	3742		2	2	2	0	67.586205	-.15987714	78.965515	.20332405	67.586205	-.15987714	0	0	0	0	0	0	.30541903	0	0	0	0	2.3978953	0	2.1972246	37	2000	0	0	1	0	1.0986123	.30342084		Non-AI	Electrical machinery
6470167	0	92	1	2	18	0	1	2000	2000-12-19	2002-10-22	672	7	2852		6	3	6	0	85.84906	.86922884	82.07547	.73531491	85.84906	.86922884	.5	.44444445	.5	1.2516291	.91829586	1.2516291	.09055946	0	0	0	0	2.8903718	0	1.9459101	28	2000	0	0	1	0	.69314718	.082531743		Non-AI	Electrical machinery
9293940	0	12	3	3	1	0	1	2011	2011-09-22	2016-03-22	1643	2	2859		2	0	2	0	76.92308	-.065177634	33.119659	-.31857949	79.700851	-.017534815	0	0	0	0	0	0	.22404549	0	0	0	0	0	0	.69314718	28	2010	0	0	0	1	1.0986123	.21505463		Non-AI	Electrical machinery
7723924	0	20	3	3	3	0	1	2008	2008-03-31	2010-05-25	785	4	2821		2	0	1	.5	80.448715	.30137175	35.576923	-.379206	64.102562	-.10680414	.5	0	0	1	0	0	.17579286	0	0	0	0	1.0986123	0	1.3862944	28	2000	0	0	1	0	1.0986123	.17144346		Non-AI	Electrical machinery
7517129	0	41	5	4	8	0	1	2006	2006-04-12	2009-04-14	1098	3	2885		4	1	4	0	83.86364	.84040648	66.590912	.057427865	83.86364	.8469345	.625	0	.625	1.5	0	1.5	0	0	0	0	0	2.0794415	0	1.0986123	28	2000	0	0	1	0	1.3862944	0		Non-AI	Electrical machinery
9851491	0	16	3	4	8	0	1	2015	2015-06-22	2017-12-26	918	2	2875		0	0	0		29.913296	-.47933429	37.861271	-.36893439	32.369942	-.4446699	0	0	0	0	0	0	0	0	0	0	0	2.0794415	0	.69314718	28	2010	0	0	0	1	1.3862944	0		Non-AI	Electrical machinery
9543794	0	19	5	4	8	2	1	2013	2013-01-30	2017-01-10	1441	4	2834		0	0	0		28.428093	-.1544058	37.29097	-.11296584	30.100334	-.14259948	0	0	0	0	0	0	.096327364	0	0	0	0	2.0794415	1.0986123	1.3862944	28	2010	0	0	0	1	1.3862944	.094204783		Non-AI	Electrical machinery
11081902	0	12	4	17	4	4	1	2018	2018-01-17	2021-08-03	1294	3	2836		0	0	0		40.072201	-.19104765	40.794224	-.1847384	40.252708	-.18104973	0	0	0	0	0	0	.13343742	0	0	0	0	1.3862944	1.6094379	1.0986123	28	2010	0	0	0	1	2.8332133	.12842323		Non-AI	Electrical machinery
9911983	0	19	5	4	7	1	1	2013	2013-05-22	2018-03-06	1749	2	1723		0	0	0		28.428093	-.1544058	37.29097	-.11296584	30.100334	-.14259948	0	0	0	0	0	0	.66957664	0	0	0	0	1.9459101	.69314718	.69314718	17	2010	0	0	0	1	1.3862944	.70358449		Non-AI	Electrical machinery
10651392	0	19	13	22	7	11	1	2016	2016-08-01	2020-05-12	1380	3	1786		0	0	0		30.327869	-.36722577	36.612022	-.2660926	31.967213	-.33993515	0	0	0	0	0	0	.16523023	0	0	0	0	1.9459101	2.4849067	1.0986123	17	2010	0	0	0	1	3.0910425	.16399989		Non-AI	Electrical machinery
6828532	0	13	5	1	2	3	1	2003	2003-01-22	2004-12-07	685	6	3742		0	0	0		15.536723	-.44469154	22.033897	-.34315363	15.536723	-.44421378	0	0	0	0	0	0	0	0	0	0	0	.69314718	1.3862944	1.7917595	37	2000	0	0	1	0	0	0		Non-AI	Electrical machinery
10622217	0	9	6	10	12	0	1	2017	2017-02-02	2020-04-14	1167	4	1716		1	0	1	0	75.899284	.36106098	35.251797	-.55224043	77.158272	.43632331	0	0	0	0	0	0	.1764252	0	0	0	0	2.4849067	0	1.3862944	17	2010	0	0	0	1	2.3025851	.16786461		Non-AI	Electrical machinery
10711990	0	20	2	10	40	0	1	2018	2018-12-26	2020-07-14	566	3	2893		0	0	0		40.072201	-.19104765	40.794224	-.1847384	40.252708	-.18104973	0	0	0	0	0	0	.26623046	0	0	0	0	3.6888795	0	1.0986123	28	2010	0	0	0	1	2.3025851	.26339871		Non-AI	Electrical machinery
7825613	0	20	3	4	7	0	1	2007	2007-10-19	2010-11-02	1110	2	2821		2	2	2	0	77.272728	.1273341	87.320572	.89023632	77.511963	.13066974	.5	.5	.5	1	1	1	.097288013	0	0	1	0	1.9459101	0	.69314718	28	2000	0	0	1	0	1.3862944	.097170785		Non-AI	Electrical machinery
6414865	0	4	1	1	4	0	1	2001	2001-10-01	2002-07-02	274	2	2838		0	0	0		12.5	-.8528831	20.138889	-.76225036	12.5	-.8528831	0	0	0	0	0	0	0	0	0	1	0	1.3862944	0	.69314718	28	2000	0	0	1	0	0	0		Non-AI	Electrical machinery
6414289	0	9	3	4	7	0	1	2001	2001-06-21	2002-07-02	376	4	3742		2	1	2	0	56.25	-.30214244	52.777779	-.31965339	56.25	-.30214244	.5	0	.5	1	0	1	0	0	0	0	0	1.9459101	0	1.3862944	37	2000	0	0	1	0	1.3862944	0		Non-AI	Electrical machinery
7705973	0	20	2	3	2	0	1	2008	2008-05-07	2010-04-27	720	3	2877		0	0	0		25.641026	-.54572719	35.576923	-.379206	25.961538	-.53402066	0	0	0	0	0	0	.078954197	0	0	0	0	.69314718	0	1.0986123	28	2000	0	0	1	0	1.0986123	.079567283		Non-AI	Electrical machinery
6792239	0	24	1	3	6	3	1	2003	2003-06-05	2004-09-14	467	2	2852		1	1	1	0	38.700565	-.30611691	58.192089	-.11736109	38.700565	-.30554387	0	0	0	0	0	0	.079386495	0	0	0	0	1.7917595	1.3862944	.69314718	28	2000	0	0	1	0	1.0986123	.078252174		Non-AI	Electrical machinery
10658654	0	17	2	14	3	2	1	2016	2016-05-09	2020-05-19	1471	2	1727		0	0	0		30.327869	-.36722577	36.612022	-.2660926	31.967213	-.33993515	0	0	0	0	0	0	.70680791	0	1	0	0	1.0986123	1.0986123	.69314718	17	2010	0	0	0	1	2.6390574	.69772691		Non-AI	Electrical machinery
8116104	0	33	1	1	6	0	1	2010	2010-09-24	2012-02-14	508	4	2838		0	0	0		26.515152	-.29337218	34.848484	-.25796327	27.020203	-.28968465	0	0	0	0	0	0	0	0	0	0	0	1.7917595	0	1.3862944	28	2010	0	0	0	1	0	0		Non-AI	Electrical machinery
5821669	0	22	1	3	2	0	1	1997	1997-06-10	1998-10-13	490	3	9999		3	2	3	0	62.626263	-.12085588	70.707069	.154191	62.626263	-.12085588	.44444445	.5	.44444445	.91829586	1	.91829586	.12381629	0	0	0	0	.69314718	0	1.0986123	99	1990	0	1	0	0	1.0986123	.12032982		Non-AI	Electrical machinery
7314302	0	19	1	4	5	0	1	2005	2005-12-28	2008-01-01	734	6	2875		1	1	1	0	50.602409	-.3200736	67.168678	.014433128	50.602409	-.3200736	0	0	0	0	0	0	0	0	0	0	0	1.6094379	0	1.7917595	28	2000	0	0	1	0	1.3862944	0		Non-AI	Electrical machinery
6524057	0	9	1	8	12	0	1	2000	2000-09-18	2003-02-25	890	5	3652		4	3	4	0	74.528305	.28236097	82.07547	.73531491	74.528305	.28236097	.375	.44444445	.375	.8112781	.91829586	.8112781	.116772	0	0	0	0	2.4849067	0	1.6094379	36	2000	0	0	1	0	2.0794415	.11090022		Non-AI	Electrical machinery
10115562	0	24	4	5	8	0	1	2016	2016-08-31	2018-10-30	790	4	2881		0	0	0		30.327869	-.36722577	36.612022	-.2660926	31.967213	-.33993515	0	0	0	0	0	0	0	0	0	0	0	2.0794415	0	1.3862944	28	2010	0	0	0	1	1.6094379	0		Non-AI	Electrical machinery
8836312	0	11	1	1	11	6	1	2012	2012-09-10	2014-09-16	736	5	2838		0	0	0		29.277567	-.11509205	37.832699	-.11784733	30.608364	-.28305724	0	0	0	0	0	0	0	0	0	0	0	2.3978953	1.9459101	1.6094379	28	2010	0	0	0	1	0	0		Non-AI	Electrical machinery
5928552	0	7	1	2	7	0	1	1998	1998-02-24	1999-07-27	518	6	9999		2	2	2	0	56.666668	-.35343552	70	.088944428	56.666668	-.35343552	0	0	0	0	0	0	.091914862	0	0	0	0	1.9459101	0	1.7917595	99	1990	0	1	0	0	.69314718	.083910964		Non-AI	Electrical machinery
10291039	0	18	4	7	8	0	1	2016	2016-03-28	2019-05-14	1142	2	2851		1	1	1	0	71.038254	-.031214189	81.010925	.1448352	73.633881	.0047082435	0	0	0	0	0	0	.38969174	0	0	1	0	2.0794415	0	.69314718	28	2010	0	0	0	1	1.9459101	.37795252		Non-AI	Electrical machinery
8198789	0	52	4	10	7	0	1	2010	2010-08-25	2012-06-12	657	3	2837		4	2	3	.25	91.919189	.4002122	89.898987	.35741901	87.626259	.2365315	.75	.5	.66666669	2	1	1.5849625	.10625793	0	0	0	0	1.9459101	0	1.0986123	28	2010	0	0	0	1	2.3025851	.10270035		Non-AI	Electrical machinery
6956191	0	20	5	2	7	2	1	2002	2002-12-20	2005-10-18	1033	6	3742		1	1	1	0	50	-.34241402	64.137932	-.16986567	50	-.34241402	0	0	0	0	0	0	.14857545	0	0	0	0	1.9459101	1.0986123	1.7917595	37	2000	0	0	1	0	.69314718	.15030903		Non-AI	Electrical machinery
7828563	0	25	2	4	1	0	1	2007	2007-12-10	2010-11-09	1065	3	2833		0	0	0		25.598085	-.50630462	34.688995	-.49310488	25.598085	-.50444597	0	0	0	0	0	0	.10010295	0	0	0	0	0	0	1.0986123	28	2000	0	0	1	0	1.3862944	.10484689		Non-AI	Electrical machinery
6864472	0	16	1	2	5	0	1	2003	2003-11-25	2005-03-08	469	3	3742		10	3	10	0	94.915253	.941055	89.265533	.33422396	95.197739	.94248533	.47999999	.44444445	.47999999	.9709506	.91829586	.9709506	0	0	0	1	0	1.6094379	0	1.0986123	37	2000	0	0	1	0	.69314718	0		Non-AI	Electrical machinery
7411358	0	15	2	2	5	0	1	2006	2006-09-14	2008-08-12	698	4	2821		3	3	3	0	77.045456	.44618598	91.13636	1.4612201	77.045456	.4521769	0	0	0	0	0	0	0	0	0	1	0	1.6094379	0	1.3862944	28	2000	0	0	1	0	.69314718	0		Non-AI	Electrical machinery
9252603	0	28	1	3	5	0	1	2011	2011-08-25	2016-02-02	1622	2	2859		1	0	1	0	60.897434	-.12717588	33.119659	-.31857949	63.675213	-.1048358	0	0	0	0	0	0	.12436282	0	0	0	0	1.6094379	0	.69314718	28	2010	0	0	0	1	1.0986123	.12819307		Non-AI	Electrical machinery
8779538	0	23	2	11	3	3	1	2012	2012-06-07	2014-07-15	768	1	2897		26	15	25	.03846154	99.619774	1.1380918	99.619774	1.6040331	99.619774	5.4610825	.47633135	.41777778	.4576	1.1047909	1.0529816	1.0783221	.15757675	0	0	0	0	1.0986123	1.3862944	0	28	2010	0	0	0	1	2.3978953	.15137748		Non-AI	Electrical machinery
10340681	0	19	4	4	1	1	1	2014	2014-11-26	2019-07-02	1679	2	2836		0	0	0		29.026846	-.40717521	36.577183	-.31543726	31.375839	-.37688771	0	0	0	0	0	0	.09516786	0	0	0	0	0	.69314718	.69314718	28	2010	0	0	0	1	1.3862944	.08918424		Non-AI	Electrical machinery
6335520	0	21	4	1	3	0	1	2001	2001-01-10	2002-01-01	356	6	3742		2	2	2	0	56.25	-.30214244	70.833336	.12294361	56.25	-.30214244	0	0	0	0	0	0	0	0	0	0	0	1.0986123	0	1.7917595	37	2000	0	0	1	0	0	0		Non-AI	Electrical machinery
6333569	0	3	1	6	4	0	1	2000	2000-11-29	2001-12-25	391	3	9999		3	2	3	0	63.207546	-.011072978	66.981133	.20145613	63.207546	-.011072978	0	0	0	0	0	0	.18457137	0	0	0	0	1.3862944	0	1.0986123	99	2000	0	0	1	0	1.7917595	.18059428		Non-AI	Electrical machinery
10862113	0	11	8	20	5	2	1	2018	2018-03-15	2020-12-08	999	3	1727		0	0	0		40.072201	-.19104765	40.794224	-.1847384	40.252708	-.18104973	0	0	0	0	0	0	.35895422	0	0	0	0	1.6094379	1.0986123	1.0986123	17	2010	0	0	0	1	2.9957323	.3459543		Non-AI	Electrical machinery
7304253	0	13	1	1	5	0	1	2004	2004-11-09	2007-12-04	1120	2	2832		0	0	0		19.205297	-.70466417	26.821192	-.62889695	19.205297	-.70466417	0	0	0	0	0	0	0	0	0	0	0	1.6094379	0	.69314718	28	2000	0	0	1	0	0	0		Non-AI	Electrical machinery
8906560	0	31	3	6	1	7	1	2010	2010-10-12	2014-12-09	1519	2	1726		1	0	1	0	62.373737	-.11997608	34.848484	-.25796327	63.383839	-.11427926	0	0	0	0	0	0	.28895843	0	0	0	0	0	2.0794415	.69314718	17	2010	0	0	0	1	1.7917595	.29480696		Non-AI	Electrical machinery
9784797	1	18	1	7	1	2	1	2015	2015-01-14	2017-10-10	1000	3	2859	kr	0	0	0		29.913296	-.47933429	37.861271	-.36893439	32.369942	-.4446699	0	0	0	0	0	0	.15272784	1	1	1	1	0	1.0986123	1.0986123	28	2010	0	0	0	1	1.9459101	.13985272	kr	Knowledge Rep	Electrical machinery
6034453	0	7	2	1	12	0	1	1998	1998-02-12	2000-03-07	754	4	9999		0	0	0		10.555555	-.73667884	21.666666	-.71155542	10.555555	-.73667884	0	0	0	0	0	0	0	0	0	1	0	2.4849067	0	1.3862944	99	1990	0	1	0	0	0	0		Non-AI	Electrical machinery
6320766	0	24	1	4	6	0	1	2000	2000-12-15	2001-11-20	340	2	9999		1	1	1	0	31.132076	-.59794086	48.113209	-.33240262	31.132076	-.59794086	0	0	0	0	0	0	.37300158	0	0	0	0	1.7917595	0	.69314718	99	2000	0	0	1	0	1.3862944	.35778955		Non-AI	Electrical machinery
6319019	0	16	2	7	7	0	1	1998	1998-11-09	2001-11-20	1107	4	9999		7	2	7	0	80.555557	.60467285	70	.088944428	80.555557	.60467285	.69387758	.5	.69387758	1.842371	1	1.842371	.12919258	0	0	0	0	1.9459101	0	1.3862944	99	1990	0	1	0	0	1.9459101	.12100601		Non-AI	Electrical machinery
10147944	0	10	6	21	2	7	1	2016	2016-02-19	2018-12-04	1019	9	1725		0	0	0		30.327869	-.36722577	36.612022	-.2660926	31.967213	-.33993515	0	0	0	0	0	0	.09016823	0	0	0	0	.69314718	2.0794415	2.1972246	17	2010	0	0	0	1	3.0445225	.086489223		Non-AI	Electrical machinery
7329840	0	9	2	1	3	0	1	2004	2004-02-20	2008-02-12	1453	3	3742		0	0	0		19.205297	-.70466417	26.821192	-.62889695	19.205297	-.70466417	0	0	0	0	0	0	0	0	0	0	0	1.0986123	0	1.0986123	37	2000	0	0	1	0	0	0		Non-AI	Electrical machinery
9954325	0	20	4	5	5	0	1	2017	2017-01-12	2018-04-24	467	2	2667		0	0	0		32.014389	-.53514397	35.251797	-.55224043	32.733814	-.52635831	0	0	0	0	0	0	.088778123	0	0	0	0	1.6094379	0	.69314718	26	2010	0	0	0	1	1.6094379	.084433727		Non-AI	Electrical machinery
6313450	0	18	4	1	5	0	1	2000	2000-02-10	2001-11-06	635	6	9999		1	0	1	0	31.132076	-.59794086	19.811321	-.86626136	31.132076	-.59794086	0	0	0	0	0	0	0	0	0	0	0	1.6094379	0	1.7917595	99	2000	0	0	1	0	0	0		Non-AI	Electrical machinery
8476722	0	27	6	10	2	1	1	2011	2011-04-21	2013-07-02	803	6	2896		7	1	3	.5714286	96.153847	.24481356	76.709404	.054158513	86.965813	.069766171	0	0	0	0	0	0	.1745365	0	0	0	0	.69314718	.69314718	1.7917595	28	2010	0	0	0	1	2.3025851	.17029311		Non-AI	Electrical machinery
10741847	0	14	5	11	1	2	1	2017	2017-08-10	2020-08-11	1097	2	1722		0	0	0		32.014389	-.53514397	35.251797	-.55224043	32.733814	-.52635831	0	0	0	0	0	0	.35894153	0	0	0	0	0	1.0986123	.69314718	17	2010	0	0	0	1	2.3978953	.34583378		Non-AI	Electrical machinery
11303000	0	4	5	10	5	4	1	2018	2018-04-18	2022-04-12	1455	5	1722		0	0	0		40.072201	-.19104765	40.794224	-.1847384	40.252708	-.18104973	0	0	0	0	0	0	.46661958	0	0	0	0	1.6094379	1.6094379	1.6094379	17	2010	0	0	0	1	2.3025851	.45713097		Non-AI	Electrical machinery
6303971	0	18	1	3	4	0	1	1997	1997-11-19	2001-10-16	1427	4	9999		17	0	17	0	98.989899	2.4561634	18.686869	-.77095503	98.989899	2.4561634	0	0	0	0	0	0	.071652316	0	0	0	0	1.3862944	0	1.3862944	99	1990	0	1	0	0	1.0986123	.063401818		Non-AI	Electrical machinery
10991555	0	22	5	10	2	1	1	2018	2018-10-29	2021-04-27	911	5	1718		0	0	0		40.072201	-.19104765	40.794224	-.1847384	40.252708	-.18104973	0	0	0	0	0	0	.14212582	0	0	0	0	.69314718	.69314718	1.6094379	17	2010	0	0	0	1	2.3025851	.12570721		Non-AI	Electrical machinery
6123805	0	22	3	1	3	0	1	1999	1999-09-22	2000-09-26	370	5	9999		1	0	1	0	30.76923	-.67015779	19.23077	-.78253371	30.76923	-.67015779	0	0	0	0	0	0	0	0	0	0	0	1.0986123	0	1.6094379	99	1990	0	1	0	0	0	0		Non-AI	Electrical machinery
9058956	0	5	4	12	1	0	1	2014	2014-04-09	2015-06-16	433	3	1721		0	0	0		29.026846	-.40717521	36.577183	-.31543726	31.375839	-.37688771	0	0	0	0	0	0	.14356075	0	0	0	0	0	0	1.0986123	17	2010	0	0	0	1	2.4849067	.1351063		Non-AI	Electrical machinery
6288759	0	36	4	4	13	0	1	1998	1998-10-02	2001-09-11	1075	5	9999		2	1	2	0	56.666668	-.35343552	53.888889	-.31130549	56.666668	-.35343552	.5	0	.5	1	0	1	.071058996	0	0	0	0	2.5649493	0	1.6094379	99	1990	0	1	0	0	1.3862944	.065677784		Non-AI	Electrical machinery
5173636	0	24	1	2	5	0	1	1989	1989-11-15	1992-12-22	1133	8	9999		0	0	0		16.666666	-.71308523	33.333332	-.75106764	16.666666	-.71308523	0	0	0	0	0	0	0	0	0	0	0	1.6094379	0	2.0794415	99	1980	1	0	0	0	.69314718	0		Non-AI	Electrical machinery
6676803	0	7	1	3	9	0	1	2002	2002-01-07	2004-01-13	736	2	1763		9	5	9	0	92.413795	1.1178811	91.034485	1.3228931	92.413795	1.1178811	.64197528	.63999999	.64197528	1.530493	1.5219281	1.530493	.19799957	0	0	0	0	2.1972246	0	.69314718	17	2000	0	0	1	0	1.0986123	.19830596		Non-AI	Electrical machinery
7541768	0	20	2	3	1	0	1	2006	2006-10-24	2009-06-02	952	2	2837		0	0	0		19.318182	-.73647565	27.727272	-.64446825	19.545454	-.73209596	0	0	0	0	0	0	0	0	0	0	0	0	0	.69314718	28	2000	0	0	1	0	1.0986123	0		Non-AI	Electrical machinery
6999059	0	27	1	2	13	0	1	2003	2003-04-02	2006-02-14	1049	3	2674		2	1	2	0	55.084747	-.16754223	58.192089	-.11736109	55.084747	-.16687396	.5	0	.5	1	0	1	.06510362	0	0	0	0	2.5649493	0	1.0986123	26	2000	0	0	1	0	.69314718	.065824673		Non-AI	Electrical machinery
8458624	0	9	3	8	10	0	1	2011	2011-07-27	2013-06-04	678	2	2825		4	3	4	0	90.598289	.058818843	94.017097	.79963452	91.666664	.15706716	.375	.44444445	.375	.8112781	.91829586	.8112781	.13766278	0	0	0	0	2.3025851	0	.69314718	28	2010	0	0	0	1	2.0794415	.13599752		Non-AI	Electrical machinery
6885151	0	13	5	1	5	3	1	2003	2003-01-21	2005-04-26	826	4	2879		2	1	2	0	55.084747	-.16754223	58.192089	-.11736109	55.084747	-.16687396	.5	0	.5	1	0	1	0	0	0	0	0	1.6094379	1.3862944	1.3862944	28	2000	0	0	1	0	0	0		Non-AI	Electrical machinery
9991498	0	34	5	10	3	2	1	2014	2014-09-05	2018-06-05	1369	5	1726		0	0	0		29.026846	-.40717521	36.577183	-.31543726	31.375839	-.37688771	0	0	0	0	0	0	.45883656	0	0	0	0	1.0986123	1.0986123	1.6094379	17	2010	0	0	0	1	2.3025851	.45999351		Non-AI	Electrical machinery
6942497	0	21	5	3	8	0	1	2003	2003-12-30	2005-09-13	623	3	2839		0	0	0		15.536723	-.44469154	22.033897	-.34315363	15.536723	-.44421378	0	0	0	0	0	0	.091162905	0	0	0	0	2.0794415	0	1.0986123	28	2000	0	0	1	0	1.0986123	.092305318		Non-AI	Electrical machinery
10069327	0	20	6	4	1	0	1	2016	2016-08-12	2018-09-04	753	2	2859		0	0	0		30.327869	-.36722577	36.612022	-.2660926	31.967213	-.33993515	0	0	0	0	0	0	.13745043	0	0	0	0	0	0	.69314718	28	2010	0	0	0	1	1.3862944	.12418813		Non-AI	Electrical machinery
7732851	0	20	3	4	4	4	1	2005	2005-08-22	2010-06-08	1751	6	2815		0	0	0		19.578314	-.71364558	28.012049	-.58454168	19.578314	-.71364558	0	0	0	0	0	0	.098595835	0	0	0	0	1.3862944	1.6094379	1.7917595	28	2000	0	0	1	0	1.3862944	.098029025		Non-AI	Electrical machinery
8551669	0	10	2	10	19	94	1	2012	2012-05-08	2013-10-08	518	6	1626		0	0	0		29.277567	-.11509205	37.832699	-.11784733	30.608364	-.28305724	0	0	0	0	0	0	.18888821	0	0	0	0	2.9444389	4.5538769	1.7917595	16	2010	0	0	0	1	2.3025851	.19110285		Non-AI	Electrical machinery
5929547	0	3	1	1	2	0	1	1998	1998-05-13	1999-07-27	440	4	9999		8	5	8	0	85	.79629451	90	1.2896942	85	.79629451	0	0	0	0	0	0	0	0	0	0	0	.69314718	0	1.3862944	99	1990	0	1	0	0	0	0		Non-AI	Electrical machinery
9123298	0	16	4	4	3	3	1	2012	2012-09-14	2015-09-01	1082	4	2844		0	0	0		29.277567	-.11509205	37.832699	-.11784733	30.608364	-.28305724	0	0	0	0	0	0	.11616594	0	0	0	0	1.0986123	1.3862944	1.3862944	28	2010	0	0	0	1	1.3862944	.10747586		Non-AI	Electrical machinery
9543869	0	34	1	7	2	1	1	2013	2013-10-31	2017-01-10	1167	3	2837		1	0	1	0	68.896324	-.058821257	37.29097	-.11296584	71.906357	-.046785448	0	0	0	0	0	0	.085464925	0	0	0	0	.69314718	.69314718	1.0986123	28	2010	0	0	0	1	1.9459101	.080222577		Non-AI	Electrical machinery
5844401	0	8	1	1	5	0	1	1997	1997-05-16	1998-12-01	564	3	9999		4	2	4	0	70.202019	.063216925	70.707069	.154191	70.202019	.063216925	.375	.5	.375	.8112781	1	.8112781	0	0	0	0	0	1.6094379	0	1.0986123	99	1990	0	1	0	0	0	0		Non-AI	Electrical machinery
9866280	0	17	5	6	7	0	1	2015	2015-05-20	2018-01-09	965	1	2836		0	0	0		29.913296	-.47933429	37.861271	-.36893439	32.369942	-.4446699	0	0	0	0	0	0	.13432199	0	0	0	0	1.9459101	0	0	28	2010	0	0	0	1	1.7917595	.11962467		Non-AI	Electrical machinery
6239849	0	23	1	4	7	0	1	1998	1998-03-04	2001-05-29	1182	4	9999		0	0	0		10.555555	-.73667884	21.666666	-.71155542	10.555555	-.73667884	0	0	0	0	0	0	0	0	0	0	0	1.9459101	0	1.3862944	99	1990	0	1	0	0	1.3862944	0		Non-AI	Electrical machinery
7915862	0	19	2	5	4	0	1	2007	2007-11-29	2011-03-29	1216	2	2858		0	0	0		25.598085	-.50630462	34.688995	-.49310488	25.598085	-.50444597	0	0	0	0	0	0	.31495732	0	0	0	0	1.3862944	0	.69314718	28	2000	0	0	1	0	1.6094379	.32886982		Non-AI	Electrical machinery
9478337	0	20	2	1	4	0	1	2015	2015-08-26	2016-10-25	426	2	2837		0	0	0		29.913296	-.47933429	37.861271	-.36893439	32.369942	-.4446699	0	0	0	0	0	0	0	0	0	1	0	1.3862944	0	.69314718	28	2010	0	0	0	1	0	0		Non-AI	Electrical machinery
6806437	0	21	1	2	7	0	1	2003	2003-06-02	2004-10-19	505	4	3742		0	0	0		15.536723	-.44469154	22.033897	-.34315363	15.536723	-.44421378	0	0	0	0	0	0	.16229005	0	0	1	0	1.9459101	0	1.3862944	37	2000	0	0	1	0	.69314718	.17152041		Non-AI	Electrical machinery
7462846	0	22	1	4	3	3	1	2006	2006-08-01	2008-12-09	861	2	2881		1	1	1	0	48.863636	-.34225509	66.590912	.057427865	49.31818	-.33733833	0	0	0	0	0	0	0	0	0	0	0	1.0986123	1.3862944	.69314718	28	2000	0	0	1	0	1.3862944	0		Non-AI	Electrical machinery
9905884	0	24	6	7	3	3	1	2016	2016-05-31	2018-02-27	637	4	1724		0	0	0		30.327869	-.36722577	36.612022	-.2660926	31.967213	-.33993515	0	0	0	0	0	0	.70680791	0	1	0	0	1.0986123	1.3862944	1.3862944	17	2010	0	0	0	1	1.9459101	.69772691		Non-AI	Electrical machinery
10025021	0	10	9	6	2	0	1	2015	2015-07-08	2018-07-17	1105	2	2875		0	0	0		29.913296	-.47933429	37.861271	-.36893439	32.369942	-.4446699	0	0	0	0	0	0	.087226458	0	0	0	0	.69314718	0	.69314718	28	2010	0	0	0	1	1.7917595	.083275937		Non-AI	Electrical machinery
8138568	0	11	5	6	13	12	1	2007	2007-04-13	2012-03-20	1803	6	2894		5	3	5	0	91.626793	1.0777922	92.822968	1.5819069	91.626793	1.0833433	.80000001	.66666669	.80000001	2.321928	1.5849625	2.321928	.10043975	0	0	0	0	2.5649493	2.5649493	1.7917595	28	2000	0	0	1	0	1.7917595	.10141936		Non-AI	Electrical machinery
10411302	0	22	4	8	1	6	1	2016	2016-10-14	2019-09-10	1061	2	1727		3	2	3	0	90.983604	.64080894	92.213112	.55576301	92.349724	.69399506	0	0	0	0	0	0	.38635978	0	0	1	0	0	1.9459101	.69314718	17	2010	0	0	0	1	2.0794415	.36974269		Non-AI	Electrical machinery
10136537	0	15	2	9	1	1	1	2015	2015-09-17	2018-11-20	1160	5	2875		0	0	0		29.913296	-.47933429	37.861271	-.36893439	32.369942	-.4446699	0	0	0	0	0	0	.15486909	0	0	0	0	0	.69314718	1.6094379	28	2010	0	0	0	1	2.1972246	.14399445		Non-AI	Electrical machinery
9870840	0	13	7	1	1	2	1	2014	2014-01-02	2018-01-16	1475	2	1761		0	0	0		29.026846	-.40717521	36.577183	-.31543726	31.375839	-.37688771	0	0	0	0	0	0	0	0	0	1	0	0	1.0986123	.69314718	17	2010	0	0	0	1	0	0		Non-AI	Electrical machinery
9274374	0	10	4	8	10	0	1	2014	2014-07-01	2016-03-01	609	4	2871		1	1	1	0	68.456375	-.076553375	81.711411	.24743882	71.81208	-.039612822	0	0	0	0	0	0	.11928333	0	0	0	0	2.3025851	0	1.3862944	28	2010	0	0	0	1	2.0794415	.11666513		Non-AI	Electrical machinery
8314387	0	6	4	3	1	0	1	2010	2010-12-07	2012-11-20	714	1	2881		0	0	0		26.515152	-.29337218	34.848484	-.25796327	27.020203	-.28968465	0	0	0	0	0	0	0	0	0	0	0	0	0	0	28	2010	0	0	0	1	1.0986123	0		Non-AI	Electrical machinery
8227685	0	31	1	8	4	0	1	2010	2010-02-17	2012-07-24	888	2	1765		5	3	5	0	94.949493	.57360828	94.191917	.66511017	95.202019	.58734226	.72000003	.66666669	.72000003	1.921928	1.5849625	1.921928	.10351054	0	0	1	0	1.3862944	0	.69314718	17	2010	0	0	0	1	2.0794415	.099402949		Non-AI	Electrical machinery
9312391	0	14	3	4	1	6	1	2013	2013-10-01	2016-04-12	924	2	1761		0	0	0		28.428093	-.1544058	37.29097	-.11296584	30.100334	-.14259948	0	0	0	0	0	0	.10134722	0	0	0	0	0	1.9459101	.69314718	17	2010	0	0	0	1	1.3862944	.091479883		Non-AI	Electrical machinery
10231292	0	17	4	6	4	3	1	2016	2016-01-26	2019-03-12	1141	4	3761		18	1	18	0	99.453552	5.6809826	81.010925	.1448352	99.453552	5.863646	0	0	0	0	0	0	0	0	0	1	0	1.3862944	1.3862944	1.3862944	37	2010	0	0	0	1	1.7917595	0		Non-AI	Electrical machinery
6188587	0	25	2	4	3	0	1	1999	1999-05-17	2001-02-13	638	2	9999		5	3	5	0	72.307693	.29249981	74.615387	.45806852	72.307693	.29249981	.47999999	.44444445	.47999999	.9709506	.91829586	.9709506	.3651948	0	0	0	0	1.0986123	0	.69314718	99	1990	0	1	0	0	1.3862944	.34992549		Non-AI	Electrical machinery
10586978	0	15	4	11	5	7	1	2017	2017-08-10	2020-03-10	943	8	1722		0	0	0		32.014389	-.53514397	35.251797	-.55224043	32.733814	-.52635831	0	0	0	0	0	0	.46967757	0	0	0	0	1.6094379	2.0794415	2.0794415	17	2010	0	0	0	1	2.3978953	.46016997		Non-AI	Electrical machinery
9754770	0	19	3	2	4	0	1	2014	2014-03-07	2017-09-05	1278	2	2866		0	0	0		29.026846	-.40717521	36.577183	-.31543726	31.375839	-.37688771	0	0	0	0	0	0	0	0	0	0	0	1.3862944	0	.69314718	28	2010	0	0	0	1	.69314718	0		Non-AI	Electrical machinery
9591699	0	21	6	3	2	4	1	2013	2013-02-07	2017-03-07	1489	5	3742		0	0	0		28.428093	-.1544058	37.29097	-.11296584	30.100334	-.14259948	0	0	0	0	0	0	0	0	0	1	0	.69314718	1.6094379	1.6094379	37	2010	0	0	0	1	1.0986123	0		Non-AI	Electrical machinery
6911755	0	21	2	4	4	0	1	2004	2004-02-18	2005-06-28	496	5	2834		0	0	0		19.205297	-.70466417	26.821192	-.62889695	19.205297	-.70466417	0	0	0	0	0	0	0	0	0	0	0	1.3862944	0	1.6094379	28	2000	0	0	1	0	1.3862944	0		Non-AI	Electrical machinery
6179955	0	8	4	3	2	0	1	1999	1999-05-24	2001-01-30	617	4	9999		1	1	1	0	30.76923	-.67015779	49.23077	-.36899966	30.76923	-.67015779	0	0	0	0	0	0	.093067989	0	0	0	0	.69314718	0	1.3862944	99	1990	0	1	0	0	1.0986123	.086040281		Non-AI	Electrical machinery
7748862	0	18	1	5	2	0	1	2006	2006-05-18	2010-07-06	1510	5	2875		5	4	5	0	90	1.234627	95.681816	2.1631162	90.227272	1.2416921	.31999999	0	.31999999	.72192812	0	.72192812	.19695553	0	0	0	0	.69314718	0	1.6094379	28	2000	0	0	1	0	1.6094379	.19909796		Non-AI	Electrical machinery
7361873	0	14	2	2	1	0	1	2005	2005-11-23	2008-04-22	881	5	3742		1	1	1	0	50.602409	-.3200736	67.168678	.014433128	50.602409	-.3200736	0	0	0	0	0	0	0	0	0	0	0	0	0	1.6094379	37	2000	0	0	1	0	.69314718	0		Non-AI	Electrical machinery
8563951	0	15	4	9	10	2	1	2012	2012-03-14	2013-10-22	587	2	2881		0	0	0		29.277567	-.11509205	37.832699	-.11784733	30.608364	-.28305724	0	0	0	0	0	0	.14005911	0	0	0	0	2.3025851	1.0986123	.69314718	28	2010	0	0	0	1	2.1972246	.13748498		Non-AI	Electrical machinery
5952126	0	22	4	6	4	0	1	1997	1997-07-30	1999-09-14	776	5	9999		9	4	9	0	92.929291	.98358095	87.373741	1.079337	92.929291	.98358095	.51851851	.375	.51851851	1.4466166	.8112781	1.4466166	.32097507	0	0	0	0	1.3862944	0	1.6094379	99	1990	0	1	0	0	1.7917595	.30607045		Non-AI	Electrical machinery
8411498	0	24	5	10	5	1	1	2010	2010-09-17	2013-04-02	928	2	2824		17	6	17	0	99.242424	2.6543615	97.979797	1.5881835	99.242424	2.6922069	.38062283	.27777779	.38062283	.97801554	.65002245	.97801554	.1714447	0	0	1	0	1.6094379	.69314718	.69314718	28	2010	0	0	0	1	2.3025851	.16673872		Non-AI	Electrical machinery
7670019	0	21	1	6	4	2	1	2007	2007-06-15	2010-03-02	991	4	2875		2	1	2	0	77.272728	.1273341	76.555023	.19856572	77.511963	.13066974	.5	0	.5	1	0	1	.11346695	0	0	0	0	1.3862944	1.0986123	1.3862944	28	2000	0	0	1	0	1.7917595	.11505604		Non-AI	Electrical machinery
6166364	0	28	1	2	4	0	1	1999	1999-10-20	2000-12-26	433	7	9999		2	2	2	0	46.923077	-.4294934	65.384613	.044534441	46.923077	-.4294934	0	0	0	0	0	0	0	0	0	0	0	1.3862944	0	1.9459101	99	1990	0	1	0	0	.69314718	0		Non-AI	Electrical machinery
6166363	0	16	4	1	3	0	1	2000	2000-01-12	2000-12-26	349	7	9999		1	0	1	0	31.132076	-.59794086	19.811321	-.86626136	31.132076	-.59794086	0	0	0	0	0	0	0	0	0	0	0	1.0986123	0	1.9459101	99	2000	0	0	1	0	0	0		Non-AI	Electrical machinery
9595866	0	19	4	2	5	0	1	2014	2014-08-29	2017-03-14	928	2	2838		0	0	0		29.026846	-.40717521	36.577183	-.31543726	31.375839	-.37688771	0	0	0	0	0	0	0	0	0	1	0	1.6094379	0	.69314718	28	2010	0	0	0	1	.69314718	0		Non-AI	Electrical machinery
9285843	0	17	3	8	6	4	1	2014	2014-01-02	2016-03-15	803	5	2835		0	0	0		29.026846	-.40717521	36.577183	-.31543726	31.375839	-.37688771	0	0	0	0	0	0	.1753611	0	0	0	0	1.7917595	1.6094379	1.6094379	28	2010	0	0	0	1	2.0794415	.17600645		Non-AI	Electrical machinery
9979241	0	20	1	2	1	0	1	2015	2015-11-04	2018-05-22	930	2	2859		4	1	2	.5	94.508667	1.3685728	83.670517	.42888623	85.260117	.52602905	.625	0	.5	1.5	0	1	.2719318	0	0	0	0	0	0	.69314718	28	2010	0	0	0	1	.69314718	.25123349		Non-AI	Electrical machinery
7164345	0	13	1	1	7	0	1	2004	2004-02-19	2007-01-16	1062	2	2612		0	0	0		19.205297	-.70466417	26.821192	-.62889695	19.205297	-.70466417	0	0	0	0	0	0	0	0	0	0	0	1.9459101	0	.69314718	26	2000	0	0	1	0	0	0		Non-AI	Electrical machinery
9455121	0	18	7	6	11	3	1	2015	2015-08-17	2016-09-27	407	2	2881		0	0	0		29.913296	-.47933429	37.861271	-.36893439	32.369942	-.4446699	0	0	0	0	0	0	0	0	0	0	0	2.3978953	1.3862944	.69314718	28	2010	0	0	0	1	1.7917595	0		Non-AI	Electrical machinery
8227093	0	17	10	17	1	6	1	2006	2006-12-05	2012-07-24	2058	1	1786		0	0	0		19.318182	-.73647565	27.727272	-.64446825	19.545454	-.73209596	0	0	0	0	0	0	.14322542	0	0	0	0	0	1.9459101	0	17	2000	0	0	1	0	2.8332133	.13486038		Non-AI	Electrical machinery
10128669	0	17	5	4	1	0	1	2016	2016-04-26	2018-11-13	931	3	2859		0	0	0		30.327869	-.36722577	36.612022	-.2660926	31.967213	-.33993515	0	0	0	0	0	0	0	0	0	1	0	0	0	1.0986123	28	2010	0	0	0	1	1.3862944	0		Non-AI	Electrical machinery
6765369	0	5	2	5	4	0	1	2002	2002-08-30	2004-07-20	690	3	2838		0	0	0		18.965517	-.52495092	26.896551	-.54305536	18.965517	-.52495092	0	0	0	0	0	0	.28627357	0	0	0	0	1.3862944	0	1.0986123	28	2000	0	0	1	0	1.6094379	.2919682		Non-AI	Electrical machinery
6150750	0	21	2	1	7	0	1	1998	1998-02-04	2000-11-21	1021	6	9999		0	0	0		10.555555	-.73667884	21.666666	-.71155542	10.555555	-.73667884	0	0	0	0	0	0	0	0	0	0	0	1.9459101	0	1.7917595	99	1990	0	1	0	0	0	0		Non-AI	Electrical machinery
9444283	0	18	5	7	1	1	1	2013	2013-02-28	2016-09-13	1293	4	2859		178	143	178	0	100	16.859642	100	17.075933	100	16.912298	.43719226	.47405741	.43719226	1.470524	1.577785	1.470524	.11946446	0	0	0	0	0	.69314718	1.3862944	28	2010	0	0	0	1	1.9459101	.10556193		Non-AI	Electrical machinery
8338713	0	18	4	11	11	1	1	2007	2007-11-14	2012-12-25	1868	1	2835		0	0	0		25.598085	-.50630462	34.688995	-.49310488	25.598085	-.50444597	0	0	0	0	0	0	.14559679	0	0	0	0	2.3978953	.69314718	0	28	2000	0	0	1	0	2.3978953	.15492722		Non-AI	Electrical machinery
10536018	0	24	1	16	2	1	1	2016	2016-09-02	2020-01-14	1229	6	2859		0	0	0		30.327869	-.36722577	36.612022	-.2660926	31.967213	-.33993515	0	0	0	0	0	0	.29231247	1	1	0	0	.69314718	.69314718	1.7917595	28	2010	0	0	0	1	2.7725887	.27290219		Non-AI	Electrical machinery
8714805	0	10	4	4	2	1	1	2012	2012-01-05	2014-05-06	852	3	2889		1	0	1	0	68.441063	-.066892676	37.832699	-.11784733	71.292778	-.053291641	0	0	0	0	0	0	0	0	0	0	0	.69314718	.69314718	1.0986123	28	2010	0	0	0	1	1.3862944	0		Non-AI	Electrical machinery
5994875	0	20	1	1	13	0	1	1997	1997-06-24	1999-11-30	889	4	9999		4	3	4	0	70.202019	.063216925	81.818184	.61676401	70.202019	.063216925	0	0	0	0	0	0	0	0	0	0	0	2.5649493	0	1.3862944	99	1990	0	1	0	0	0	0		Non-AI	Electrical machinery
9631271	0	8	2	5	2	0	1	2014	2014-03-18	2017-04-25	1134	3	1756		0	0	0		29.026846	-.40717521	36.577183	-.31543726	31.375839	-.37688771	0	0	0	0	0	0	.21232757	0	0	0	0	.69314718	0	1.0986123	17	2010	0	0	0	1	1.6094379	.18892989		Non-AI	Electrical machinery
6472649	0	12	3	1	5	0	1	2001	2001-06-25	2002-10-29	491	6	3742		0	0	0		12.5	-.8528831	20.138889	-.76225036	12.5	-.8528831	0	0	0	0	0	0	0	0	0	0	0	1.6094379	0	1.7917595	37	2000	0	0	1	0	0	0		Non-AI	Electrical machinery
6125020	0	9	1	1	3	0	1	1999	1999-01-22	2000-09-26	613	1	9999		0	0	0		10.769231	-.91082221	19.23077	-.78253371	10.769231	-.91082221	0	0	0	0	0	0	0	0	0	0	0	1.0986123	0	0	99	1990	0	1	0	0	0	0		Non-AI	Electrical machinery
7023262	0	1	2	4	27	1	1	2004	2004-08-26	2006-04-04	586	2	2816		6	3	6	0	90.728477	1.2657856	88.079468	1.0274421	90.728477	1.2657856	.66666669	.66666669	.66666669	1.7924813	1.5849625	1.7924813	.082733884	0	0	0	0	3.2958369	.69314718	.69314718	28	2000	0	0	1	0	1.3862944	.087255247		Non-AI	Electrical machinery
6202590	0	20	3	3	6	0	1	1999	1999-09-24	2001-03-20	543	5	9999		4	1	4	0	65.384613	.05183541	49.23077	-.36899966	65.384613	.05183541	.625	0	.625	1.5	0	1.5	0	0	0	0	0	1.7917595	0	1.6094379	99	1990	0	1	0	0	1.0986123	0		Non-AI	Electrical machinery
6654296	0	37	2	5	6	0	1	2002	2002-03-12	2003-11-25	623	8	2824		42	10	42	0	100	7.1415982	97.586205	3.1888418	100	7.1415982	.58616781	.60000002	.58616781	1.9024136	1.7709506	1.9024136	.089300111	0	0	0	0	1.7917595	0	2.0794415	28	2000	0	0	1	0	1.6094379	.08932931		Non-AI	Electrical machinery
10505241	0	22	8	14	4	0	1	2015	2015-05-14	2019-12-10	1671	2	1727		0	0	0		29.913296	-.47933429	37.861271	-.36893439	32.369942	-.4446699	0	0	0	0	0	0	.4699809	0	0	1	0	1.3862944	0	.69314718	17	2010	0	0	0	1	2.6390574	.46272296		Non-AI	Electrical machinery
6215112	0	11	4	3	9	0	1	1999	1999-01-07	2001-04-10	824	9	9999		0	0	0		10.769231	-.91082221	19.23077	-.78253371	10.769231	-.91082221	0	0	0	0	0	0	.3031522	0	0	0	0	2.1972246	0	2.1972246	99	1990	0	1	0	0	1.0986123	.29316154		Non-AI	Electrical machinery
6337469	0	16	1	2	9	0	1	2000	2000-08-30	2002-01-08	496	4	3742		4	2	4	0	74.528305	.28236097	66.981133	.20145613	74.528305	.28236097	.75	.5	.75	2	1	2	0	0	0	0	0	2.1972246	0	1.3862944	37	2000	0	0	1	0	.69314718	0		Non-AI	Electrical machinery
6114678	0	10	1	1	5	0	1	1999	1999-02-25	2000-09-05	558	7	9999		0	0	0		10.769231	-.91082221	19.23077	-.78253371	10.769231	-.91082221	0	0	0	0	0	0	0	0	0	0	0	1.6094379	0	1.9459101	99	1990	0	1	0	0	0	0		Non-AI	Electrical machinery
7432673	0	21	3	4	1	0	1	2005	2005-12-08	2008-10-07	1034	2	2837		0	0	0		19.578314	-.71364558	28.012049	-.58454168	19.578314	-.71364558	0	0	0	0	0	0	.077398404	0	0	0	0	0	0	.69314718	28	2000	0	0	1	0	1.3862944	.08168532		Non-AI	Electrical machinery
6107615	0	19	1	1	4	0	1	1999	1999-09-01	2000-08-22	356	7	9999		0	0	0		10.769231	-.91082221	19.23077	-.78253371	10.769231	-.91082221	0	0	0	0	0	0	0	0	0	0	0	1.3862944	0	1.9459101	99	1990	0	1	0	0	0	0		Non-AI	Electrical machinery
6713920	0	10	5	5	23	0	1	2002	2002-05-14	2004-03-30	686	3	2834		0	0	0		18.965517	-.52495092	26.896551	-.54305536	18.965517	-.52495092	0	0	0	0	0	0	.1077464	0	0	0	0	3.1354942	0	1.0986123	28	2000	0	0	1	0	1.6094379	.10339747		Non-AI	Electrical machinery
10527772	0	15	3	9	1	1	1	2017	2017-10-30	2020-01-07	799	3	2875		1	1	1	0	75.899284	.36106098	81.294968	.78274083	77.158272	.43632331	0	0	0	0	0	0	0	0	0	0	0	0	.69314718	1.0986123	28	2010	0	0	0	1	2.1972246	0		Non-AI	Electrical machinery
7863448	0	12	6	8	1	2	1	2007	2007-06-04	2011-01-04	1310	2	1625		0	0	0		25.598085	-.50630462	34.688995	-.49310488	25.598085	-.50444597	0	0	0	0	0	0	.099957943	0	0	0	0	0	1.0986123	.69314718	16	2000	0	0	1	0	2.0794415	.10089829		Non-AI	Electrical machinery
8823215	0	16	6	2	1	0	1	2011	2011-02-17	2014-09-02	1293	2	2836		3	0	3	0	84.829063	-.003179397	33.119659	-.31857949	86.965813	.069766171	.44444445	0	.44444445	.91829586	0	.91829586	0	0	0	0	0	0	0	.69314718	28	2010	0	0	0	1	.69314718	0		Non-AI	Electrical machinery
9593827	0	20	3	10	39	1	1	2015	2015-01-22	2017-03-14	782	5	2844		2	2	2	0	83.3815	.44461927	94.21965	1.2267069	85.260117	.52602905	0	0	0	0	0	0	.1999933	0	0	1	0	3.6635616	.69314718	1.6094379	28	2010	0	0	0	1	2.3025851	.18831876		Non-AI	Electrical machinery
10229783	0	10	1	4	29	3	1	2014	2014-04-04	2019-03-12	1803	4	2837		0	0	0		29.026846	-.40717521	36.577183	-.31543726	31.375839	-.37688771	0	0	0	0	0	0	0	0	0	0	0	3.3672957	1.3862944	1.3862944	28	2010	0	0	0	1	1.3862944	0		Non-AI	Electrical machinery
8206023	0	25	3	5	6	0	1	2009	2009-09-08	2012-06-26	1022	2	2875		3	2	3	0	88.486839	.28597981	89.473686	1.4679378	88.815788	.30165327	.66666669	.5	.66666669	1.5849625	1	1.5849625	.20587629	0	0	0	0	1.7917595	0	.69314718	28	2000	0	0	1	0	1.6094379	.20561518		Non-AI	Electrical machinery
8659217	0	14	3	7	13	24	1	2007	2007-08-27	2014-02-25	2374	2	2879		0	0	0		25.598085	-.50630462	34.688995	-.49310488	25.598085	-.50444597	0	0	0	0	0	0	.092346668	0	0	0	0	2.5649493	3.2188759	.69314718	28	2000	0	0	1	0	1.9459101	.095779553		Non-AI	Electrical machinery
6093922	0	3	1	3	6	0	1	1999	1999-03-12	2000-07-25	501	8	9999		6	5	6	0	78.46154	.5331642	91.53846	1.2851367	78.46154	.5331642	.44444445	.31999999	.44444445	.91829586	.72192812	.91829586	.15931489	0	0	0	0	1.7917595	0	2.0794415	99	1990	0	1	0	0	1.0986123	.15005448		Non-AI	Electrical machinery
6816029	0	20	5	3	7	0	1	2001	2001-08-24	2004-11-09	1173	4	1763		1	0	1	0	35.416668	-.5775128	20.138889	-.76225036	35.416668	-.5775128	0	0	0	0	0	0	.083684333	0	0	0	0	1.9459101	0	1.3862944	17	2000	0	0	1	0	1.0986123	.08116588		Non-AI	Electrical machinery
5915667	0	13	3	1	3	2	1	1996	1996-01-04	1999-06-29	1272	4	9999		2	1	2	0	44.155846	-.34972963	48.051949	-.31579849	44.155846	-.34972963	.5	0	.5	1	0	1	0	0	0	0	0	1.0986123	1.0986123	1.3862944	99	1990	0	1	0	0	0	0		Non-AI	Electrical machinery
8643587	0	11	4	5	11	4	1	2006	2006-12-04	2014-02-04	2619	5	2697		0	0	0		19.318182	-.73647565	27.727272	-.64446825	19.545454	-.73209596	0	0	0	0	0	0	.16000652	0	0	1	0	2.3978953	1.6094379	1.6094379	26	2000	0	0	1	0	1.6094379	.16276076		Non-AI	Electrical machinery
6087752	0	3	2	1	10	0	1	1999	1999-03-19	2000-07-11	480	3	9999		7	3	7	0	83.07692	.77382863	74.615387	.45806852	83.07692	.77382863	.24489796	0	.24489796	.59167278	0	.59167278	0	0	0	0	0	2.3025851	0	1.0986123	99	1990	0	1	0	0	0	0		Non-AI	Electrical machinery
9899865	0	15	4	8	3	0	1	2016	2016-08-29	2018-02-20	540	6	2859		1	0	0	1	71.038254	-.031214189	36.612022	-.2660926	31.967213	-.33993515	0	0	0	0	0	0	0	0	0	0	0	1.0986123	0	1.7917595	28	2010	0	0	0	1	2.0794415	0		Non-AI	Electrical machinery
6074262	0	27	1	3	16	0	1	1998	1998-07-06	2000-06-13	708	6	9999		1	1	1	0	35.555557	-.54505718	53.888889	-.31130549	35.555557	-.54505718	0	0	0	0	0	0	.070700675	0	0	1	0	2.7725887	0	1.7917595	99	1990	0	1	0	0	1.0986123	.064771272		Non-AI	Electrical machinery
6072169	0	5	2	4	6	0	1	1999	1999-03-12	2000-06-06	452	8	9999		11	8	11	0	92.307693	1.7364863	98.46154	2.525739	92.307693	1.7364863	.16528925	.21875	.16528925	.43949699	.54356444	.43949699	.15931489	0	0	0	0	1.7917595	0	2.0794415	99	1990	0	1	0	0	1.3862944	.15005448		Non-AI	Electrical machinery
10775872	0	20	7	13	9	2	1	2018	2018-03-09	2020-09-15	921	5	2836		2	1	2	0	94.04332	.55430728	87.184113	.21504705	94.945847	.57309729	.5	0	.5	1	0	1	.11711852	0	0	0	0	2.1972246	1.0986123	1.6094379	28	2010	0	0	0	1	2.5649493	.11176526		Non-AI	Electrical machinery
9444282	0	22	6	5	3	3	1	2011	2011-03-14	2016-09-13	2010	6	2859		1	0	1	0	60.897434	-.12717588	33.119659	-.31857949	63.675213	-.1048358	0	0	0	0	0	0	0	0	0	1	0	1.0986123	1.3862944	1.7917595	28	2010	0	0	0	1	1.6094379	0		Non-AI	Electrical machinery
6057534	0	6	1	4	8	0	1	1998	1998-12-16	2000-05-02	503	6	9999		3	1	3	0	65.555557	-.16181386	53.888889	-.31130549	65.555557	-.16181386	.66666669	0	.66666669	1.5849625	0	1.5849625	.11602858	0	0	0	0	2.0794415	0	1.7917595	99	1990	0	1	0	0	1.3862944	.10840113		Non-AI	Electrical machinery
6057533	0	8	1	1	8	0	1	1998	1998-09-23	2000-05-02	587	4	9999		2	2	2	0	56.666668	-.35343552	70	.088944428	56.666668	-.35343552	.5	.5	.5	1	1	1	0	0	0	0	0	2.0794415	0	1.3862944	99	1990	0	1	0	0	0	0		Non-AI	Electrical machinery
9433233	0	18	4	14	2	8	1	2015	2015-04-20	2016-09-06	505	17	3742		2	1	2	0	83.3815	.44461927	83.670517	.42888623	85.260117	.52602905	.5	0	.5	1	0	1	.29564571	0	0	0	0	.69314718	2.1972246	2.8332133	37	2010	0	0	0	1	2.6390574	.28229183		Non-AI	Electrical machinery
5920137	0	7	2	1	3	0	1	1997	1997-11-13	1999-07-06	600	3	9999		0	0	0		9.090909	-.67307431	18.686869	-.77095503	9.090909	-.67307431	0	0	0	0	0	0	0	0	0	1	0	1.0986123	0	1.0986123	99	1990	0	1	0	0	0	0		Non-AI	Electrical machinery
7936420	0	32	7	2	3	0	1	2008	2008-07-28	2011-05-03	1009	4	2874		1	1	1	0	63.141026	-.12217773	79.166664	.18418577	64.102562	-.10680414	0	0	0	0	0	0	0	0	0	0	0	1.0986123	0	1.3862944	28	2000	0	0	1	0	.69314718	0		Non-AI	Electrical machinery
8394296	0	22	6	3	1	0	1	2010	2010-07-29	2013-03-12	957	2	1766		3	1	3	0	87.121216	.2268161	78.030304	.049727861	87.626259	.2365315	.66666669	0	.66666669	1.5849625	0	1.5849625	.11544975	0	0	0	0	0	0	.69314718	17	2010	0	0	0	1	1.0986123	.11446843		Non-AI	Electrical machinery
9728989	0	11	1	9	89	7	1	2013	2013-07-08	2017-08-08	1492	2	2859		2	0	2	0	85.618729	.036763284	37.29097	-.11296584	87.62542	.049028587	.5	0	.5	1	0	1	0	0	0	0	0	4.4886365	2.0794415	.69314718	28	2010	0	0	0	1	2.1972246	0		Non-AI	Electrical machinery
8891270	0	16	2	3	11	0	1	2012	2012-04-02	2014-11-18	960	3	2838		2	2	2	0	83.650192	-.018693296	92.015205	.11173672	86.121674	.17647396	.5	.5	.5	1	1	1	.21028203	0	0	0	0	2.3978953	0	1.0986123	28	2010	0	0	0	1	1.0986123	.20691651		Non-AI	Electrical machinery
8138414	0	5	4	6	3	6	1	2006	2006-01-19	2012-03-20	2252	3	1759		0	0	0		19.318182	-.73647565	27.727272	-.64446825	19.545454	-.73209596	0	0	0	0	0	0	.15806614	0	0	0	0	1.0986123	1.9459101	1.0986123	17	2000	0	0	1	0	1.7917595	.15461995		Non-AI	Electrical machinery
9553234	0	7	5	15	41	0	1	2015	2015-01-28	2017-01-24	727	2	2816		0	0	0		29.913296	-.47933429	37.861271	-.36893439	32.369942	-.4446699	0	0	0	0	0	0	.31152627	0	0	0	0	3.713572	0	.69314718	28	2010	0	0	0	1	2.7080503	.29965931		Non-AI	Electrical machinery
10333245	0	18	6	14	4	2	1	2017	2017-05-23	2019-06-25	763	7	2833		1	1	1	0	75.899284	.36106098	81.294968	.78274083	77.158272	.43632331	0	0	0	0	0	0	.086995587	0	0	0	0	1.3862944	1.0986123	1.9459101	28	2010	0	0	0	1	2.6390574	.080742389		Non-AI	Electrical machinery
7220517	0	8	3	9	8	4	1	2003	2003-09-08	2007-05-22	1352	5	1745		12	5	12	0	96.892654	1.2182043	95.197739	.78580904	96.892654	1.2198251	.4861111	.31999999	.4861111	1.1887219	.72192812	1.1887219	.29816455	0	0	1	0	2.0794415	1.6094379	1.6094379	17	2000	0	0	1	0	2.1972246	.28337812		Non-AI	Electrical machinery
8089042	0	8	3	5	4	1	1	2008	2008-11-26	2012-01-03	1133	3	2881		0	0	0		25.641026	-.54572719	35.576923	-.379206	25.961538	-.53402066	0	0	0	0	0	0	0	0	0	0	0	1.3862944	.69314718	1.0986123	28	2000	0	0	1	0	1.6094379	0		Non-AI	Electrical machinery
8614558	0	20	4	2	1	0	1	2011	2011-01-20	2013-12-24	1069	2	2837		0	0	0		24.786325	-.18917412	33.119659	-.31857949	26.282051	-.19213679	0	0	0	0	0	0	.10656466	0	0	1	0	0	0	.69314718	28	2010	0	0	0	1	.69314718	.10322701		Non-AI	Electrical machinery
6765314	0	20	5	3	9	0	1	2002	2002-01-09	2004-07-20	923	4	2836		0	0	0		18.965517	-.52495092	26.896551	-.54305536	18.965517	-.52495092	0	0	0	0	0	0	.13230161	0	0	0	0	2.1972246	0	1.3862944	28	2000	0	0	1	0	1.0986123	.12722132		Non-AI	Electrical machinery
6254448	0	20	1	3	2	0	1	1998	1998-12-30	2001-07-03	916	2	9999		2	2	2	0	56.666668	-.35343552	70	.088944428	56.666668	-.35343552	0	0	0	0	0	0	.11700916	0	0	0	0	.69314718	0	.69314718	99	1990	0	1	0	0	1.0986123	.11046224		Non-AI	Electrical machinery
9071085	0	20	2	5	1	1	1	2011	2011-12-19	2015-06-30	1289	6	2836		3	2	3	0	84.829063	-.003179397	89.957268	.42689651	86.965813	.069766171	0	0	0	0	0	0	0	0	0	0	0	0	.69314718	1.7917595	28	2010	0	0	0	1	1.6094379	0		Non-AI	Electrical machinery
9239481	0	27	3	7	2	0	1	2013	2013-09-03	2016-01-19	868	3	2871		0	0	0		28.428093	-.1544058	37.29097	-.11296584	30.100334	-.14259948	0	0	0	0	0	0	.23510562	0	0	0	0	.69314718	0	1.0986123	28	2010	0	0	0	1	1.9459101	.21927956		Non-AI	Electrical machinery
8797173	0	31	3	4	1	0	1	2013	2013-06-17	2014-08-05	414	4	2685		2	1	2	0	85.618729	.036763284	82.274246	.0072362465	87.62542	.049028587	.5	0	.5	1	0	1	.37309268	0	0	0	0	0	0	1.3862944	26	2010	0	0	0	1	1.3862944	.37329969		Non-AI	Electrical machinery
9179088	0	19	1	8	12	7	1	2014	2014-04-14	2015-11-03	568	10	2422		0	0	0		29.026846	-.40717521	36.577183	-.31543726	31.375839	-.37688771	0	0	0	0	0	0	.071236089	0	0	1	0	2.4849067	2.0794415	2.3025851	24	2010	0	0	0	1	2.0794415	.066869266		Non-AI	Electrical machinery
9959947	0	26	8	15	7	22	1	2014	2014-09-29	2018-05-01	1310	4	1764		1	1	0	1	68.456375	-.076553375	81.711411	.24743882	31.375839	-.37688771	0	0	0	0	0	0	.18332238	0	0	1	0	1.9459101	3.1354942	1.3862944	17	2010	0	0	0	1	2.7080503	.1804537		Non-AI	Electrical machinery
5998775	0	8	1	2	1	0	1	1998	1998-04-27	1999-12-07	589	5	9999		3	0	3	0	65.555557	-.16181386	21.666666	-.71155542	65.555557	-.16181386	.44444445	0	.44444445	.91829586	0	.91829586	0	0	0	0	0	0	0	1.6094379	99	1990	0	1	0	0	.69314718	0		Non-AI	Electrical machinery
6781314	0	7	2	4	4	4	1	2002	2002-11-21	2004-08-24	642	5	2821		0	0	0		18.965517	-.52495092	26.896551	-.54305536	18.965517	-.52495092	0	0	0	0	0	0	0	0	0	0	0	1.3862944	1.6094379	1.6094379	28	2000	0	0	1	0	1.3862944	0		Non-AI	Electrical machinery
9564298	0	20	6	3	3	0	1	2014	2014-11-18	2017-02-07	812	2	2879		0	0	0		29.026846	-.40717521	36.577183	-.31543726	31.375839	-.37688771	0	0	0	0	0	0	0	0	0	0	0	1.0986123	0	.69314718	28	2010	0	0	0	1	1.0986123	0		Non-AI	Electrical machinery
10215365	0	27	5	10	10	3	1	2013	2013-03-27	2019-02-26	2162	5	2875		0	0	0		28.428093	-.1544058	37.29097	-.11296584	30.100334	-.14259948	0	0	0	0	0	0	.38041991	0	0	0	0	2.3025851	1.3862944	1.6094379	28	2010	0	0	0	1	2.3025851	.35127565		Non-AI	Electrical machinery
8920014	0	19	4	4	5	0	1	2012	2012-01-04	2014-12-30	1091	2	2889		1	1	1	0	68.441063	-.066892676	81.939163	-.003055301	71.292778	-.053291641	0	0	0	0	0	0	.1030461	0	0	0	0	1.6094379	0	.69314718	28	2010	0	0	0	1	1.3862944	.092941172		Non-AI	Electrical machinery
7531792	0	25	5	9	2	0	1	2006	2006-07-20	2009-05-12	1027	2	2881		0	0	0		19.318182	-.73647565	27.727272	-.64446825	19.545454	-.73209596	0	0	0	0	0	0	0	0	0	0	0	.69314718	0	.69314718	28	2000	0	0	1	0	2.1972246	0		Non-AI	Electrical machinery
6809465	0	16	1	6	5	0	1	2003	2003-01-24	2004-10-26	641	1	2879		84	55	84	0	100	11.19558	100	12.075436	100	11.204059	.60941041	.64595044	.60941041	1.692171	1.902072	1.692171	.11836095	0	0	1	0	1.6094379	0	0	28	2000	0	0	1	0	1.7917595	.11329047		Non-AI	Electrical machinery
7446432	0	22	1	1	4	2	1	2006	2006-03-15	2008-11-04	965	3	2836		5	2	5	0	90	1.234627	83.181816	.75932401	90.227272	1.2416921	.56	.5	.56	1.3709506	1	1.3709506	0	0	0	0	0	1.3862944	1.0986123	1.0986123	28	2000	0	0	1	0	0	0		Non-AI	Electrical machinery
7881099	0	26	1	10	44	0	1	2009	2009-02-02	2011-02-01	729	6	2827		1	0	1	0	59.539474	-.13199069	31.907894	-.63702965	60.855263	-.12289577	0	0	0	0	0	0	.15630491	0	0	1	0	3.7841897	0	1.7917595	28	2000	0	0	1	0	2.3025851	.15540001		Non-AI	Electrical machinery
9553456	0	18	8	7	5	3	1	2011	2011-09-01	2017-01-24	1972	6	2836		0	0	0		24.786325	-.18917412	33.119659	-.31857949	26.282051	-.19213679	0	0	0	0	0	0	.16410431	0	0	0	0	1.6094379	1.3862944	1.7917595	28	2010	0	0	0	1	1.9459101	.16473743		Non-AI	Electrical machinery
8487475	0	15	4	2	6	11	1	2012	2012-07-09	2013-07-16	372	6	2836		0	0	0		29.277567	-.11509205	37.832699	-.11784733	30.608364	-.28305724	0	0	0	0	0	0	.094566278	0	0	0	0	1.7917595	2.4849067	1.7917595	28	2010	0	0	0	1	.69314718	.089060321		Non-AI	Electrical machinery
7280171	0	13	2	8	6	0	1	2002	2002-05-02	2007-10-09	1986	5	2871		0	0	0		18.965517	-.52495092	26.896551	-.54305536	18.965517	-.52495092	0	0	0	0	0	0	0	0	0	0	0	1.7917595	0	1.6094379	28	2000	0	0	1	0	2.0794415	0		Non-AI	Electrical machinery
9722331	0	14	2	7	8	0	1	2016	2016-06-27	2017-08-01	400	2	2833		1	1	1	0	71.038254	-.031214189	81.010925	.1448352	73.633881	.0047082435	0	0	0	0	0	0	0	0	0	0	0	2.0794415	0	.69314718	28	2010	0	0	0	1	1.9459101	0		Non-AI	Electrical machinery
8354819	0	13	1	5	1	0	1	2008	2008-08-28	2013-01-15	1601	2	2859		0	0	0		25.641026	-.54572719	35.576923	-.379206	25.961538	-.53402066	0	0	0	0	0	0	.21385896	0	0	0	0	0	0	.69314718	28	2000	0	0	1	0	1.6094379	.21730191		Non-AI	Electrical machinery
8552964	0	18	3	7	2	0	1	2007	2007-10-31	2013-10-08	2169	2	2694		0	0	0		25.598085	-.50630462	34.688995	-.49310488	25.598085	-.50444597	0	0	0	0	0	0	.097288013	0	1	0	0	.69314718	0	.69314718	26	2000	0	0	1	0	1.9459101	.097170785		Non-AI	Electrical machinery
8803788	0	19	4	2	2	0	1	2009	2009-10-27	2014-08-12	1750	4	2691		0	0	0		24.342106	-.34097594	31.907894	-.63702965	25	-.33517027	0	0	0	0	0	0	.10806057	0	0	0	0	.69314718	0	1.3862944	26	2000	0	0	1	0	.69314718	.10274232		Non-AI	Electrical machinery
7133092	0	8	3	4	2	1	1	2003	2003-05-29	2006-11-07	1258	6	2871		3	1	3	0	69.209038	-.028967584	58.192089	-.11736109	69.209038	-.02820405	.44444445	0	.44444445	.91829586	0	.91829586	0	0	0	0	0	.69314718	.69314718	1.7917595	28	2000	0	0	1	0	1.3862944	0		Non-AI	Electrical machinery
5977749	0	11	1	4	5	0	1	1997	1997-12-12	1999-11-02	690	4	9999		2	2	2	0	47.474747	-.30492869	70.707069	.154191	47.474747	-.30492869	0	0	0	0	0	0	.23799472	0	0	0	0	1.6094379	0	1.3862944	99	1990	0	1	0	0	1.3862944	.22573468		Non-AI	Electrical machinery
7135663	0	12	1	2	2	0	1	2004	2004-06-10	2006-11-14	887	3	3742		4	1	4	0	84.105957	.60896903	62.913906	-.076783933	84.105957	.60896903	.44444445	0	.44444445	.91829586	0	.91829586	0	0	0	0	0	.69314718	0	1.0986123	37	2000	0	0	1	0	.69314718	0		Non-AI	Electrical machinery
9941520	0	16	7	11	4	3	1	2014	2014-08-11	2018-04-10	1338	2	1723		1	1	1	0	68.456375	-.076553375	81.711411	.24743882	71.81208	-.039612822	0	0	0	0	0	0	.45883656	0	0	0	0	1.3862944	1.3862944	.69314718	17	2010	0	0	0	1	2.3978953	.45999351		Non-AI	Electrical machinery
10340484	0	20	3	7	4	0	1	2016	2016-05-24	2019-07-02	1134	2	1729		0	0	0		30.327869	-.36722577	36.612022	-.2660926	31.967213	-.33993515	0	0	0	0	0	0	.70680791	0	0	0	0	1.3862944	0	.69314718	17	2010	0	0	0	1	1.9459101	.69772691		Non-AI	Electrical machinery
8328407	0	15	6	5	3	0	1	2010	2010-09-08	2012-12-11	825	5	2885		1	1	1	0	62.373737	-.11997608	78.030304	.049727861	63.383839	-.11427926	0	0	0	0	0	0	0	0	0	1	0	1.0986123	0	1.6094379	28	2010	0	0	0	1	1.6094379	0		Non-AI	Electrical machinery
8232762	0	12	1	3	6	2	1	2008	2008-02-25	2012-07-31	1618	3	2858		0	0	0		25.641026	-.54572719	35.576923	-.379206	25.961538	-.53402066	0	0	0	0	0	0	0	0	0	0	0	1.7917595	1.0986123	1.0986123	28	2000	0	0	1	0	1.0986123	0		Non-AI	Electrical machinery
9946004	0	16	4	3	258	56	1	2015	2015-12-07	2018-04-17	862	4	2883		1	1	1	0	68.930634	-.01735751	83.670517	.42888623	72.54335	.040679581	0	0	0	0	0	0	0	0	0	1	0	5.5529594	4.0430512	1.3862944	28	2010	0	0	0	1	1.0986123	0		Non-AI	Electrical machinery
5943225	0	17	1	4	9	1	1	1997	1997-11-24	1999-08-24	638	3	9999		5	0	5	0	77.777779	.24728973	18.686869	-.77095503	77.777779	.24728973	0	0	0	0	0	0	.11665105	0	0	0	0	2.1972246	.69314718	1.0986123	99	1990	0	1	0	0	1.3862944	.10774674		Non-AI	Electrical machinery
10541539	0	18	5	9	3	3	1	2015	2015-08-18	2020-01-21	1617	7	2838		4	2	4	0	94.508667	1.3685728	94.21965	1.2267069	95.375725	1.4967281	.625	.5	.625	1.5	1	1.5	.27492309	0	0	1	0	1.0986123	1.3862944	1.9459101	28	2010	0	0	0	1	2.1972246	.26004836		Non-AI	Electrical machinery
10388990	0	14	4	5	1	1	1	2017	2017-10-04	2019-08-20	685	3	1722		0	0	0		32.014389	-.53514397	35.251797	-.55224043	32.733814	-.52635831	0	0	0	0	0	0	.38671261	0	0	0	0	0	.69314718	1.0986123	17	2010	0	0	0	1	1.6094379	.37006888		Non-AI	Electrical machinery
9485843	0	20	9	6	4	6	1	2010	2010-11-02	2016-11-01	2191	4	2844		0	0	0		26.515152	-.29337218	34.848484	-.25796327	27.020203	-.28968465	0	0	0	0	0	0	.33954945	0	0	1	0	1.3862944	1.9459101	1.3862944	28	2010	0	0	0	1	1.7917595	.32161945		Non-AI	Electrical machinery
9330345	0	18	2	13	4	0	1	2013	2013-10-18	2016-05-03	928	2	2831		0	0	0		28.428093	-.1544058	37.29097	-.11296584	30.100334	-.14259948	0	0	0	0	0	0	.11592966	0	0	0	0	1.3862944	0	.69314718	28	2010	0	0	0	1	2.5649493	.11664438		Non-AI	Electrical machinery
9034156	0	13	18	6	6	2	1	2010	2010-11-17	2015-05-19	1644	4	1756		0	0	0		26.515152	-.29337218	34.848484	-.25796327	27.020203	-.28968465	0	0	0	0	0	0	.16889149	0	0	0	0	1.7917595	1.0986123	1.3862944	17	2010	0	0	0	1	1.7917595	.17495635		Non-AI	Electrical machinery
5957270	0	29	1	3	6	0	1	1998	1998-06-30	1999-09-28	455	2	9999		1	0	1	0	35.555557	-.54505718	21.666666	-.71155542	35.555557	-.54505718	0	0	0	0	0	0	.07563214	0	0	0	0	1.7917595	0	.69314718	99	1990	0	1	0	0	1.0986123	.068429619		Non-AI	Electrical machinery
6242724	0	6	1	1	7	0	1	1999	1999-12-30	2001-06-05	523	4	9999		1	1	1	0	30.76923	-.67015779	49.23077	-.36899966	30.76923	-.67015779	0	0	0	0	0	0	0	0	0	0	0	1.9459101	0	1.3862944	99	1990	0	1	0	0	0	0		Non-AI	Electrical machinery
9531274	0	22	3	6	1	1	1	2014	2014-04-11	2016-12-27	991	3	2838		0	0	0		29.026846	-.40717521	36.577183	-.31543726	31.375839	-.37688771	0	0	0	0	0	0	.34106252	0	0	0	0	0	.69314718	1.0986123	28	2010	0	0	0	1	1.7917595	.33506313		Non-AI	Electrical machinery
9673473	0	18	5	5	3	4	1	2013	2013-11-12	2017-06-06	1302	2	1726		0	0	0		28.428093	-.1544058	37.29097	-.11296584	30.100334	-.14259948	0	0	0	0	0	0	.66957664	0	0	0	0	1.0986123	1.6094379	.69314718	17	2010	0	0	0	1	1.6094379	.70358449		Non-AI	Electrical machinery
11075543	0	10	4	3	1	0	1	2018	2018-04-30	2021-07-27	1184	1	2859		0	0	0		40.072201	-.19104765	40.794224	-.1847384	40.252708	-.18104973	0	0	0	0	0	0	0	0	0	0	0	0	0	0	28	2010	0	0	0	1	1.0986123	0		Non-AI	Electrical machinery
8199279	0	18	5	2	7	4	1	2008	2008-02-29	2012-06-12	1565	4	2871		0	0	0		25.641026	-.54572719	35.576923	-.379206	25.961538	-.53402066	0	0	0	0	0	0	0	0	0	0	0	1.9459101	1.6094379	1.3862944	28	2000	0	0	1	0	.69314718	0		Non-AI	Electrical machinery
6665196	0	9	1	5	6	0	1	2001	2001-02-08	2003-12-16	1041	3	2827		0	0	0		12.5	-.8528831	20.138889	-.76225036	12.5	-.8528831	0	0	0	0	0	0	.11274433	0	0	0	0	1.7917595	0	1.0986123	28	2000	0	0	1	0	1.6094379	.10881285		Non-AI	Electrical machinery
5735130	0	5	1	4	5	0	1	1996	1996-11-26	1998-04-07	497	4	9999		0	0	0		10.38961	-.86759853	18.831169	-.70799983	10.38961	-.86759853	0	0	0	0	0	0	.070678703	0	0	0	0	1.6094379	0	1.3862944	99	1990	0	1	0	0	1.3862944	.066294111		Non-AI	Electrical machinery
9857042	0	20	1	10	38	0	1	2016	2016-02-29	2018-01-02	673	2	2887		1	0	1	0	71.038254	-.031214189	36.612022	-.2660926	73.633881	.0047082435	0	0	0	0	0	0	.25632542	0	0	0	0	3.6375861	0	.69314718	28	2010	0	0	0	1	2.3025851	.25760871		Non-AI	Electrical machinery
11394217	0	15	7	11	3	6	1	2017	2017-12-26	2022-07-19	1666	5	2859		0	0	0		32.014389	-.53514397	35.251797	-.55224043	32.733814	-.52635831	0	0	0	0	0	0	.14465921	0	0	0	0	1.0986123	1.9459101	1.6094379	28	2010	0	0	0	1	2.3978953	.13830343		Non-AI	Electrical machinery
5948310	0	6	2	2	4	0	1	1998	1998-10-27	1999-09-07	315	4	9999		3	3	3	0	65.555557	-.16181386	77.777779	.48919436	65.555557	-.16181386	0	0	0	0	0	0	0	0	0	0	0	1.3862944	0	1.3862944	99	1990	0	1	0	0	.69314718	0		Non-AI	Electrical machinery
8207662	0	13	5	10	1	3	1	2009	2009-07-28	2012-06-26	1064	4	2879		3	2	2	.33333334	88.486839	.28597981	89.473686	1.4679378	78.618423	.089378744	0	0	0	0	0	0	.082836524	0	0	1	0	0	1.3862944	1.3862944	28	2000	0	0	1	0	2.3025851	.081771225		Non-AI	Electrical machinery
6919697	0	20	1	3	4	0	1	2003	2003-06-26	2005-07-19	754	6	2821		4	2	4	0	77.966103	.10960707	79.661018	.10843144	77.966103	.11046586	0	0	0	0	0	0	.30252039	0	0	0	0	1.3862944	0	1.7917595	28	2000	0	0	1	0	1.0986123	.30452093		Non-AI	Electrical machinery
10123386	0	20	4	3	43	0	1	2018	2018-03-30	2018-11-06	221	2	2844		1	1	1	0	85.55957	.18162981	87.184113	.21504705	86.462097	.19602378	0	0	0	0	0	0	0	0	0	1	0	3.7612002	0	.69314718	28	2010	0	0	0	1	1.0986123	0		Non-AI	Electrical machinery
9328896	0	19	4	4	6	0	1	2013	2013-12-30	2016-05-03	855	2	2875		1	0	1	0	68.896324	-.058821257	37.29097	-.11296584	71.906357	-.046785448	0	0	0	0	0	0	.36631018	0	0	0	0	1.7917595	0	.69314718	28	2010	0	0	0	1	1.3862944	.34384164		Non-AI	Electrical machinery
10211760	0	17	4	2	8	0	1	2016	2016-05-13	2019-02-19	1012	2	2837		0	0	0		30.327869	-.36722577	36.612022	-.2660926	31.967213	-.33993515	0	0	0	0	0	0	0	0	0	0	0	2.0794415	0	.69314718	28	2010	0	0	0	1	.69314718	0		Non-AI	Electrical machinery
5942865	0	4	1	1	4	0	1	1997	1997-08-12	1999-08-24	742	4	9999		2	0	2	0	47.474747	-.30492869	18.686869	-.77095503	47.474747	-.30492869	0	0	0	0	0	0	0	0	0	0	0	1.3862944	0	1.3862944	99	1990	0	1	0	0	0	0		Non-AI	Electrical machinery
5942145	0	4	2	1	10	0	1	1996	1996-12-13	1999-08-24	984	6	9999		1	0	1	0	27.922077	-.6086641	18.831169	-.70799983	27.922077	-.6086641	0	0	0	0	0	0	0	0	0	0	0	2.3025851	0	1.7917595	99	1990	0	1	0	0	0	0		Non-AI	Electrical machinery
7276679	0	11	2	2	7	1	1	2005	2005-08-03	2007-10-02	790	3	3742		0	0	0		19.578314	-.71364558	28.012049	-.58454168	19.578314	-.71364558	0	0	0	0	0	0	0	0	0	0	0	1.9459101	.69314718	1.0986123	37	2000	0	0	1	0	.69314718	0		Non-AI	Electrical machinery
9659743	1	20	5	8	10	0	1	2015	2015-12-09	2017-05-23	531	2	2881	vision	2	0	1	.5	83.3815	.44461927	37.861271	-.36893439	72.54335	.040679581	.5	0	0	1	0	0	0	0	0	1	0	2.3025851	0	.69314718	28	2010	0	0	0	1	2.0794415	0	vision	Vision	Electrical machinery
5935479	0	4	1	1	5	0	1	1997	1997-12-09	1999-08-10	609	5	9999		1	1	1	0	27.272728	-.48900148	49.494949	-.308382	27.272728	-.48900148	0	0	0	0	0	0	0	0	0	1	0	1.6094379	0	1.6094379	99	1990	0	1	0	0	0	0		Non-AI	Electrical machinery
9310047	0	20	4	6	2	0	1	2013	2013-04-11	2016-04-12	1097	2	2875		0	0	0		28.428093	-.1544058	37.29097	-.11296584	30.100334	-.14259948	0	0	0	0	0	0	.12919253	0	0	0	0	.69314718	0	.69314718	28	2010	0	0	0	1	1.7917595	.12058543		Non-AI	Electrical machinery
9178388	0	12	5	3	3	5	1	2010	2010-12-14	2015-11-03	1785	6	2836		0	0	0		26.515152	-.29337218	34.848484	-.25796327	27.020203	-.28968465	0	0	0	0	0	0	.088421911	0	0	0	0	1.0986123	1.7917595	1.7917595	28	2010	0	0	0	1	1.0986123	.083874568		Non-AI	Electrical machinery
5828041	0	6	3	3	1	0	1	1997	1997-06-13	1998-10-27	501	5	9999		0	0	0		9.090909	-.67307431	18.686869	-.77095503	9.090909	-.67307431	0	0	0	0	0	0	0	0	0	0	0	0	0	1.6094379	99	1990	0	1	0	0	1.0986123	0		Non-AI	Electrical machinery
7535167	0	4	1	9	1	4	1	2007	2007-12-31	2009-05-19	505	5	2889		0	0	0		25.598085	-.50630462	34.688995	-.49310488	25.598085	-.50444597	0	0	0	0	0	0	.21169639	0	0	0	0	0	1.6094379	1.6094379	28	2000	0	0	1	0	2.1972246	.19495086		Non-AI	Electrical machinery
10461623	0	17	3	9	2	2	1	2018	2018-05-21	2019-10-29	526	5	2838		0	0	0		40.072201	-.19104765	40.794224	-.1847384	40.252708	-.18104973	0	0	0	0	0	0	.1623973	0	0	0	0	.69314718	1.0986123	1.6094379	28	2010	0	0	0	1	2.1972246	.15504044		Non-AI	Electrical machinery
9019448	0	20	3	3	2	0	1	2011	2011-01-28	2015-04-28	1551	2	2871		0	0	0		24.786325	-.18917412	33.119659	-.31857949	26.282051	-.19213679	0	0	0	0	0	0	.21809626	0	0	0	0	.69314718	0	.69314718	28	2010	0	0	0	1	1.0986123	.20824869		Non-AI	Electrical machinery
5925860	0	20	1	4	3	0	1	1997	1997-11-05	1999-07-20	622	3	9999		5	5	5	0	77.777779	.24728973	92.929291	1.5419101	77.777779	.24728973	.72000003	.72000003	.72000003	1.921928	1.921928	1.921928	0	0	0	0	0	1.0986123	0	1.0986123	99	1990	0	1	0	0	1.3862944	0		Non-AI	Electrical machinery
8609305	0	14	4	9	2	0	1	2012	2012-04-10	2013-12-17	616	2	1721		0	0	0		29.277567	-.11509205	37.832699	-.11784733	30.608364	-.28305724	0	0	0	0	0	0	.14005911	0	0	0	0	.69314718	0	.69314718	17	2010	0	0	0	1	2.1972246	.13748498		Non-AI	Electrical machinery
6002119	0	7	1	3	4	0	1	1998	1998-01-26	1999-12-14	687	7	9999		0	0	0		10.555555	-.73667884	21.666666	-.71155542	10.555555	-.73667884	0	0	0	0	0	0	0	0	0	0	0	1.3862944	0	1.9459101	99	1990	0	1	0	0	1.0986123	0		Non-AI	Electrical machinery
6005769	0	19	1	6	19	0	1	1997	1997-12-09	1999-12-21	742	4	9999		2	1	2	0	47.474747	-.30492869	49.494949	-.308382	47.474747	-.30492869	0	0	0	0	0	0	.056166649	0	0	0	0	2.9444389	0	1.3862944	99	1990	0	1	0	0	1.7917595	.051416371		Non-AI	Electrical machinery
10465290	0	13	7	10	5	0	1	2017	2017-03-24	2019-11-05	956	2	1714		0	0	0		32.014389	-.53514397	35.251797	-.55224043	32.733814	-.52635831	0	0	0	0	0	0	.24374935	0	0	0	0	1.6094379	0	.69314718	17	2010	0	0	0	1	2.3025851	.21597517		Non-AI	Electrical machinery
5917715	0	11	1	4	4	0	1	1997	1997-10-28	1999-06-29	609	5	9999		1	0	1	0	27.272728	-.48900148	18.686869	-.77095503	27.272728	-.48900148	0	0	0	0	0	0	.18235831	0	0	0	0	1.3862944	0	1.6094379	99	1990	0	1	0	0	1.3862944	.16589537		Non-AI	Electrical machinery
9627807	0	14	6	2	2	2	1	2015	2015-03-04	2017-04-18	776	3	2831		0	0	0		29.913296	-.47933429	37.861271	-.36893439	32.369942	-.4446699	0	0	0	0	0	0	0	0	0	0	0	.69314718	1.0986123	1.0986123	28	2010	0	0	0	1	.69314718	0		Non-AI	Electrical machinery
9419387	0	4	5	3	2	3	1	2012	2012-01-11	2016-08-16	1679	4	2838		0	0	0		29.277567	-.11509205	37.832699	-.11784733	30.608364	-.28305724	0	0	0	0	0	0	0	0	0	0	0	.69314718	1.3862944	1.3862944	28	2010	0	0	0	1	1.0986123	0		Non-AI	Electrical machinery
7262989	0	10	1	3	10	1	1	2006	2006-01-30	2007-08-28	575	4	2824		2	0	2	0	66.590912	.051965434	27.727272	-.64446825	66.818184	.057419289	.5	0	.5	1	0	1	.14801912	0	0	0	0	2.3025851	.69314718	1.3862944	28	2000	0	0	1	0	1.0986123	.14502373		Non-AI	Electrical machinery
9196979	0	20	1	4	2	0	1	2013	2013-11-22	2015-11-24	732	5	2833		6	4	6	0	96.321068	.41910145	97.826088	.36784253	96.989967	.43228474	0	0	0	0	0	0	0	0	0	0	0	.69314718	0	1.6094379	28	2010	0	0	0	1	1.3862944	0		Non-AI	Electrical machinery
7508111	0	24	4	2	6	1	1	2005	2005-10-13	2009-03-24	1258	4	2834		4	0	4	0	87.048195	.86064237	28.012049	-.58454168	87.048195	.86064237	.375	0	.375	.8112781	0	.8112781	.097183369	0	0	0	0	1.7917595	.69314718	1.3862944	28	2000	0	0	1	0	.69314718	.096340075		Non-AI	Electrical machinery
8853938	0	28	4	1	1	0	1	2007	2007-05-24	2014-10-07	2693	2	2879		0	0	0		25.598085	-.50630462	34.688995	-.49310488	25.598085	-.50444597	0	0	0	0	0	0	0	0	0	0	0	0	0	.69314718	28	2000	0	0	1	0	0	0		Non-AI	Electrical machinery
9354647	0	17	2	5	3	0	1	2014	2014-07-28	2016-05-31	673	2	2838		0	0	0		29.026846	-.40717521	36.577183	-.31543726	31.375839	-.37688771	0	0	0	0	0	0	.22367118	0	0	0	0	1.0986123	0	.69314718	28	2010	0	0	0	1	1.6094379	.18751657		Non-AI	Electrical machinery
9203014	0	30	3	4	6	3	1	2014	2014-01-15	2015-12-01	685	4	2811		0	0	0		29.026846	-.40717521	36.577183	-.31543726	31.375839	-.37688771	0	0	0	0	0	0	.16491476	0	0	0	0	1.7917595	1.3862944	1.3862944	28	2010	0	0	0	1	1.3862944	.1579859		Non-AI	Electrical machinery
9559548	0	14	4	9	2	0	1	2014	2014-08-22	2017-01-31	893	2	2851		31	23	31	0	100	9.8421021	100	12.630713	100	10.078633	.2951389	.11072665	.2951389	.90002245	.32275695	.90002245	.10655371	0	0	0	0	.69314718	0	.69314718	28	2010	0	0	0	1	2.1972246	.096930213		Non-AI	Electrical machinery
5788825	0	4	2	4	5	0	1	1996	1996-12-30	1998-08-04	582	1	9999		2	1	2	0	44.155846	-.34972963	48.051949	-.31579849	44.155846	-.34972963	.5	0	.5	1	0	1	.18451159	0	0	0	0	1.6094379	0	0	99	1990	0	1	0	0	1.3862944	.16558307		Non-AI	Electrical machinery
5901055	0	9	2	2	2	0	1	1997	1997-08-20	1999-05-04	622	3	9999		5	4	5	0	77.777779	.24728973	87.373741	1.079337	77.777779	.24728973	.31999999	.375	.31999999	.72192812	.8112781	.72192812	.088069409	0	0	0	0	.69314718	0	1.0986123	99	1990	0	1	0	0	.69314718	.078960493		Non-AI	Electrical machinery
7332897	0	14	4	2	4	0	1	2005	2005-07-22	2008-02-19	942	3	2838		9	4	9	0	96.385544	2.8285024	94.277107	1.8113576	96.385544	2.8285024	.37037036	.625	.37037036	.98642671	1.5	.98642671	.11629644	0	0	0	0	1.3862944	0	1.0986123	28	2000	0	0	1	0	.69314718	.12590043		Non-AI	Electrical machinery
5896020	0	1	1	4	3	0	1	1997	1997-05-30	1999-04-20	690	5	9999		8	2	8	0	89.898987	.79950815	70.707069	.154191	89.898987	.79950815	.8125	.5	.8125	2.5	1	2.5	.15019806	0	0	0	0	1.0986123	0	1.6094379	99	1990	0	1	0	0	1.3862944	.13344452		Non-AI	Electrical machinery
10135274	0	19	1	7	8	3	1	2015	2015-02-03	2018-11-20	1386	5	2859		0	0	0		29.913296	-.47933429	37.861271	-.36893439	32.369942	-.4446699	0	0	0	0	0	0	.22938448	0	0	0	0	2.0794415	1.3862944	1.6094379	28	2010	0	0	0	1	1.9459101	.21574412		Non-AI	Electrical machinery
8264137	0	14	1	7	192	7	1	2006	2006-12-18	2012-09-11	2094	6	2879		0	0	0		19.318182	-.73647565	27.727272	-.64446825	19.545454	-.73209596	0	0	0	0	0	0	.10593407	0	0	0	0	5.2574954	2.0794415	1.7917595	28	2000	0	0	1	0	1.9459101	.10450175		Non-AI	Electrical machinery
8072039	0	29	2	10	10	5	1	2010	2010-07-26	2011-12-06	498	4	2815		0	0	0		26.515152	-.29337218	34.848484	-.25796327	27.020203	-.28968465	0	0	0	0	0	0	.14461292	0	0	1	0	2.3025851	1.7917595	1.3862944	28	2010	0	0	0	1	2.3025851	.14082003		Non-AI	Electrical machinery
9786932	0	9	4	6	3	0	1	2017	2017-03-06	2017-10-10	218	3	1726		0	0	0		32.014389	-.53514397	35.251797	-.55224043	32.733814	-.52635831	0	0	0	0	0	0	.71053946	0	0	0	0	1.0986123	0	1.0986123	17	2010	0	0	0	1	1.7917595	.69471216		Non-AI	Electrical machinery
5609786	0	10	1	5	4	0	1	1995	1995-07-26	1997-03-11	594	4	9999		1	1	1	0	25.609756	-.70615864	50	-.31196648	25.609756	-.70615864	0	0	0	0	0	0	.065727241	0	0	0	0	1.3862944	0	1.3862944	99	1990	0	1	0	0	1.6094379	.061284747		Non-AI	Electrical machinery
5880566	1	9	1	1	7	0	1	1997	1997-07-21	1999-03-09	596	4	9999	ml	0	0	0		9.090909	-.67307431	18.686869	-.77095503	9.090909	-.67307431	0	0	0	0	0	0	0	1	0	1	1	1.9459101	0	1.3862944	99	1990	0	1	0	0	0	0	ml	Machine Learning	Electrical machinery
7550891	0	15	1	4	15	2	1	2006	2006-01-05	2009-06-23	1265	5	2834		5	0	5	0	90	1.234627	27.727272	-.64446825	90.227272	1.2416921	.56	0	.56	1.3709506	0	1.3709506	0	0	0	1	0	2.7080503	1.0986123	1.6094379	28	2000	0	0	1	0	1.3862944	0		Non-AI	Electrical machinery
5874847	0	8	2	2	5	0	1	1996	1996-11-12	1999-02-23	833	4	9999		3	2	3	0	59.740261	-.090795189	69.480522	.076402858	59.740261	-.090795189	0	0	0	0	0	0	.13977069	0	0	0	0	1.6094379	0	1.3862944	99	1990	0	1	0	0	.69314718	.1266389		Non-AI	Electrical machinery
5872704	0	10	1	2	26	0	1	1997	1997-06-30	1999-02-16	596	2	9999		5	3	5	0	77.777779	.24728973	81.818184	.61676401	77.777779	.24728973	.72000003	.66666669	.72000003	1.921928	1.5849625	1.921928	0	0	0	0	0	3.2580965	0	.69314718	99	1990	0	1	0	0	.69314718	0		Non-AI	Electrical machinery
10075071	0	18	5	7	7	0	1	2017	2017-07-18	2018-09-11	420	3	2838		1	1	1	0	75.899284	.36106098	81.294968	.78274083	77.158272	.43632331	0	0	0	0	0	0	.23895125	0	0	0	0	1.9459101	0	1.0986123	28	2010	0	0	0	1	1.9459101	.20820397		Non-AI	Electrical machinery
10320186	0	20	2	6	9	1	1	2016	2016-11-24	2019-06-11	929	2	2628		1	0	1	0	71.038254	-.031214189	36.612022	-.2660926	73.633881	.0047082435	0	0	0	0	0	0	.086905666	0	0	1	0	2.1972246	.69314718	.69314718	26	2010	0	0	0	1	1.7917595	.084492326		Non-AI	Electrical machinery
9420183	0	24	3	5	1	6	1	2013	2013-06-19	2016-08-16	1154	13	2664		3	1	3	0	91.806023	.13234782	82.274246	.0072362465	92.976585	.14484262	.44444445	0	.44444445	.91829586	0	.91829586	.10339566	0	0	0	0	0	1.9459101	2.5649493	26	2010	0	0	0	1	1.6094379	.094834521		Non-AI	Electrical machinery
10622889	0	31	1	6	7	8	1	2017	2017-05-19	2020-04-14	1061	4	2838		0	0	0		32.014389	-.53514397	35.251797	-.55224043	32.733814	-.52635831	0	0	0	0	0	0	0	0	0	1	0	1.9459101	2.1972246	1.3862944	28	2010	0	0	0	1	1.7917595	0		Non-AI	Electrical machinery
9225192	0	16	6	3	5	0	1	2013	2013-04-24	2015-12-29	979	3	2859		0	0	0		28.428093	-.1544058	37.29097	-.11296584	30.100334	-.14259948	0	0	0	0	0	0	.2591258	0	0	0	0	1.6094379	0	1.0986123	28	2010	0	0	0	1	1.0986123	.24070498		Non-AI	Electrical machinery
8922114	0	22	4	7	7	0	1	2013	2013-03-12	2014-12-30	658	4	2879		0	0	0		28.428093	-.1544058	37.29097	-.11296584	30.100334	-.14259948	0	0	0	0	0	0	.21976112	0	0	1	0	1.9459101	0	1.3862944	28	2010	0	0	0	1	1.9459101	.2188286		Non-AI	Electrical machinery
6595651	0	21	2	5	11	0	1	2001	2001-09-17	2003-07-22	673	6	2875		12	10	12	0	97.222221	2.451561	100	3.6637194	97.222221	2.451561	.27777779	.31999999	.27777779	.65002245	.72192812	.65002245	.19733007	0	0	0	0	2.3978953	0	1.7917595	28	2000	0	0	1	0	1.6094379	.18645024		Non-AI	Electrical machinery
9166124	0	20	4	11	3	0	1	2013	2013-06-25	2015-10-20	847	3	2879		0	0	0		28.428093	-.1544058	37.29097	-.11296584	30.100334	-.14259948	0	0	0	0	0	0	.09048035	0	0	0	0	1.0986123	0	1.0986123	28	2010	0	0	0	1	2.3978953	.085459985		Non-AI	Electrical machinery
9257856	0	11	3	7	2	0	1	2012	2012-10-24	2016-02-09	1203	3	2859		0	0	0		29.277567	-.11509205	37.832699	-.11784733	30.608364	-.28305724	0	0	0	0	0	0	0	0	0	0	0	.69314718	0	1.0986123	28	2010	0	0	0	1	1.9459101	0		Non-AI	Electrical machinery
7026762	0	28	3	3	6	1	1	2003	2003-08-05	2006-04-11	980	5	2821		1	1	1	0	38.700565	-.30611691	58.192089	-.11736109	38.700565	-.30554387	0	0	0	0	0	0	.093314365	0	0	0	0	1.7917595	.69314718	1.6094379	28	2000	0	0	1	0	1.0986123	.095835067		Non-AI	Electrical machinery
5844772	0	18	2	7	2	0	1	1995	1995-04-25	1998-12-01	1316	5	9999		8	0	8	0	91.463417	1.2240083	15.853659	-.73832065	91.463417	1.2240083	.84375	0	.84375	2.75	0	2.75	.077072248	0	0	0	0	.69314718	0	1.6094379	99	1990	0	1	0	0	1.9459101	.070350423		Non-AI	Electrical machinery
10312735	0	19	10	5	6	0	1	2014	2014-09-05	2019-06-04	1733	3	2836		0	0	0		29.026846	-.40717521	36.577183	-.31543726	31.375839	-.37688771	0	0	0	0	0	0	.17125183	0	0	0	0	1.7917595	0	1.0986123	28	2010	0	0	0	1	1.6094379	.14636202		Non-AI	Electrical machinery
10331101	0	6	4	16	8	14	1	2015	2015-08-21	2019-06-25	1404	5	2116		0	0	0		29.913296	-.47933429	37.861271	-.36893439	32.369942	-.4446699	0	0	0	0	0	0	.18194497	0	0	0	0	2.0794415	2.7080503	1.6094379	21	2010	0	0	0	1	2.7725887	.16865273		Non-AI	Electrical machinery
10840624	0	20	3	4	2	1	1	2018	2018-05-24	2020-11-17	908	5	2833		0	0	0		40.072201	-.19104765	40.794224	-.1847384	40.252708	-.18104973	0	0	0	0	0	0	.077451095	0	1	0	0	.69314718	.69314718	1.6094379	28	2010	0	0	0	1	1.3862944	.072292216		Non-AI	Electrical machinery
10418920	0	13	4	7	2	4	1	2018	2018-03-22	2019-09-17	544	8	2837		0	0	0		40.072201	-.19104765	40.794224	-.1847384	40.252708	-.18104973	0	0	0	0	0	0	0	0	0	0	0	.69314718	1.6094379	2.0794415	28	2010	0	0	0	1	1.9459101	0		Non-AI	Electrical machinery
9923401	0	21	1	6	4	1	1	2015	2015-11-20	2018-03-20	851	4	2851		7	4	7	0	97.54335	2.754503	97.687859	2.8223481	97.687859	2.9527764	.27777779	.44444445	.27777779	.65002245	.91829586	.65002245	.2719318	1	0	1	0	1.3862944	.69314718	1.3862944	28	2010	0	0	0	1	1.7917595	.25123349		Non-AI	Electrical machinery
9054614	0	15	1	2	6	0	1	2013	2013-01-02	2015-06-09	888	3	2837		1	0	1	0	68.896324	-.058821257	37.29097	-.11296584	71.906357	-.046785448	0	0	0	0	0	0	0	0	0	0	0	1.7917595	0	1.0986123	28	2010	0	0	0	1	.69314718	0		Non-AI	Electrical machinery
5825100	0	12	1	9	5	0	1	1996	1996-08-05	1998-10-20	806	4	9999		6	3	6	0	86.36364	.6860081	83.766235	.46860421	86.36364	.6860081	.6111111	.66666669	.6111111	1.4591479	1.5849625	1.4591479	.21770161	0	0	0	0	1.6094379	0	1.3862944	99	1990	0	1	0	0	2.1972246	.20128794		Non-AI	Electrical machinery
5825099	0	10	1	1	16	0	1	1996	1996-10-18	1998-10-20	732	4	9999		2	1	2	0	44.155846	-.34972963	48.051949	-.31579849	44.155846	-.34972963	.5	0	.5	1	0	1	0	0	0	0	0	2.7725887	0	1.3862944	99	1990	0	1	0	0	0	0		Non-AI	Electrical machinery
8625290	0	21	6	3	12	0	1	2010	2010-09-20	2014-01-07	1205	2	2835		12	8	12	0	97.979797	1.7873809	98.737373	2.2035658	97.979797	1.8151799	.58333331	.21875	.58333331	1.5510982	.54356444	1.5510982	.082004517	0	0	1	0	2.4849067	0	.69314718	28	2010	0	0	0	1	1.0986123	.080378614		Non-AI	Electrical machinery
6947024	0	19	3	3	3	0	1	2002	2002-10-18	2005-09-20	1068	6	2673		27	11	27	0	99.310349	4.4035449	98.620689	3.5620315	99.310349	4.4035449	.436214	.64462811	.436214	1.4053111	1.8676339	1.4053111	.15461308	0	0	0	0	1.0986123	0	1.7917595	26	2000	0	0	1	0	1.0986123	.15374659		Non-AI	Electrical machinery
10862080	0	18	2	21	6	2	1	2018	2018-10-25	2020-12-08	775	4	1724		0	0	0		40.072201	-.19104765	40.794224	-.1847384	40.252708	-.18104973	0	0	0	0	0	0	.19806454	0	0	1	0	1.7917595	1.0986123	1.3862944	17	2010	0	0	0	1	3.0445225	.19205649		Non-AI	Electrical machinery
9722376	0	11	5	7	6	1	1	2016	2016-06-28	2017-08-01	399	4	2833		6	4	3	.5	96.994537	1.6488436	97.404373	1.3776186	92.349724	.69399506	.6111111	.625	.44444445	1.4591479	1.5	.91829586	0	0	0	1	0	1.7917595	.69314718	1.3862944	28	2010	0	0	0	1	1.9459101	0		Non-AI	Electrical machinery
5818171	0	20	2	2	7	0	1	1997	1997-01-14	1998-10-06	630	3	9999		1	0	1	0	27.272728	-.48900148	18.686869	-.77095503	27.272728	-.48900148	0	0	0	0	0	0	0	0	0	0	0	1.9459101	0	1.0986123	99	1990	0	1	0	0	.69314718	0		Non-AI	Electrical machinery
5818015	0	6	2	4	4	0	1	1997	1997-06-10	1998-10-06	483	5	9999		4	3	4	0	70.202019	.063216925	81.818184	.61676401	70.202019	.063216925	.375	.44444445	.375	.8112781	.91829586	.8112781	.085322738	0	0	0	0	1.3862944	0	1.6094379	99	1990	0	1	0	0	1.3862944	.077718884		Non-AI	Electrical machinery
10403473	0	6	4	7	1	0	1	2016	2016-06-30	2019-09-03	1160	2	1715		0	0	0		30.327869	-.36722577	36.612022	-.2660926	31.967213	-.33993515	0	0	0	0	0	0	0	0	0	1	0	0	0	.69314718	17	2010	0	0	0	1	1.9459101	0		Non-AI	Electrical machinery
5814822	0	9	4	2	1	0	1	1996	1996-12-20	1998-09-29	648	7	9999		0	0	0		10.38961	-.86759853	18.831169	-.70799983	10.38961	-.86759853	0	0	0	0	0	0	0	0	0	0	0	0	0	1.9459101	99	1990	0	1	0	0	.69314718	0		Non-AI	Electrical machinery
7692362	0	16	4	10	4	0	1	2008	2008-01-15	2010-04-06	812	4	2837		0	0	0		25.641026	-.54572719	35.576923	-.379206	25.961538	-.53402066	0	0	0	0	0	0	.10183007	0	0	0	0	1.3862944	0	1.3862944	28	2000	0	0	1	0	2.3025851	.097514823		Non-AI	Electrical machinery
6849839	0	18	1	2	5	1	1	2002	2002-09-19	2005-02-01	866	2	3742		0	0	0		18.965517	-.52495092	26.896551	-.54305536	18.965517	-.52495092	0	0	0	0	0	0	.30541903	0	0	0	0	1.6094379	.69314718	.69314718	37	2000	0	0	1	0	.69314718	.30342084		Non-AI	Electrical machinery
5808436	0	6	2	1	11	0	1	1996	1996-12-18	1998-09-15	636	3	9999		2	1	2	0	44.155846	-.34972963	48.051949	-.31579849	44.155846	-.34972963	.5	0	.5	1	0	1	0	0	0	0	0	2.3978953	0	1.0986123	99	1990	0	1	0	0	0	0		Non-AI	Electrical machinery
8535823	0	3	4	11	3	0	1	2009	2009-11-25	2013-09-17	1392	2	1726		1	1	1	0	59.539474	-.13199069	73.684212	.41545412	60.855263	-.12289577	0	0	0	0	0	0	.74179167	0	0	0	0	1.0986123	0	.69314718	17	2000	0	0	1	0	2.3978953	.78257555		Non-AI	Electrical machinery
7301751	0	4	5	7	3	0	1	2005	2005-09-19	2007-11-27	799	2	2831		10	10	10	0	98.493973	3.2220743	99.698792	5.4052067	98.493973	3.2220743	.81999999	.81999999	.81999999	2.6464393	2.6464393	2.6464393	.12111198	0	0	0	0	1.0986123	0	.69314718	28	2000	0	0	1	0	1.9459101	.12183589		Non-AI	Electrical machinery
9875975	0	20	3	5	8	0	1	2015	2015-04-24	2018-01-23	1005	5	2836		0	0	0		29.913296	-.47933429	37.861271	-.36893439	32.369942	-.4446699	0	0	0	0	0	0	.096506231	0	0	0	0	2.0794415	0	1.6094379	28	2010	0	0	0	1	1.6094379	.088858165		Non-AI	Electrical machinery
5801503	0	13	2	3	2	0	1	1996	1996-07-02	1998-09-01	791	4	9999		1	1	1	0	27.922077	-.6086641	48.051949	-.31579849	27.922077	-.6086641	0	0	0	0	0	0	.06605649	0	0	0	0	.69314718	0	1.3862944	99	1990	0	1	0	0	1.0986123	.05979003		Non-AI	Electrical machinery
5977553	0	4	2	2	2	0	1	1998	1998-03-04	1999-11-02	608	3	9999		1	1	1	0	35.555557	-.54505718	53.888889	-.31130549	35.555557	-.54505718	0	0	0	0	0	0	0	0	0	0	0	.69314718	0	1.0986123	99	1990	0	1	0	0	.69314718	0		Non-AI	Electrical machinery
5798505	0	2	1	1	4	0	1	1996	1996-09-26	1998-08-25	698	4	9999		8	0	8	0	89.61039	1.203877	18.831169	-.70799983	89.61039	1.203877	.46875	0	.46875	.95443398	0	.95443398	0	0	0	0	0	1.3862944	0	1.3862944	99	1990	0	1	0	0	0	0		Non-AI	Electrical machinery
9466843	0	14	7	7	3	7	1	2011	2011-07-26	2016-10-11	1904	5	1727		0	0	0		24.786325	-.18917412	33.119659	-.31857949	26.282051	-.19213679	0	0	0	0	0	0	.68759274	0	0	1	0	1.0986123	2.0794415	1.6094379	17	2010	0	0	0	1	1.9459101	.73389798		Non-AI	Electrical machinery
6975523	0	16	2	6	4	0	1	2003	2003-10-16	2005-12-13	789	4	2838		18	0	18	0	98.305084	2.0496523	22.033897	-.34315363	98.305084	2.0518446	.68518519	0	.68518519	2.0566416	0	2.0566416	.19831823	0	0	0	0	1.3862944	0	1.3862944	28	2000	0	0	1	0	1.7917595	.19822979		Non-AI	Electrical machinery
9685346	0	17	3	8	5	0	1	2015	2015-07-13	2017-06-20	708	3	1713		0	0	0		29.913296	-.47933429	37.861271	-.36893439	32.369942	-.4446699	0	0	0	0	0	0	.17337258	0	0	0	0	1.6094379	0	1.0986123	17	2010	0	0	0	1	2.0794415	.15954416		Non-AI	Electrical machinery
9099221	0	14	4	4	7	1	1	2008	2008-11-21	2015-08-04	2447	3	1789		0	0	0		25.641026	-.54572719	35.576923	-.379206	25.961538	-.53402066	0	0	0	0	0	0	.079336494	0	0	1	0	1.9459101	.69314718	1.0986123	17	2000	0	0	1	0	1.3862944	.078510471		Non-AI	Electrical machinery
7682199	0	9	5	4	3	1	1	2008	2008-04-29	2010-03-23	693	2	2839		1	0	1	0	63.141026	-.12217773	35.576923	-.379206	64.102562	-.10680414	0	0	0	0	0	0	0	0	0	0	0	1.0986123	.69314718	.69314718	28	2000	0	0	1	0	1.3862944	0		Non-AI	Electrical machinery
11133544	0	31	7	16	6	3	1	2018	2018-08-21	2021-09-28	1134	4	1727		0	0	0		40.072201	-.19104765	40.794224	-.1847384	40.252708	-.18104973	0	0	0	0	0	0	.71448922	0	0	0	0	1.7917595	1.3862944	1.3862944	17	2010	0	0	0	1	2.7725887	.69308716		Non-AI	Electrical machinery
8847547	0	20	2	5	7	0	1	2013	2013-04-26	2014-09-30	522	3	2859		1	0	1	0	68.896324	-.058821257	37.29097	-.11296584	71.906357	-.046785448	0	0	0	0	0	0	0	0	0	0	0	1.9459101	0	1.0986123	28	2010	0	0	0	1	1.6094379	0		Non-AI	Electrical machinery
10447088	0	18	6	4	1	2	1	2017	2017-07-13	2019-10-15	824	1	2836		1	1	1	0	75.899284	.36106098	81.294968	.78274083	77.158272	.43632331	0	0	0	0	0	0	0	0	0	0	0	0	1.0986123	0	28	2010	0	0	0	1	1.3862944	0		Non-AI	Electrical machinery
5774321	0	10	2	3	2	0	1	1996	1996-08-30	1998-06-30	669	3	9999		4	1	4	0	74.02597	.16813925	48.051949	-.31579849	74.02597	.16813925	.75	0	.75	2	0	2	0	0	0	1	0	.69314718	0	1.0986123	99	1990	0	1	0	0	1.0986123	0		Non-AI	Electrical machinery
5771160	0	5	1	2	7	0	1	1996	1996-12-18	1998-06-23	552	2	9999		4	1	4	0	74.02597	.16813925	48.051949	-.31579849	74.02597	.16813925	.625	0	.625	1.5	0	1.5	.085441254	0	0	0	0	1.9459101	0	.69314718	99	1990	0	1	0	0	.69314718	.076088518		Non-AI	Electrical machinery
10291293	0	21	3	6	4	0	1	2016	2016-03-21	2019-05-14	1149	2	2647		0	0	0		30.327869	-.36722577	36.612022	-.2660926	31.967213	-.33993515	0	0	0	0	0	0	.13745043	0	0	1	0	1.3862944	0	.69314718	26	2010	0	0	0	1	1.7917595	.12418813		Non-AI	Electrical machinery
5954987	0	15	1	5	4	0	1	1998	1998-05-28	1999-09-21	481	5	9999		1	1	1	0	35.555557	-.54505718	53.888889	-.31130549	35.555557	-.54505718	0	0	0	0	0	0	.11386292	0	0	0	0	1.3862944	0	1.6094379	99	1990	0	1	0	0	1.6094379	.10376985		Non-AI	Electrical machinery
10823994	0	11	7	12	4	2	1	2017	2017-09-01	2020-11-03	1159	4	2835		0	0	0		32.014389	-.53514397	35.251797	-.55224043	32.733814	-.52635831	0	0	0	0	0	0	.13039549	0	0	0	0	1.3862944	1.0986123	1.3862944	28	2010	0	0	0	1	2.4849067	.11883101		Non-AI	Electrical machinery
9806537	0	9	3	11	6	5	1	2015	2015-03-13	2017-10-31	963	5	2851		0	0	0		29.913296	-.47933429	37.861271	-.36893439	32.369942	-.4446699	0	0	0	0	0	0	.076749064	0	0	0	0	1.7917595	1.7917595	1.6094379	28	2010	0	0	0	1	2.3978953	.076567858		Non-AI	Electrical machinery
8993175	0	35	4	7	5	3	1	2009	2009-11-10	2015-03-31	1967	2	1726		1	0	0	1	59.539474	-.13199069	31.907894	-.63702965	25	-.33517027	0	0	0	0	0	0	.28643385	0	0	1	0	1.6094379	1.3862944	.69314718	17	2000	0	0	1	0	1.9459101	.28967106		Non-AI	Electrical machinery
5757635	0	11	1	3	7	0	1	1996	1996-12-26	1998-05-26	516	5	9999		12	10	12	0	95.454544	2.2396147	97.402596	3.2140136	95.454544	2.2396147	.15277778	0	.15277778	.41381684	0	.41381684	.17581423	0	0	0	0	1.9459101	0	1.6094379	99	1990	0	1	0	0	1.0986123	.15845336		Non-AI	Electrical machinery
9991781	0	11	2	4	9	1	1	2016	2016-04-19	2018-06-05	777	2	2838		0	0	0		30.327869	-.36722577	36.612022	-.2660926	31.967213	-.33993515	0	0	0	0	0	0	0	0	0	0	0	2.1972246	.69314718	.69314718	28	2010	0	0	0	1	1.3862944	0		Non-AI	Electrical machinery
8389986	0	27	5	12	3	13	1	2011	2011-04-01	2013-03-05	704	4	2818		0	0	0		24.786325	-.18917412	33.119659	-.31857949	26.282051	-.19213679	0	0	0	0	0	0	.16395092	0	0	0	0	1.0986123	2.6390574	1.3862944	28	2010	0	0	0	1	2.4849067	.15614526		Non-AI	Electrical machinery
8636401	0	14	1	6	4	0	1	2012	2012-12-12	2014-01-28	412	5	2885		0	0	0		29.277567	-.11509205	37.832699	-.11784733	30.608364	-.28305724	0	0	0	0	0	0	.22333013	0	0	0	0	1.3862944	0	1.6094379	28	2010	0	0	0	1	1.7917595	.21203603		Non-AI	Electrical machinery
9882426	0	15	4	17	2	0	1	2012	2012-05-31	2018-01-30	2070	1	2836		0	0	0		29.277567	-.11509205	37.832699	-.11784733	30.608364	-.28305724	0	0	0	0	0	0	.32276049	0	0	0	0	.69314718	0	0	28	2010	0	0	0	1	2.8332133	.29684049		Non-AI	Electrical machinery
10804823	0	18	8	16	7	1	1	2018	2018-12-20	2020-10-13	663	2	2837		0	0	0		40.072201	-.19104765	40.794224	-.1847384	40.252708	-.18104973	0	0	0	0	0	0	.13724785	0	0	0	0	1.9459101	.69314718	.69314718	28	2010	0	0	0	1	2.7725887	.12371623		Non-AI	Electrical machinery
9854633	0	20	2	2	39	0	1	2017	2017-02-20	2017-12-26	309	2	2844		2	1	2	0	91.726616	1.2572659	81.294968	.78274083	92.6259	1.3990049	.5	0	.5	1	0	1	0	0	0	1	0	3.6635616	0	.69314718	28	2010	0	0	0	1	.69314718	0		Non-AI	Electrical machinery
5739710	0	2	1	1	9	0	1	1996	1996-07-08	1998-04-14	645	4	9999		1	0	1	0	27.922077	-.6086641	18.831169	-.70799983	27.922077	-.6086641	0	0	0	0	0	0	0	0	0	0	0	2.1972246	0	1.3862944	99	1990	0	1	0	0	0	0		Non-AI	Electrical machinery
10069412	0	20	3	5	6	0	1	2016	2016-02-11	2018-09-04	936	4	2838		0	0	0		30.327869	-.36722577	36.612022	-.2660926	31.967213	-.33993515	0	0	0	0	0	0	.36074039	0	0	0	0	1.7917595	0	1.3862944	28	2010	0	0	0	1	1.6094379	.34435692		Non-AI	Electrical machinery
10027212	0	14	2	3	1	0	1	2015	2015-11-16	2018-07-17	974	2	2834		1	0	1	0	68.930634	-.01735751	37.861271	-.36893439	72.54335	.040679581	0	0	0	0	0	0	0	0	0	0	0	0	0	.69314718	28	2010	0	0	0	1	1.0986123	0		Non-AI	Electrical machinery
7632000	0	31	8	2	5	0	1	2006	2006-05-24	2009-12-15	1301	2	2875		4	1	4	0	83.86364	.84040648	66.590912	.057427865	83.86364	.8469345	.625	0	.625	1.5	0	1.5	0	0	0	0	0	1.6094379	0	.69314718	28	2000	0	0	1	0	.69314718	0		Non-AI	Electrical machinery
9462638	0	20	3	3	1	1	1	2013	2013-07-25	2016-10-04	1167	4	3742		0	0	0		28.428093	-.1544058	37.29097	-.11296584	30.100334	-.14259948	0	0	0	0	0	0	0	0	0	0	0	0	.69314718	1.3862944	37	2010	0	0	0	1	1.0986123	0		Non-AI	Electrical machinery
8512910	0	20	5	3	6	5	1	2010	2010-09-23	2013-08-20	1062	2	1727		0	0	0		26.515152	-.29337218	34.848484	-.25796327	27.020203	-.28968465	0	0	0	0	0	0	.45393783	0	0	0	0	1.7917595	1.7917595	.69314718	17	2010	0	0	0	1	1.0986123	.46611556		Non-AI	Electrical machinery
5717311	0	13	3	7	2	0	1	1996	1996-04-24	1998-02-10	657	3	9999		0	0	0		10.38961	-.86759853	18.831169	-.70799983	10.38961	-.86759853	0	0	0	0	0	0	.22529554	0	0	0	0	.69314718	0	1.0986123	99	1990	0	1	0	0	1.9459101	.20755784		Non-AI	Electrical machinery
5714811	0	6	1	2	15	0	1	1994	1994-12-28	1998-02-03	1133	7	9999		1	0	1	0	30.76923	-.70119202	21.153847	-.7766493	30.76923	-.70119202	0	0	0	0	0	0	.051642284	0	0	1	0	2.7080503	0	1.9459101	99	1990	0	1	0	0	.69314718	.053301133		Non-AI	Electrical machinery
10355494	0	24	3	11	6	9	1	2017	2017-07-03	2019-07-16	743	5	2851		0	0	0		32.014389	-.53514397	35.251797	-.55224043	32.733814	-.52635831	0	0	0	0	0	0	.076430231	0	0	0	0	1.7917595	2.3025851	1.6094379	28	2010	0	0	0	1	2.3978953	.074319221		Non-AI	Electrical machinery
5726427	0	4	1	2	4	0	1	1996	1996-09-26	1998-03-10	530	9	9999		2	1	2	0	44.155846	-.34972963	48.051949	-.31579849	44.155846	-.34972963	.5	0	.5	1	0	1	.1515597	0	0	0	0	1.3862944	0	2.1972246	99	1990	0	1	0	0	.69314718	.13962831		Non-AI	Electrical machinery
9704690	0	20	3	3	14	0	1	2015	2015-07-15	2017-07-11	727	2	2844		2	0	2	0	83.3815	.44461927	37.861271	-.36893439	85.260117	.52602905	.5	0	.5	1	0	1	0	0	0	0	0	2.6390574	0	.69314718	28	2010	0	0	0	1	1.0986123	0		Non-AI	Electrical machinery
7518887	0	22	2	3	4	0	1	2006	2006-05-10	2009-04-14	1070	3	2838		0	0	0		19.318182	-.73647565	27.727272	-.64446825	19.545454	-.73209596	0	0	0	0	0	0	.072656095	0	0	0	0	1.3862944	0	1.0986123	28	2000	0	0	1	0	1.0986123	.075453185		Non-AI	Electrical machinery
10575370	0	20	7	29	8	9	1	2016	2016-09-26	2020-02-25	1247	4	3761		0	0	0		30.327869	-.36722577	36.612022	-.2660926	31.967213	-.33993515	0	0	0	0	0	0	.1168718	0	0	0	0	2.0794415	2.3025851	1.3862944	37	2010	0	0	0	1	3.3672957	.11465979		Non-AI	Electrical machinery
9552030	0	12	2	11	2	0	1	2013	2013-03-11	2017-01-24	1415	3	2115		0	0	0		28.428093	-.1544058	37.29097	-.11296584	30.100334	-.14259948	0	0	0	0	0	0	.12825267	0	0	0	0	.69314718	0	1.0986123	21	2010	0	0	0	1	2.3978953	.12410323		Non-AI	Electrical machinery
6693482	0	35	1	1	4	0	1	2002	2002-08-01	2004-02-17	565	4	2838		0	0	0		18.965517	-.52495092	26.896551	-.54305536	18.965517	-.52495092	0	0	0	0	0	0	0	0	0	1	0	1.3862944	0	1.3862944	28	2000	0	0	1	0	0	0		Non-AI	Electrical machinery
9876443	0	11	4	3	2	2	1	2014	2014-09-02	2018-01-23	1239	3	2834		4	3	4	0	93.288589	.91531211	96.81208	1.373191	93.959732	.97221184	0	0	0	0	0	0	.13241358	0	0	0	0	.69314718	1.0986123	1.0986123	28	2010	0	0	0	1	1.0986123	.11937433		Non-AI	Electrical machinery
10050259	0	7	4	9	5	2	1	2014	2014-08-22	2018-08-14	1453	4	1723		1	0	1	0	68.456375	-.076553375	36.577183	-.31543726	71.81208	-.039612822	0	0	0	0	0	0	.67570049	0	0	0	0	1.6094379	1.0986123	1.3862944	17	2010	0	0	0	1	2.1972246	.69851291		Non-AI	Electrical machinery
5268628	0	4	1	1	10	0	1	1992	1992-10-21	1993-12-07	412	3	9999		1	1	1	0	32.608696	-.59965944	45.652172	-.44071022	32.608696	-.59965944	0	0	0	0	0	0	0	0	0	0	0	2.3025851	0	1.0986123	99	1990	0	1	0	0	0	0		Non-AI	Electrical machinery
7030350	0	32	1	4	10	2	1	2003	2003-03-27	2006-04-18	1118	6	3742		0	0	0		15.536723	-.44469154	22.033897	-.34315363	15.536723	-.44421378	0	0	0	0	0	0	.13417022	0	0	0	0	2.3025851	1.0986123	1.7917595	37	2000	0	0	1	0	1.3862944	.13745035		Non-AI	Electrical machinery
5761000	0	24	1	9	14	0	1	1996	1996-11-08	1998-06-02	571	1	9999		0	0	0		10.38961	-.86759853	18.831169	-.70799983	10.38961	-.86759853	0	0	0	0	0	0	.095777795	0	0	0	0	2.6390574	0	0	99	1990	0	1	0	0	2.1972246	.085278288		Non-AI	Electrical machinery
7449974	0	11	3	2	2	0	1	2006	2006-01-12	2008-11-11	1034	2	2817		1	0	1	0	48.863636	-.34225509	27.727272	-.64446825	49.31818	-.33733833	0	0	0	0	0	0	0	0	0	0	0	.69314718	0	.69314718	28	2000	0	0	1	0	.69314718	0		Non-AI	Electrical machinery
7580083	0	12	1	5	7	0	1	2006	2006-06-30	2009-08-25	1152	4	2874		2	1	2	0	66.590912	.051965434	66.590912	.057427865	66.818184	.057419289	.5	0	.5	1	0	1	.19695553	0	0	0	0	1.9459101	0	1.3862944	28	2000	0	0	1	0	1.6094379	.19909796		Non-AI	Electrical machinery
9484529	0	20	6	10	12	1	1	2016	2016-04-14	2016-11-01	201	6	2896		1	1	0	1	71.038254	-.031214189	81.010925	.1448352	31.967213	-.33993515	0	0	0	0	0	0	.1787816	0	0	0	0	2.4849067	.69314718	1.7917595	28	2010	0	0	0	1	2.3025851	.17675248		Non-AI	Electrical machinery
10707688	0	16	1	8	1	1	1	2017	2017-01-06	2020-07-07	1278	2	2859		2	2	2	0	91.726616	1.2572659	94.784172	2.117722	92.6259	1.3990049	0	0	0	0	0	0	.084204674	1	0	0	0	0	.69314718	.69314718	28	2010	0	0	0	1	2.0794415	.079940617		Non-AI	Electrical machinery
8696185	0	18	2	2	1	0	1	2011	2011-06-17	2014-04-15	1033	2	2889		0	0	0		24.786325	-.18917412	33.119659	-.31857949	26.282051	-.19213679	0	0	0	0	0	0	0	0	0	0	0	0	0	.69314718	28	2010	0	0	0	1	.69314718	0		Non-AI	Electrical machinery
10749384	0	20	5	11	4	0	1	2018	2018-06-22	2020-08-18	788	2	2859		2	2	2	0	94.04332	.55430728	95.12635	.61483252	94.945847	.57309729	.5	.5	.5	1	1	1	.18262514	0	0	0	0	1.3862944	0	.69314718	28	2010	0	0	0	1	2.3978953	.16683884		Non-AI	Electrical machinery
11050263	0	21	2	5	3	0	1	2018	2018-06-26	2021-06-29	1099	3	2859		0	0	0		40.072201	-.19104765	40.794224	-.1847384	40.252708	-.18104973	0	0	0	0	0	0	0	0	0	0	0	1.0986123	0	1.0986123	28	2010	0	0	0	1	1.6094379	0		Non-AI	Electrical machinery
11223066	0	15	4	13	6	17	1	2018	2018-12-19	2022-01-11	1119	3	1727		0	0	0		40.072201	-.19104765	40.794224	-.1847384	40.252708	-.18104973	0	0	0	0	0	0	.71448922	0	0	0	0	1.7917595	2.8903718	1.0986123	17	2010	0	0	0	1	2.5649493	.69308716		Non-AI	Electrical machinery
10338298	0	35	3	10	3	2	1	2017	2017-08-16	2019-07-02	685	5	2875		0	0	0		32.014389	-.53514397	35.251797	-.55224043	32.733814	-.52635831	0	0	0	0	0	0	0	0	0	0	0	1.0986123	1.0986123	1.6094379	28	2010	0	0	0	1	2.3025851	0		Non-AI	Electrical machinery
8512914	0	9	2	12	20	93	1	2012	2012-06-14	2013-08-20	432	4	1726		0	0	0		29.277567	-.11509205	37.832699	-.11784733	30.608364	-.28305724	0	0	0	0	0	0	.28785899	0	0	0	0	2.9957323	4.5432949	1.3862944	17	2010	0	0	0	1	2.4849067	.29652229		Non-AI	Electrical machinery
5903127	0	4	1	3	4	0	1	1998	1998-03-20	1999-05-11	417	4	9999		0	0	0		10.555555	-.73667884	21.666666	-.71155542	10.555555	-.73667884	0	0	0	0	0	0	0	0	0	0	0	1.3862944	0	1.3862944	99	1990	0	1	0	0	1.0986123	0		Non-AI	Electrical machinery
9343924	0	26	3	5	2	0	1	2013	2013-11-14	2016-05-17	915	2	2851		0	0	0		28.428093	-.1544058	37.29097	-.11296584	30.100334	-.14259948	0	0	0	0	0	0	0	0	0	0	0	.69314718	0	.69314718	28	2010	0	0	0	1	1.6094379	0		Non-AI	Electrical machinery
7060970	0	8	4	2	1	0	1	2003	2003-10-17	2006-06-13	970	4	2878		2	1	2	0	55.084747	-.16754223	58.192089	-.11736109	55.084747	-.16687396	.5	0	.5	1	0	1	.069765091	0	0	0	0	0	0	1.3862944	28	2000	0	0	1	0	.69314718	.073003866		Non-AI	Electrical machinery
6815681	0	30	4	2	11	0	1	2003	2003-06-20	2004-11-09	508	3	2881		1	1	1	0	38.700565	-.30611691	58.192089	-.11736109	38.700565	-.30554387	0	0	0	0	0	0	0	0	0	0	0	2.3978953	0	1.0986123	28	2000	0	0	1	0	.69314718	0		Non-AI	Electrical machinery
8337067	0	14	1	6	1	7	1	2011	2011-06-29	2012-12-25	545	5	2875		0	0	0		24.786325	-.18917412	33.119659	-.31857949	26.282051	-.19213679	0	0	0	0	0	0	.21809626	0	0	0	0	0	2.0794415	1.6094379	28	2010	0	0	0	1	1.7917595	.20824869		Non-AI	Electrical machinery
6627366	0	29	1	3	2	0	1	2001	2001-12-12	2003-09-30	657	4	1756		1	1	1	0	35.416668	-.5775128	52.777779	-.31965339	35.416668	-.5775128	0	0	0	0	0	0	.067167737	0	0	0	0	.69314718	0	1.3862944	17	2000	0	0	1	0	1.0986123	.061866727		Non-AI	Electrical machinery
7091054	0	15	4	6	1	1	1	2005	2005-02-15	2006-08-15	546	5	2818		0	0	0		19.578314	-.71364558	28.012049	-.58454168	19.578314	-.71364558	0	0	0	0	0	0	.14956258	0	0	0	0	0	.69314718	1.6094379	28	2000	0	0	1	0	1.7917595	.14976813		Non-AI	Electrical machinery
5619104	0	2	1	3	7	0	1	1994	1994-10-07	1997-04-08	914	1	9999		1	1	1	0	30.76923	-.70119202	55.76923	-.2958664	30.76923	-.70119202	0	0	0	0	0	0	.097845897	0	0	0	0	1.9459101	0	0	99	1990	0	1	0	0	1.0986123	.093396589		Non-AI	Electrical machinery
10530165	0	31	1	16	2	1	1	2017	2017-05-18	2020-01-07	964	5	2851		0	0	0		32.014389	-.53514397	35.251797	-.55224043	32.733814	-.52635831	0	0	0	0	0	0	.24990639	0	0	1	0	.69314718	.69314718	1.6094379	28	2010	0	0	0	1	2.7725887	.23594902		Non-AI	Electrical machinery
5945682	0	5	3	1	2	1	1	1997	1997-09-15	1999-08-31	715	4	9999		2	2	2	0	47.474747	-.30492869	70.707069	.154191	47.474747	-.30492869	0	0	0	0	0	0	0	0	0	0	0	.69314718	.69314718	1.3862944	99	1990	0	1	0	0	0	0		Non-AI	Electrical machinery
10615409	0	28	7	11	1	3	1	2016	2016-05-23	2020-04-07	1415	2	1727		0	0	0		30.327869	-.36722577	36.612022	-.2660926	31.967213	-.33993515	0	0	0	0	0	0	.70680791	0	0	1	0	0	1.3862944	.69314718	17	2010	0	0	0	1	2.3978953	.69772691		Non-AI	Electrical machinery
8314510	0	20	1	3	3	0	1	2008	2008-09-04	2012-11-20	1538	2	2836		0	0	0		25.641026	-.54572719	35.576923	-.379206	25.961538	-.53402066	0	0	0	0	0	0	.26402545	0	0	0	0	1.0986123	0	.69314718	28	2000	0	0	1	0	1.0986123	.27152649		Non-AI	Electrical machinery
5604416	0	4	1	3	3	0	1	1994	1994-11-30	1997-02-18	811	3	9999		2	1	2	0	53.846153	-.40232331	55.76923	-.2958664	53.846153	-.40232331	.5	0	.5	1	0	1	.33635637	0	0	0	0	1.0986123	0	1.0986123	99	1990	0	1	0	0	1.0986123	.32005614		Non-AI	Electrical machinery
9379573	0	30	5	8	1	2	1	2013	2013-05-08	2016-06-28	1147	10	2836		1	0	1	0	68.896324	-.058821257	37.29097	-.11296584	71.906357	-.046785448	0	0	0	0	0	0	.14698337	0	0	1	0	0	1.0986123	2.3025851	28	2010	0	0	0	1	2.0794415	.13580492		Non-AI	Electrical machinery
6198341	0	8	1	1	8	0	1	1999	1999-06-21	2001-03-06	624	4	9999		2	0	2	0	46.923077	-.4294934	19.23077	-.78253371	46.923077	-.4294934	.5	0	.5	1	0	1	0	0	0	0	0	2.0794415	0	1.3862944	99	1990	0	1	0	0	0	0		Non-AI	Electrical machinery
9746602	0	29	6	5	2	1	1	2013	2013-05-21	2017-08-29	1561	5	2875		0	0	0		28.428093	-.1544058	37.29097	-.11296584	30.100334	-.14259948	0	0	0	0	0	0	.23510562	0	0	0	0	.69314718	.69314718	1.6094379	28	2010	0	0	0	1	1.6094379	.21927956		Non-AI	Electrical machinery
8318049	0	19	3	6	2	1	1	2009	2009-06-30	2012-11-27	1246	5	1766		0	0	0		24.342106	-.34097594	31.907894	-.63702965	25	-.33517027	0	0	0	0	0	0	.077776954	0	0	0	0	.69314718	.69314718	1.6094379	17	2000	0	0	1	0	1.7917595	.074993126		Non-AI	Electrical machinery
11127997	0	17	3	6	5	2	1	2016	2016-01-12	2021-09-21	2079	4	1722		0	0	0		30.327869	-.36722577	36.612022	-.2660926	31.967213	-.33993515	0	0	0	0	0	0	.70680791	0	0	1	0	1.6094379	1.0986123	1.3862944	17	2010	0	0	0	1	1.7917595	.69772691		Non-AI	Electrical machinery
9985523	0	21	1	9	1	1	1	2015	2015-02-02	2018-05-29	1212	4	2838		1	0	1	0	68.930634	-.01735751	37.861271	-.36893439	72.54335	.040679581	0	0	0	0	0	0	.086150229	0	0	0	0	0	.69314718	1.3862944	28	2010	0	0	0	1	2.1972246	.083766498		Non-AI	Electrical machinery
8963443	0	17	3	1	1	1	1	2011	2011-08-26	2015-02-24	1278	5	2844		0	0	0		24.786325	-.18917412	33.119659	-.31857949	26.282051	-.19213679	0	0	0	0	0	0	0	0	0	0	0	0	.69314718	1.6094379	28	2010	0	0	0	1	0	0		Non-AI	Electrical machinery
7267833	0	25	3	2	5	5	1	2003	2003-03-27	2007-09-11	1629	6	1761		0	0	0		15.536723	-.44469154	22.033897	-.34315363	15.536723	-.44421378	0	0	0	0	0	0	0	0	0	0	0	1.6094379	1.7917595	1.7917595	17	2000	0	0	1	0	.69314718	0		Non-AI	Electrical machinery
10290861	0	25	8	21	1	1	1	2016	2016-05-23	2019-05-14	1086	3	1761		1	0	1	0	71.038254	-.031214189	36.612022	-.2660926	73.633881	.0047082435	0	0	0	0	0	0	.35758558	0	0	0	0	0	.69314718	1.0986123	17	2010	0	0	0	1	3.0445225	.34579614		Non-AI	Electrical machinery
9647513	0	21	4	9	11	0	1	2014	2014-05-08	2017-05-09	1097	2	2837		7	1	7	0	96.476509	1.9071776	81.711411	.24743882	96.476509	1.9840364	0	0	0	0	0	0	.099417143	0	0	1	0	2.3978953	0	.69314718	28	2010	0	0	0	1	2.1972246	.091218203		Non-AI	Electrical machinery
5560218	0	2	1	7	4	0	1	1994	1994-10-07	1996-10-01	725	3	9999		7	3	7	0	82.692307	1.0920204	80.769234	.66569942	82.692307	1.0920204	.73469388	.66666669	.73469388	1.9502121	1.5849625	1.9502121	.12391192	0	0	0	0	1.3862944	0	1.0986123	99	1990	0	1	0	0	1.9459101	.12233732		Non-AI	Electrical machinery
5731571	0	8	1	3	4	0	1	1996	1996-10-30	1998-03-24	510	5	9999		1	1	1	0	27.922077	-.6086641	48.051949	-.31579849	27.922077	-.6086641	0	0	0	0	0	0	.076856203	0	0	0	0	1.3862944	0	1.6094379	99	1990	0	1	0	0	1.0986123	.072202809		Non-AI	Electrical machinery
8879170	0	9	6	11	1	1	1	2012	2012-03-12	2014-11-04	967	5	2872		0	0	0		29.277567	-.11509205	37.832699	-.11784733	30.608364	-.28305724	0	0	0	0	0	0	.22711225	0	0	0	0	0	.69314718	1.6094379	28	2010	0	0	0	1	2.3978953	.21103851		Non-AI	Electrical machinery
7841867	0	15	2	3	1	0	1	2009	2009-01-14	2010-11-30	685	3	2839		0	0	0		24.342106	-.34097594	31.907894	-.63702965	25	-.33517027	0	0	0	0	0	0	.069560617	0	0	0	0	0	0	1.0986123	28	2000	0	0	1	0	1.0986123	.066605516		Non-AI	Electrical machinery
10593462	0	4	3	7	6	2	1	2015	2015-10-30	2020-03-17	1600	4	2837		0	0	0		29.913296	-.47933429	37.861271	-.36893439	32.369942	-.4446699	0	0	0	0	0	0	0	0	0	0	0	1.7917595	1.0986123	1.3862944	28	2010	0	0	0	1	1.9459101	0		Non-AI	Electrical machinery
5963019	0	12	1	1	12	0	1	1997	1997-09-17	1999-10-05	748	4	9999		8	4	8	0	89.898987	.79950815	87.373741	1.079337	89.898987	.79950815	.53125	.375	.53125	1.298795	.8112781	1.298795	0	0	0	0	0	2.4849067	0	1.3862944	99	1990	0	1	0	0	0	0		Non-AI	Electrical machinery
10573947	0	26	3	11	1	2	1	2016	2016-09-12	2020-02-25	1261	3	1722		0	0	0		30.327869	-.36722577	36.612022	-.2660926	31.967213	-.33993515	0	0	0	0	0	0	.70680791	0	0	1	1	0	1.0986123	1.0986123	17	2010	0	0	0	1	2.3978953	.69772691		Non-AI	Electrical machinery
5550355	0	19	1	1	11	0	1	1994	1994-06-29	1996-08-27	790	3	9999		1	0	1	0	30.76923	-.70119202	21.153847	-.7766493	30.76923	-.70119202	0	0	0	0	0	0	0	0	0	0	0	2.3978953	0	1.0986123	99	1990	0	1	0	0	0	0		Non-AI	Electrical machinery
7950823	0	7	5	6	6	0	1	2009	2009-11-10	2011-05-31	567	4	2885		1	1	1	0	59.539474	-.13199069	73.684212	.41545412	60.855263	-.12289577	0	0	0	0	0	0	.093044072	0	0	1	0	1.7917595	0	1.3862944	28	2000	0	0	1	0	1.7917595	.090612382		Non-AI	Electrical machinery
5701237	0	17	1	4	5	1	1	1995	1995-09-27	1997-12-23	818	5	9999		1	1	1	0	25.609756	-.70615864	50	-.31196648	25.609756	-.70615864	0	0	0	0	0	0	.33145878	0	0	0	0	1.6094379	.69314718	1.6094379	99	1990	0	1	0	0	1.3862944	.29374093		Non-AI	Electrical machinery
7940012	0	10	1	1	4	0	1	2007	2007-08-02	2011-05-10	1377	4	2821		0	0	0		25.598085	-.50630462	34.688995	-.49310488	25.598085	-.50444597	0	0	0	0	0	0	0	0	0	0	0	1.3862944	0	1.3862944	28	2000	0	0	1	0	0	0		Non-AI	Electrical machinery
8921004	0	13	7	5	1	3	1	2012	2012-12-19	2014-12-30	741	2	1721		0	0	0		29.277567	-.11509205	37.832699	-.11784733	30.608364	-.28305724	0	0	0	0	0	0	.67659193	0	0	0	0	0	1.3862944	.69314718	17	2010	0	0	0	1	1.6094379	.71579379		Non-AI	Electrical machinery
8540412	0	8	5	7	17	0	1	2010	2010-07-19	2013-09-24	1163	5	2885		0	0	0		26.515152	-.29337218	34.848484	-.25796327	27.020203	-.28968465	0	0	0	0	0	0	.20971653	0	0	1	0	2.8332133	0	1.6094379	28	2010	0	0	0	1	1.9459101	.2048687		Non-AI	Electrical machinery
9812293	0	16	3	4	7	0	1	2016	2016-06-10	2017-11-07	515	2	2844		0	0	0		30.327869	-.36722577	36.612022	-.2660926	31.967213	-.33993515	0	0	0	0	0	0	0	0	0	0	0	1.9459101	0	.69314718	28	2010	0	0	0	1	1.3862944	0		Non-AI	Electrical machinery
9904306	0	19	5	26	7	0	1	2014	2014-11-13	2018-02-27	1202	2	2836		0	0	0		29.026846	-.40717521	36.577183	-.31543726	31.375839	-.37688771	0	0	0	0	0	0	.21404101	0	0	0	0	1.9459101	0	.69314718	28	2010	0	0	0	1	3.2580965	.19318332		Non-AI	Electrical machinery
5534681	0	12	1	1	3	0	1	1995	1995-05-12	1996-07-09	424	4	9999		6	5	6	0	79.268295	.67253208	92.68293	1.3934503	79.268295	.67253208	.44444445	.31999999	.44444445	.91829586	.72192812	.91829586	0	0	0	0	0	1.0986123	0	1.3862944	99	1990	0	1	0	0	0	0		Non-AI	Electrical machinery
5208116	0	3	1	5	2	0	1	1991	1991-12-31	1993-05-04	490	1	9999		16	6	16	0	95.238098	2.3913443	97.619049	2.3817983	95.238098	2.3913443	.72888887	.5	.72888887	2.0729055	1.2516291	2.0729055	.24787247	0	0	0	0	.69314718	0	0	99	1990	0	1	0	0	1.6094379	.24230029		Non-AI	Electrical machinery
8110979	0	19	5	2	1	0	1	2009	2009-11-03	2012-02-07	826	2	2879		0	0	0		24.342106	-.34097594	31.907894	-.63702965	25	-.33517027	0	0	0	0	0	0	0	0	0	0	0	0	0	.69314718	28	2000	0	0	1	0	.69314718	0		Non-AI	Electrical machinery
10199701	0	20	3	3	4	5	1	2016	2016-05-23	2019-02-05	988	2	1725		0	0	0		30.327869	-.36722577	36.612022	-.2660926	31.967213	-.33993515	0	0	0	0	0	0	.70680791	0	0	1	0	1.3862944	1.7917595	.69314718	17	2010	0	0	0	1	1.0986123	.69772691		Non-AI	Electrical machinery
8957436	0	18	6	4	3	0	1	2010	2010-09-20	2015-02-17	1611	4	2892		0	0	0		26.515152	-.29337218	34.848484	-.25796327	27.020203	-.28968465	0	0	0	0	0	0	.083476074	0	0	0	0	1.0986123	0	1.3862944	28	2010	0	0	0	1	1.3862944	.081757583		Non-AI	Electrical machinery
11355970	0	18	5	3	1	3	1	2018	2018-12-24	2022-06-07	1261	4	2849		0	0	0		40.072201	-.19104765	40.794224	-.1847384	40.252708	-.18104973	0	0	0	0	0	0	0	0	0	1	0	0	1.3862944	1.3862944	28	2010	0	0	0	1	1.0986123	0		Non-AI	Electrical machinery
7708443	0	11	9	4	5	0	1	2008	2008-12-19	2010-05-04	501	6	2875		2	1	2	0	80.448715	.30137175	79.166664	.18418577	81.410255	.32041243	.5	0	.5	1	0	1	0	0	0	0	0	1.6094379	0	1.7917595	28	2000	0	0	1	0	1.3862944	0		Non-AI	Electrical machinery
8975805	0	20	2	2	2	1	1	2012	2012-02-14	2015-03-10	1120	5	2837		0	0	0		29.277567	-.11509205	37.832699	-.11784733	30.608364	-.28305724	0	0	0	0	0	0	.091483906	0	0	0	0	.69314718	.69314718	1.6094379	28	2010	0	0	0	1	.69314718	.08597403		Non-AI	Electrical machinery
9202160	0	18	1	2	25	1	1	2013	2013-07-30	2015-12-01	854	5	2831		11	10	9	.18181819	98.49498	.89702415	99.66555	1.0890551	98.327759	.71972686	.375	0	.5	.8112781	0	1	.097580001	0	0	0	0	3.2188759	.69314718	1.6094379	28	2010	0	0	0	1	.69314718	.096213505		Non-AI	Electrical machinery
5910891	0	14	1	6	6	1	1	1997	1997-11-14	1999-06-08	571	3	9999		9	5	9	0	92.929291	.98358095	92.929291	1.5419101	92.929291	.98358095	.49382716	.31999999	.49382716	1.2243944	.72192812	1.2243944	.35278246	0	0	0	0	1.7917595	.69314718	1.0986123	99	1990	0	1	0	0	1.7917595	.32150739		Non-AI	Electrical machinery
10903666	0	18	2	17	1	0	1	2018	2018-03-30	2021-01-26	1033	2	2859		0	0	0		40.072201	-.19104765	40.794224	-.1847384	40.252708	-.18104973	0	0	0	0	0	0	.30989957	0	0	0	0	0	0	.69314718	28	2010	0	0	0	1	2.8332133	.29829594		Non-AI	Electrical machinery
9583775	0	21	4	6	9	0	1	2013	2013-07-22	2017-02-28	1317	2	2126		1	1	1	0	68.896324	-.058821257	82.274246	.0072362465	71.906357	-.046785448	0	0	0	0	0	0	.17275447	0	0	0	0	2.1972246	0	.69314718	21	2010	0	0	0	1	1.7917595	.17550831		Non-AI	Electrical machinery
10431798	0	5	10	21	2	3	1	2015	2015-12-22	2019-10-01	1379	3	1747		0	0	0		29.913296	-.47933429	37.861271	-.36893439	32.369942	-.4446699	0	0	0	0	0	0	.2070962	0	0	0	0	.69314718	1.3862944	1.0986123	17	2010	0	0	0	1	3.0445225	.19976532		Non-AI	Electrical machinery
9163822	0	20	2	7	4	1	1	2013	2013-06-25	2015-10-20	847	4	2875		1	1	1	0	68.896324	-.058821257	82.274246	.0072362465	71.906357	-.046785448	0	0	0	0	0	0	.58898765	0	0	0	0	1.3862944	.69314718	1.3862944	28	2010	0	0	0	1	1.9459101	.58903843		Non-AI	Electrical machinery
9547115	0	17	4	7	5	4	1	2016	2016-02-05	2017-01-17	347	6	2875		1	0	1	0	71.038254	-.031214189	36.612022	-.2660926	73.633881	.0047082435	0	0	0	0	0	0	.25805867	0	0	1	0	1.6094379	1.6094379	1.7917595	28	2010	0	0	0	1	1.9459101	.24000353		Non-AI	Electrical machinery
10134567	0	15	6	3	3	1	1	2015	2015-02-13	2018-11-20	1376	2	1716		0	0	0		29.913296	-.47933429	37.861271	-.36893439	32.369942	-.4446699	0	0	0	0	0	0	.17337258	0	0	0	0	1.0986123	.69314718	.69314718	17	2010	0	0	0	1	1.0986123	.15954416		Non-AI	Electrical machinery
10840730	0	21	2	4	1	0	1	2018	2018-11-01	2020-11-17	747	2	2851		0	0	0		40.072201	-.19104765	40.794224	-.1847384	40.252708	-.18104973	0	0	0	0	0	0	0	0	0	0	0	0	0	.69314718	28	2010	0	0	0	1	1.3862944	0		Non-AI	Electrical machinery
11133535	0	19	5	22	14	2	1	2018	2018-06-28	2021-09-28	1188	4	2859		0	0	0		40.072201	-.19104765	40.794224	-.1847384	40.252708	-.18104973	0	0	0	0	0	0	.39007208	0	0	0	0	2.6390574	1.0986123	1.3862944	28	2010	0	0	0	1	3.0910425	.37916824		Non-AI	Electrical machinery
9301377	0	8	3	8	2	0	1	2013	2013-01-17	2016-03-29	1167	3	2836		0	0	0		28.428093	-.1544058	37.29097	-.11296584	30.100334	-.14259948	0	0	0	0	0	0	.099564701	0	0	0	0	.69314718	0	1.0986123	28	2010	0	0	0	1	2.0794415	.094661154		Non-AI	Electrical machinery
5424620	0	4	2	3	5	0	1	1993	1993-12-30	1995-06-13	530	2	9999		2	0	2	0	56.666668	-.30822951	36.666668	-.48642623	56.666668	-.30822951	0	0	0	0	0	0	0	0	0	0	0	1.6094379	0	.69314718	99	1990	0	1	0	0	1.0986123	0		Non-AI	Electrical machinery
7695178	0	16	9	4	10	0	1	2006	2006-06-22	2010-04-13	1391	2	2885		3	3	3	0	77.045456	.44618598	91.13636	1.4612201	77.045456	.4521769	.44444445	.44444445	.44444445	.91829586	.91829586	.91829586	0	0	0	0	0	2.3025851	0	.69314718	28	2000	0	0	1	0	1.3862944	0		Non-AI	Electrical machinery
6813172	0	7	1	2	3	0	1	2003	2003-04-09	2004-11-02	573	3	2838		0	0	0		15.536723	-.44469154	22.033897	-.34315363	15.536723	-.44421378	0	0	0	0	0	0	.11178709	0	0	0	0	1.0986123	0	1.0986123	28	2000	0	0	1	0	.69314718	.11648276		Non-AI	Electrical machinery
10978912	0	33	5	5	3	4	1	2018	2018-04-12	2021-04-13	1097	2	2836		0	0	0		40.072201	-.19104765	40.794224	-.1847384	40.252708	-.18104973	0	0	0	0	0	0	.15056263	0	0	0	0	1.0986123	1.6094379	.69314718	28	2010	0	0	0	1	1.6094379	.13688628		Non-AI	Electrical machinery
8437155	0	12	2	3	9	0	1	2009	2009-02-20	2013-05-07	1537	3	2838		0	0	0		24.342106	-.34097594	31.907894	-.63702965	25	-.33517027	0	0	0	0	0	0	.32824451	0	0	1	0	2.1972246	0	1.0986123	28	2000	0	0	1	0	1.0986123	.34962618		Non-AI	Electrical machinery
10408430	0	20	4	15	44	0	1	2017	2017-09-22	2019-09-10	718	3	2875		1	0	1	0	75.899284	.36106098	35.251797	-.55224043	77.158272	.43632331	0	0	0	0	0	0	.38852707	0	0	0	0	3.7841897	0	1.0986123	28	2010	0	0	0	1	2.7080503	.38284335		Non-AI	Electrical machinery
7548229	0	15	1	7	5	2	1	2005	2005-06-03	2009-06-16	1474	5	2629		0	0	0		19.578314	-.71364558	28.012049	-.58454168	19.578314	-.71364558	0	0	0	0	0	0	.084695093	0	0	0	0	1.6094379	1.0986123	1.6094379	26	2000	0	0	1	0	1.9459101	.089354604		Non-AI	Electrical machinery
9912138	0	13	6	3	22	1	1	2013	2013-12-04	2018-03-06	1553	2	2848		0	0	0		28.428093	-.1544058	37.29097	-.11296584	30.100334	-.14259948	0	0	0	0	0	0	.097728252	0	0	0	0	3.0910425	.69314718	.69314718	28	2010	0	0	0	1	1.0986123	.088481665		Non-AI	Electrical machinery
6875968	0	24	4	1	4	2	1	2002	2002-07-08	2005-04-05	1002	5	3742		0	0	0		18.965517	-.52495092	26.896551	-.54305536	18.965517	-.52495092	0	0	0	0	0	0	0	0	0	1	0	1.3862944	1.0986123	1.6094379	37	2000	0	0	1	0	0	0		Non-AI	Electrical machinery
10785887	0	11	5	9	1	2	1	2018	2018-03-28	2020-09-22	909	7	2835		0	0	0		40.072201	-.19104765	40.794224	-.1847384	40.252708	-.18104973	0	0	0	0	0	0	.088355809	0	0	0	0	0	1.0986123	1.9459101	28	2010	0	0	0	1	2.1972246	.082865417		Non-AI	Electrical machinery
9594202	0	14	3	9	5	0	1	2014	2014-07-25	2017-03-14	963	2	2871		0	0	0		29.026846	-.40717521	36.577183	-.31543726	31.375839	-.37688771	0	0	0	0	0	0	.246084	0	0	0	0	1.6094379	0	.69314718	28	2010	0	0	0	1	2.1972246	.22681829		Non-AI	Electrical machinery
9282612	0	8	10	5	7	2	1	2012	2012-05-11	2016-03-08	1397	2	2842		0	0	0		29.277567	-.11509205	37.832699	-.11784733	30.608364	-.28305724	0	0	0	0	0	0	.21945304	0	0	0	0	1.9459101	1.0986123	.69314718	28	2010	0	0	0	1	1.6094379	.21131015		Non-AI	Electrical machinery
9274267	0	15	2	8	1	0	1	2013	2013-01-24	2016-03-01	1132	2	2875		0	0	0		28.428093	-.1544058	37.29097	-.11296584	30.100334	-.14259948	0	0	0	0	0	0	.13386966	0	0	0	0	0	0	.69314718	28	2010	0	0	0	1	2.0794415	.12346183		Non-AI	Electrical machinery
6825452	0	28	1	2	4	0	1	2003	2003-01-06	2004-11-30	694	5	3742		0	0	0		15.536723	-.44469154	22.033897	-.34315363	15.536723	-.44421378	0	0	0	0	0	0	.10442165	0	0	0	0	1.3862944	0	1.6094379	37	2000	0	0	1	0	.69314718	.11127349		Non-AI	Electrical machinery
9380371	0	13	6	9	4	0	1	2010	2010-12-08	2016-06-28	2029	5	2655		0	0	0		26.515152	-.29337218	34.848484	-.25796327	27.020203	-.28968465	0	0	0	0	0	0	.091149926	0	0	0	0	1.3862944	0	1.6094379	26	2010	0	0	0	1	2.1972246	.089245826		Non-AI	Electrical machinery
8446036	0	17	1	2	4	6	1	2011	2011-12-15	2013-05-21	523	7	2836		0	0	0		24.786325	-.18917412	33.119659	-.31857949	26.282051	-.19213679	0	0	0	0	0	0	0	0	0	0	0	1.3862944	1.9459101	1.9459101	28	2010	0	0	0	1	.69314718	0		Non-AI	Electrical machinery
9829188	0	20	2	6	39	0	1	2016	2016-11-08	2017-11-28	385	3	2844		1	0	1	0	71.038254	-.031214189	36.612022	-.2660926	73.633881	.0047082435	0	0	0	0	0	0	.1832554	0	0	0	0	3.6635616	0	1.0986123	28	2010	0	0	0	1	1.7917595	.17768982		Non-AI	Electrical machinery
5744812	0	13	2	3	3	0	1	1996	1996-12-26	1998-04-28	488	4	9999		3	3	3	0	59.740261	-.090795189	83.766235	.46860421	59.740261	-.090795189	0	0	0	0	0	0	0	0	0	0	0	1.0986123	0	1.3862944	99	1990	0	1	0	0	1.0986123	0		Non-AI	Electrical machinery
10749367	0	13	6	16	6	2	1	2017	2017-03-24	2020-08-18	1243	5	2859		1	0	1	0	75.899284	.36106098	35.251797	-.55224043	77.158272	.43632331	0	0	0	0	0	0	.14672643	0	0	0	0	1.7917595	1.0986123	1.6094379	28	2010	0	0	0	1	2.7725887	.13133569		Non-AI	Electrical machinery
8531625	0	22	4	2	3	2	1	2010	2010-12-16	2013-09-10	999	2	2871		2	0	1	.5	78.030304	.053420007	34.848484	-.25796327	63.383839	-.11427926	0	0	0	0	0	0	0	0	0	0	0	1.0986123	1.0986123	.69314718	28	2010	0	0	0	1	.69314718	0		Non-AI	Electrical machinery
7360943	0	11	3	12	11	1	1	2006	2006-04-24	2008-04-22	729	8	2875		1	1	1	0	48.863636	-.34225509	66.590912	.057427865	49.31818	-.33733833	0	0	0	0	0	0	.19695553	0	0	0	0	2.3978953	.69314718	2.0794415	28	2000	0	0	1	0	2.4849067	.19909796		Non-AI	Electrical machinery
6942374	0	31	1	2	2	0	1	2003	2003-04-29	2005-09-13	868	5	2875		5	3	5	0	83.898308	.24818173	89.265533	.33422396	83.898308	.24913578	.31999999	.44444445	.31999999	.72192812	.91829586	.72192812	0	0	0	0	0	.69314718	0	1.6094379	28	2000	0	0	1	0	.69314718	0		Non-AI	Electrical machinery
5814794	0	4	1	3	8	0	1	1996	1996-02-28	1998-09-29	944	7	9999		4	0	4	0	74.02597	.16813925	18.831169	-.70799983	74.02597	.16813925	.375	0	.375	.8112781	0	.8112781	0	0	0	0	0	2.0794415	0	1.9459101	99	1990	0	1	0	0	1.0986123	0		Non-AI	Electrical machinery
5310979	0	6	2	2	5	0	1	1992	1992-12-03	1994-05-10	523	3	9999		0	0	0		10.869565	-.7678566	19.565218	-.84616363	10.869565	-.7678566	0	0	0	0	0	0	.13142267	0	0	0	0	1.6094379	0	1.0986123	99	1990	0	1	0	0	.69314718	.14629027		Non-AI	Electrical machinery
10153515	0	7	5	8	1	4	1	2016	2016-03-28	2018-12-11	988	2	1729		0	0	0		30.327869	-.36722577	36.612022	-.2660926	31.967213	-.33993515	0	0	0	0	0	0	.70680791	0	0	0	0	0	1.6094379	.69314718	17	2010	0	0	0	1	2.0794415	.69772691		Non-AI	Electrical machinery
5200682	0	8	3	1	7	0	1	1991	1991-08-14	1993-04-06	601	3	9999		2	1	2	0	59.523811	-.34427917	52.380951	-.30732882	59.523811	-.34427917	.5	0	.5	1	0	1	0	0	0	0	0	1.9459101	0	1.0986123	99	1990	0	1	0	0	0	0		Non-AI	Electrical machinery
6997723	0	21	1	5	3	0	1	2004	2004-11-22	2006-02-14	449	4	2833		5	4	5	0	87.417221	.93737733	93.708611	1.5795552	87.417221	.93737733	0	0	0	0	0	0	0	0	0	0	0	1.0986123	0	1.3862944	28	2000	0	0	1	0	1.6094379	0		Non-AI	Electrical machinery
9829968	0	7	2	3	10	0	1	2014	2014-10-23	2017-11-28	1132	2	2851		0	0	0		29.026846	-.40717521	36.577183	-.31543726	31.375839	-.37688771	0	0	0	0	0	0	.122932	0	0	0	0	2.3025851	0	.69314718	28	2010	0	0	0	1	1.0986123	.11806392		Non-AI	Electrical machinery
5285141	0	19	1	2	21	0	1	1991	1991-12-30	1994-02-08	771	3	9999		2	1	2	0	59.523811	-.34427917	52.380951	-.30732882	59.523811	-.34427917	.5	0	.5	1	0	1	.069412634	0	0	0	0	3.0445225	0	1.0986123	99	1990	0	1	0	0	.69314718	.073275477		Non-AI	Electrical machinery
7568827	0	17	3	3	5	0	1	2007	2007-03-23	2009-08-04	865	5	2874		1	0	1	0	61.244019	-.18948527	34.688995	-.49310488	61.483253	-.18688811	0	0	0	0	0	0	0	0	0	1	0	1.6094379	0	1.6094379	28	2000	0	0	1	0	1.0986123	0		Non-AI	Electrical machinery
7852648	0	22	1	3	9	0	1	2006	2006-11-06	2010-12-14	1499	4	2838		1	1	1	0	48.863636	-.34225509	66.590912	.057427865	49.31818	-.33733833	0	0	0	0	0	0	0	0	0	1	0	2.1972246	0	1.3862944	28	2000	0	0	1	0	1.0986123	0		Non-AI	Electrical machinery
10135263	0	12	6	12	2	1	1	2014	2014-12-19	2018-11-20	1432	5	2859		6	2	5	.16666667	95.637581	1.5765557	93.288589	.81031489	95.134232	1.3094867	.27777779	0	0	.65002245	0	0	.37910816	0	0	0	0	.69314718	.69314718	1.6094379	28	2010	0	0	0	1	2.4849067	.3754741		Non-AI	Electrical machinery
8421436	0	18	3	1	3	0	1	2009	2009-12-10	2013-04-16	1223	3	2838		1	1	1	0	59.539474	-.13199069	73.684212	.41545412	60.855263	-.12289577	0	0	0	0	0	0	0	0	0	0	0	1.0986123	0	1.0986123	28	2000	0	0	1	0	0	0		Non-AI	Electrical machinery
10082621	0	19	4	4	3	0	1	2016	2016-08-04	2018-09-25	782	2	2875		0	0	0		30.327869	-.36722577	36.612022	-.2660926	31.967213	-.33993515	0	0	0	0	0	0	.25805867	0	0	0	0	1.0986123	0	.69314718	28	2010	0	0	0	1	1.3862944	.24000353		Non-AI	Electrical machinery
10074833	0	13	4	8	3	0	1	2015	2015-03-30	2018-09-11	1261	5	2835		0	0	0		29.913296	-.47933429	37.861271	-.36893439	32.369942	-.4446699	0	0	0	0	0	0	.14069735	0	0	0	0	1.0986123	0	1.6094379	28	2010	0	0	0	1	2.0794415	.13791168		Non-AI	Electrical machinery
8049839	0	22	3	2	1	0	1	2009	2009-06-30	2011-11-01	854	4	2871		6	2	6	0	96.381577	.91293555	89.473686	1.4679378	96.710526	.9384768	.5	.5	.5	1.2516291	1	1.2516291	0	0	0	0	0	0	0	1.3862944	28	2000	0	0	1	0	.69314718	0		Non-AI	Electrical machinery
10085311	0	17	5	4	1	1	1	2017	2017-09-15	2018-09-25	375	4	2879		0	0	0		32.014389	-.53514397	35.251797	-.55224043	32.733814	-.52635831	0	0	0	0	0	0	.17268611	0	0	0	0	0	.69314718	1.3862944	28	2010	0	0	0	1	1.3862944	.18696621		Non-AI	Electrical machinery
9093946	0	20	1	2	7	0	1	2013	2013-08-26	2015-07-28	701	2	2837		1	0	1	0	68.896324	-.058821257	37.29097	-.11296584	71.906357	-.046785448	0	0	0	0	0	0	0	0	0	0	0	1.9459101	0	.69314718	28	2010	0	0	0	1	.69314718	0		Non-AI	Electrical machinery
8058804	0	36	5	3	4	1	1	2007	2007-03-19	2011-11-15	1702	4	2879		0	0	0		25.598085	-.50630462	34.688995	-.49310488	25.598085	-.50444597	0	0	0	0	0	0	0	0	0	1	0	1.3862944	.69314718	1.3862944	28	2000	0	0	1	0	1.0986123	0		Non-AI	Electrical machinery
8888356	0	55	3	5	9	1	1	2012	2012-05-24	2014-11-18	908	5	2885		2	1	2	0	83.650192	-.018693296	81.939163	-.003055301	86.121674	.17647396	0	0	0	0	0	0	.22333013	0	0	0	0	2.1972246	.69314718	1.6094379	28	2010	0	0	0	1	1.6094379	.21203603		Non-AI	Electrical machinery
7043336	0	16	1	1	4	0	1	2002	2002-03-28	2006-05-09	1503	4	2125		0	0	0		18.965517	-.52495092	26.896551	-.54305536	18.965517	-.52495092	0	0	0	0	0	0	0	0	0	0	0	1.3862944	0	1.3862944	21	2000	0	0	1	0	0	0		Non-AI	Electrical machinery
11212884	0	22	8	7	1	22	1	2015	2015-04-29	2021-12-28	2435	8	3761		0	0	0		29.913296	-.47933429	37.861271	-.36893439	32.369942	-.4446699	0	0	0	0	0	0	.12989178	0	0	1	0	0	3.1354942	2.0794415	37	2010	0	0	0	1	1.9459101	.13045056		Non-AI	Electrical machinery
10293693	0	33	3	6	13	1	1	2016	2016-04-20	2019-05-21	1126	5	2859		2	2	2	0	84.972679	.30479738	92.213112	.55576301	86.885246	.34935164	0	0	0	0	0	0	.29231247	0	0	0	0	2.5649493	.69314718	1.6094379	28	2010	0	0	0	1	1.7917595	.27290219		Non-AI	Electrical machinery
6281512	0	14	1	3	1	0	1	1999	1999-06-25	2001-08-28	795	4	9999		0	0	0		10.769231	-.91082221	19.23077	-.78253371	10.769231	-.91082221	0	0	0	0	0	0	0	0	0	0	0	0	0	1.3862944	99	1990	0	1	0	0	1.0986123	0		Non-AI	Electrical machinery
5216216	0	4	1	3	4	0	1	1991	1991-07-01	1993-06-01	701	1	9999		1	1	1	0	38.095238	-.53968084	52.380951	-.30732882	38.095238	-.53968084	0	0	0	0	0	0	.079954356	0	0	0	0	1.3862944	0	0	99	1990	0	1	0	0	1.0986123	.082705028		Non-AI	Electrical machinery
5446360	0	8	2	3	4	0	1	1993	1993-08-17	1995-08-29	742	6	9999		0	0	0		16.666666	-.67810494	36.666668	-.48642623	16.666666	-.67810494	0	0	0	0	0	0	.084379993	0	0	0	0	1.3862944	0	1.7917595	99	1990	0	1	0	0	1.0986123	.092021734		Non-AI	Electrical machinery
5206098	0	17	2	3	6	0	1	1992	1992-01-02	1993-04-27	481	1	9999		8	5	8	0	84.782608	.57772064	89.130432	1.1811033	84.782608	.57772064	.6122449	.31999999	.6122449	1.6644977	.72192812	1.6644977	.25398585	0	0	0	0	1.7917595	0	0	99	1990	0	1	0	0	1.0986123	.24910367		Non-AI	Electrical machinery
9172309	0	26	1	4	1	0	1	2012	2012-12-13	2015-10-27	1048	4	2838		0	0	0		29.277567	-.11509205	37.832699	-.11784733	30.608364	-.28305724	0	0	0	0	0	0	.32623646	0	0	1	0	0	0	1.3862944	28	2010	0	0	0	1	1.3862944	.33168954		Non-AI	Electrical machinery
9765937	0	25	4	10	6	0	1	2014	2014-03-25	2017-09-19	1274	2	2875		2	1	2	0	83.892616	.25406846	81.711411	.24743882	85.738258	.29766205	0	0	0	0	0	0	.1385759	0	0	0	0	1.7917595	0	.69314718	28	2010	0	0	0	1	2.3025851	.13055754		Non-AI	Electrical machinery
10705374	0	17	5	7	1	0	1	2018	2018-01-22	2020-07-07	897	3	2871		0	0	0		40.072201	-.19104765	40.794224	-.1847384	40.252708	-.18104973	0	0	0	0	0	0	.25621364	0	0	0	0	0	0	1.0986123	28	2010	0	0	0	1	1.9459101	.24368232		Non-AI	Electrical machinery
6239533	0	8	2	1	7	0	1	1998	1998-02-04	2001-05-29	1210	6	9999		1	0	1	0	35.555557	-.54505718	21.666666	-.71155542	35.555557	-.54505718	0	0	0	0	0	0	0	0	0	0	0	1.9459101	0	1.7917595	99	1990	0	1	0	0	0	0		Non-AI	Electrical machinery
5519307	0	29	1	3	6	0	1	1995	1995-01-05	1996-05-21	502	6	9999		2	1	2	0	43.902439	-.43042052	50	-.31196648	43.902439	-.43042052	.5	0	.5	1	0	1	0	0	0	0	0	1.7917595	0	1.7917595	99	1990	0	1	0	0	1.0986123	0		Non-AI	Electrical machinery
6300642	0	16	4	4	9	0	1	1999	1999-02-16	2001-10-09	966	4	9999		2	0	2	0	46.923077	-.4294934	19.23077	-.78253371	46.923077	-.4294934	0	0	0	0	0	0	0	0	0	1	0	2.1972246	0	1.3862944	99	1990	0	1	0	0	1.3862944	0		Non-AI	Electrical machinery
8593492	0	19	7	5	7	0	1	2011	2011-11-07	2013-11-26	750	2	2695		0	0	0		24.786325	-.18917412	33.119659	-.31857949	26.282051	-.19213679	0	0	0	0	0	0	.098241486	0	0	0	0	1.9459101	0	.69314718	26	2010	0	0	0	1	1.6094379	.092541493		Non-AI	Electrical machinery
5111012	0	12	2	4	8	0	1	1990	1990-05-15	1992-05-05	721	3	9999		1	1	1	0	25	-.59113181	62.5	-.15075567	25	-.59113181	0	0	0	0	0	0	.090708353	0	0	0	0	2.0794415	0	1.0986123	99	1990	0	1	0	0	1.3862944	.098386824		Non-AI	Electrical machinery
5216894	0	6	1	5	5	0	1	1992	1992-10-13	1993-06-08	238	3	9999		0	0	0		10.869565	-.7678566	19.565218	-.84616363	10.869565	-.7678566	0	0	0	0	0	0	.098490193	0	0	0	0	1.6094379	0	1.0986123	99	1990	0	1	0	0	1.6094379	.10291914		Non-AI	Electrical machinery
10468732	0	16	6	5	5	3	1	2016	2016-05-09	2019-11-05	1275	2	1727		1	1	0	1	71.038254	-.031214189	81.010925	.1448352	31.967213	-.33993515	0	0	0	0	0	0	.70680791	0	0	0	0	1.6094379	1.3862944	.69314718	17	2010	0	0	0	1	1.6094379	.69772691		Non-AI	Electrical machinery
5548104	0	8	1	1	4	0	1	1995	1995-04-20	1996-08-20	488	3	9999		3	2	3	0	58.536587	-.15468237	74.390244	.11438771	58.536587	-.15468237	.44444445	.5	.44444445	.91829586	1	.91829586	0	0	0	0	0	1.3862944	0	1.0986123	99	1990	0	1	0	0	0	0		Non-AI	Electrical machinery
10778039	0	20	2	8	1	1	1	2018	2018-10-25	2020-09-15	691	3	2836		1	1	1	0	85.55957	.18162981	87.184113	.21504705	86.462097	.19602378	0	0	0	0	0	0	.14574903	0	0	0	0	0	.69314718	1.0986123	28	2010	0	0	0	1	2.0794415	.1337817		Non-AI	Electrical machinery
8752998	0	13	4	6	2	2	1	2011	2011-11-09	2014-06-17	951	7	2875		0	0	0		24.786325	-.18917412	33.119659	-.31857949	26.282051	-.19213679	0	0	0	0	0	0	.21809626	0	0	0	0	.69314718	1.0986123	1.9459101	28	2010	0	0	0	1	1.7917595	.20824869		Non-AI	Electrical machinery
5019682	0	2	1	3	6	0	1	1989	1989-08-29	1991-05-28	637	3	9999		1	0	1	0	50	-.30560797	33.333332	-.75106764	50	-.30560797	0	0	0	0	0	0	.14040437	0	0	0	0	1.7917595	0	1.0986123	99	1980	1	0	0	0	1.0986123	.16174413		Non-AI	Electrical machinery
5343088	0	12	1	3	9	0	1	1993	1993-03-30	1994-08-30	518	7	9999		16	7	16	0	93.333336	2.2808983	93.333336	2.2017188	93.333336	2.2808983	.71875	.6122449	.71875	2.1467822	1.4488156	2.1467822	.11558835	0	0	0	0	2.1972246	0	1.9459101	99	1990	0	1	0	0	1.0986123	.11092781		Non-AI	Electrical machinery
9608484	0	24	2	1	5	3	1	2012	2012-02-10	2017-03-28	1873	5	2834		0	0	0		29.277567	-.11509205	37.832699	-.11784733	30.608364	-.28305724	0	0	0	0	0	0	0	0	0	0	0	1.6094379	1.3862944	1.6094379	28	2010	0	0	0	1	0	0		Non-AI	Electrical machinery
10566811	1	28	2	12	4	6	1	2018	2018-01-10	2020-02-18	769	1	2859	kr	0	0	0		40.072201	-.19104765	40.794224	-.1847384	40.252708	-.18104973	0	0	0	0	0	0	.27393895	1	1	1	1	1.3862944	1.9459101	0	28	2010	0	0	0	1	2.4849067	.26454231	kr	Knowledge Rep	Electrical machinery
10332474	0	19	3	12	5	0	1	2016	2016-12-23	2019-06-25	914	2	2691		1	1	1	0	71.038254	-.031214189	81.010925	.1448352	73.633881	.0047082435	0	0	0	0	0	0	.17875762	0	0	0	0	1.6094379	0	.69314718	26	2010	0	0	0	1	2.4849067	.17292599		Non-AI	Electrical machinery
10256515	0	19	4	8	2	1	1	2016	2016-07-07	2019-04-09	1006	2	3763		1	0	1	0	71.038254	-.031214189	36.612022	-.2660926	73.633881	.0047082435	0	0	0	0	0	0	.24575131	0	0	0	0	.69314718	.69314718	.69314718	37	2010	0	0	0	1	2.0794415	.23596448		Non-AI	Electrical machinery
11162687	0	5	11	11	3	0	1	2017	2017-06-27	2021-11-02	1589	2	3761		0	0	0		32.014389	-.53514397	35.251797	-.55224043	32.733814	-.52635831	0	0	0	0	0	0	.14733469	0	0	1	0	1.0986123	0	.69314718	37	2010	0	0	0	1	2.3978953	.13505399		Non-AI	Electrical machinery
8715881	0	13	3	16	19	95	1	2012	2012-07-27	2014-05-06	648	5	1626		0	0	0		29.277567	-.11509205	37.832699	-.11784733	30.608364	-.28305724	0	0	0	0	0	0	.17920482	0	0	1	0	2.9444389	4.5643482	1.6094379	16	2010	0	0	0	1	2.7725887	.17707154		Non-AI	Electrical machinery
4584504	0	6	2	1	4	1	1	1984	1984-09-11	1986-04-22	588	3	9999		5	3	5	0	100		100		100		.80000001	.66666669	.80000001	2.321928	1.5849625	2.321928	0	0	0	0	0	1.3862944	.69314718	1.0986123	99	1980	1	0	0	0	0	0		Non-AI	Electrical machinery
7375779	0	23	5	2	10	0	1	2003	2003-06-03	2008-05-20	1813	7	2871		7	0	7	0	90.112991	.52533102	22.033897	-.34315363	90.112991	.52647561	.48979592	0	.48979592	.98522812	0	.98522812	0	0	0	0	0	2.3025851	0	1.9459101	28	2000	0	0	1	0	.69314718	0		Non-AI	Electrical machinery
8421384	0	14	1	4	5	1	1	2009	2009-09-17	2013-04-16	1307	5	2837		0	0	0		24.342106	-.34097594	31.907894	-.63702965	25	-.33517027	0	0	0	0	0	0	.088981882	0	0	0	0	1.6094379	.69314718	1.6094379	28	2000	0	0	1	0	1.3862944	.089738868		Non-AI	Electrical machinery
10224185	0	14	7	4	9	0	1	2015	2015-04-17	2019-03-05	1418	2	1716		3	0	3	0	90.751442	.90659606	37.861271	-.36893439	92.196533	1.0113785	0	0	0	0	0	0	0	0	0	0	0	2.1972246	0	.69314718	17	2010	0	0	0	1	1.3862944	0		Non-AI	Electrical machinery
9001487	0	15	1	2	3	0	1	2013	2013-10-15	2015-04-07	539	2	2836		0	0	0		28.428093	-.1544058	37.29097	-.11296584	30.100334	-.14259948	0	0	0	0	0	0	.14839607	0	0	1	0	1.0986123	0	.69314718	28	2010	0	0	0	1	.69314718	.13514544		Non-AI	Electrical machinery
8987758	0	17	3	7	15	11	1	2010	2010-12-29	2015-03-24	1546	4	2893		2	1	2	0	78.030304	.053420007	78.030304	.049727861	78.78788	.061126117	0	0	0	0	0	0	.12373116	0	0	0	0	2.7080503	2.4849067	1.3862944	28	2010	0	0	0	1	1.9459101	.12084043		Non-AI	Electrical machinery
5270613	0	21	1	2	8	0	1	1989	1989-11-16	1993-12-14	1489	2	9999		2	0	2	0	79.166664	.10186932	33.333332	-.75106764	79.166664	.10186932	.5	0	.5	1	0	1	.069964074	0	0	0	0	2.0794415	0	.69314718	99	1980	1	0	0	0	.69314718	.072012484		Non-AI	Electrical machinery
10229818	0	20	7	4	5	0	1	2016	2016-09-09	2019-03-12	914	4	2668		1	0	1	0	71.038254	-.031214189	36.612022	-.2660926	73.633881	.0047082435	0	0	0	0	0	0	.070820041	0	0	0	0	1.6094379	0	1.3862944	26	2010	0	0	0	1	1.3862944	.06940525		Non-AI	Electrical machinery
8698259	0	14	4	8	5	0	1	2011	2011-12-20	2014-04-15	847	2	2815		3	1	2	.33333334	84.829063	-.003179397	76.709404	.054158513	79.700851	-.017534815	0	0	0	0	0	0	.15523562	0	0	0	0	1.6094379	0	.69314718	28	2010	0	0	0	1	2.0794415	.15130754		Non-AI	Electrical machinery
6685329	0	20	3	3	1	0	1	2002	2002-04-03	2004-02-03	671	5	2875		1	1	1	0	50	-.34241402	64.137932	-.16986567	50	-.34241402	0	0	0	0	0	0	0	0	0	0	0	0	0	1.6094379	28	2000	0	0	1	0	1.0986123	0		Non-AI	Electrical machinery
10393940	0	4	5	8	204	65	1	2017	2017-12-29	2019-08-27	606	2	3649		0	0	0		32.014389	-.53514397	35.251797	-.55224043	32.733814	-.52635831	0	0	0	0	0	0	.1223915	0	0	0	0	5.31812	4.1896548	.69314718	36	2010	0	0	0	1	2.0794415	.11218346		Non-AI	Electrical machinery
6977830	0	6	2	3	7	0	1	2004	2004-05-19	2005-12-20	580	2	2838		1	1	1	0	47.350994	-.37625587	62.913906	-.076783933	47.350994	-.37625587	0	0	0	0	0	0	0	0	0	0	0	1.9459101	0	.69314718	28	2000	0	0	1	0	1.0986123	0		Non-AI	Electrical machinery
6333495	0	17	1	1	2	1	1	2000	2000-01-13	2001-12-25	712	6	9999		0	0	0		12.264151	-.89137477	19.811321	-.86626136	12.264151	-.89137477	0	0	0	0	0	0	0	0	0	0	0	.69314718	.69314718	1.7917595	99	2000	0	0	1	0	0	0		Non-AI	Electrical machinery
9620914	0	17	2	4	7	0	1	2015	2015-03-30	2017-04-11	743	2	2833		2	2	2	0	83.3815	.44461927	94.21965	1.2267069	85.260117	.52602905	.5	.5	.5	1	1	1	0	0	0	0	0	1.9459101	0	.69314718	28	2010	0	0	0	1	1.3862944	0		Non-AI	Electrical machinery
5563008	0	3	3	6	10	0	1	1995	1995-07-25	1996-10-08	441	2	9999		1	1	1	0	25.609756	-.70615864	50	-.31196648	25.609756	-.70615864	0	0	0	0	0	0	.37119144	0	0	0	0	2.3025851	0	.69314718	99	1990	0	1	0	0	1.7917595	.34475744		Non-AI	Electrical machinery
10263435	0	31	5	4	14	1	1	2017	2017-01-23	2019-04-16	813	4	2851		2	2	2	0	91.726616	1.2572659	94.784172	2.117722	92.6259	1.3990049	.5	.5	.5	1	1	1	.22862034	0	0	0	0	2.6390574	.69314718	1.3862944	28	2010	0	0	0	1	1.3862944	.21585725		Non-AI	Electrical machinery
7728808	0	17	1	8	7	18	1	2004	2004-11-29	2010-06-01	2010	4	2629		2	0	2	0	63.57616	-.047847565	26.821192	-.62889695	63.57616	-.047847565	.5	0	.5	1	0	1	.092867345	0	0	0	0	1.9459101	2.9444389	1.3862944	26	2000	0	0	1	0	2.0794415	.093812287		Non-AI	Electrical machinery
10028339	0	15	2	7	1	1	1	2013	2013-09-27	2018-07-17	1754	3	2627		2	2	2	0	85.618729	.036763284	92.976585	.12743834	87.62542	.049028587	.5	.5	.5	1	1	1	.12786682	0	0	0	0	0	.69314718	1.0986123	26	2010	0	0	0	1	1.9459101	.12293175		Non-AI	Electrical machinery
7857939	0	11	4	13	5	0	1	2007	2007-03-20	2010-12-28	1379	4	1716		1	0	1	0	61.244019	-.18948527	34.688995	-.49310488	61.483253	-.18688811	0	0	0	0	0	0	.077748463	0	0	1	0	1.6094379	0	1.3862944	17	2000	0	0	1	0	2.5649493	.077712722		Non-AI	Electrical machinery
7154105	0	17	5	5	3	0	1	2005	2005-02-25	2006-12-26	669	2	2881		0	0	0		19.578314	-.71364558	28.012049	-.58454168	19.578314	-.71364558	0	0	0	0	0	0	.11966846	0	0	0	0	1.0986123	0	.69314718	28	2000	0	0	1	0	1.6094379	.11721127		Non-AI	Electrical machinery
5793023	0	13	2	1	8	0	1	1997	1997-01-24	1998-08-11	564	7	9999		1	1	1	0	27.272728	-.48900148	49.494949	-.308382	27.272728	-.48900148	0	0	0	0	0	0	0	0	0	1	0	2.0794415	0	1.9459101	99	1990	0	1	0	0	0	0		Non-AI	Electrical machinery
9417373	0	18	2	4	1	0	1	2014	2014-01-27	2016-08-16	932	2	2875		0	0	0		29.026846	-.40717521	36.577183	-.31543726	31.375839	-.37688771	0	0	0	0	0	0	.10034958	0	0	0	0	0	0	.69314718	28	2010	0	0	0	1	1.3862944	.088189192		Non-AI	Electrical machinery
10205388	0	19	5	4	13	0	1	2015	2015-10-01	2019-02-12	1230	4	2842		5	1	5	0	96.387283	1.8305496	83.670517	.42888623	96.6763	1.9820775	.47999999	0	.47999999	.9709506	0	.9709506	.10928933	0	0	0	0	2.5649493	0	1.3862944	28	2010	0	0	0	1	1.3862944	.09896712		Non-AI	Electrical machinery
7623101	0	12	3	13	6	2	1	2006	2006-04-12	2009-11-24	1322	3	2629		2	2	2	0	66.590912	.051965434	83.181816	.75932401	66.818184	.057419289	.5	.5	.5	1	1	1	.12454644	0	0	0	0	1.7917595	1.0986123	1.0986123	26	2000	0	0	1	0	2.5649493	.12509963		Non-AI	Electrical machinery
10622624	0	38	5	16	12	0	1	2017	2017-09-19	2020-04-14	938	4	1736		1	1	1	0	75.899284	.36106098	81.294968	.78274083	77.158272	.43632331	0	0	0	0	0	0	.27647328	0	0	0	0	2.4849067	0	1.3862944	17	2010	0	0	0	1	2.7725887	.26989818		Non-AI	Electrical machinery
7926965	0	21	6	4	3	0	1	2008	2008-06-11	2011-04-19	1042	5	2875		7	6	7	0	96.474358	2.4191191	98.717949	3.0011446	96.474358	2.4564953	.69387758	.66666669	.69387758	1.842371	1.7924813	1.842371	.071440212	0	0	0	0	1.0986123	0	1.6094379	28	2000	0	0	1	0	1.3862944	.071365267		Non-AI	Electrical machinery
9997718	0	21	8	13	3	22	1	2016	2016-01-27	2018-06-12	867	2	1624		1	0	1	0	71.038254	-.031214189	36.612022	-.2660926	73.633881	.0047082435	0	0	0	0	0	0	.14470576	0	0	0	0	1.0986123	3.1354942	.69314718	16	2010	0	0	0	1	2.5649493	.14201844		Non-AI	Electrical machinery
9021839	0	13	3	6	2	2	1	2011	2011-04-08	2015-05-05	1488	5	1711		0	0	0		24.786325	-.18917412	33.119659	-.31857949	26.282051	-.19213679	0	0	0	0	0	0	.091168009	0	0	0	0	.69314718	1.0986123	1.6094379	17	2010	0	0	0	1	1.7917595	.090302877		Non-AI	Electrical machinery
9660483	0	29	4	3	2	0	1	2012	2012-05-31	2017-05-23	1818	2	2836		0	0	0		29.277567	-.11509205	37.832699	-.11784733	30.608364	-.28305724	0	0	0	0	0	0	.30797487	0	0	0	0	.69314718	0	.69314718	28	2010	0	0	0	1	1.0986123	.29494289		Non-AI	Electrical machinery
7875308	0	6	5	14	25	2	1	2004	2004-12-15	2011-01-25	2232	6	1715		0	0	0		19.205297	-.70466417	26.821192	-.62889695	19.205297	-.70466417	0	0	0	0	0	0	.14859684	0	0	0	0	3.2188759	1.0986123	1.7917595	17	2000	0	0	1	0	2.6390574	.14648782		Non-AI	Electrical machinery
7122964	0	16	8	4	1	2	1	2002	2002-04-22	2006-10-17	1639	8	2879		0	0	0		18.965517	-.52495092	26.896551	-.54305536	18.965517	-.52495092	0	0	0	0	0	0	0	0	0	0	0	0	1.0986123	2.0794415	28	2000	0	0	1	0	1.3862944	0		Non-AI	Electrical machinery
10003284	0	20	4	5	2	7	1	2015	2015-02-10	2018-06-19	1225	3	2837		1	1	1	0	68.930634	-.01735751	83.670517	.42888623	72.54335	.040679581	0	0	0	0	0	0	0	0	0	0	0	.69314718	2.0794415	1.0986123	28	2010	0	0	0	1	1.6094379	0		Non-AI	Electrical machinery
7710046	0	15	3	4	2	0	1	2006	2006-07-12	2010-05-04	1392	4	2821		1	1	1	0	48.863636	-.34225509	66.590912	.057427865	49.31818	-.33733833	0	0	0	0	0	0	.085146561	0	0	0	0	.69314718	0	1.3862944	28	2000	0	0	1	0	1.3862944	.085484326		Non-AI	Electrical machinery
7868527	0	11	10	3	2	1	1	2007	2007-04-25	2011-01-11	1357	2	2879		0	0	0		25.598085	-.50630462	34.688995	-.49310488	25.598085	-.50444597	0	0	0	0	0	0	.11864617	0	0	0	0	.69314718	.69314718	.69314718	28	2000	0	0	1	0	1.0986123	.11899436		Non-AI	Electrical machinery
8007617	0	16	4	6	6	5	1	2008	2008-06-13	2011-08-30	1173	2	1745		0	0	0		25.641026	-.54572719	35.576923	-.379206	25.961538	-.53402066	0	0	0	0	0	0	.13550511	0	0	0	0	1.7917595	1.7917595	.69314718	17	2000	0	0	1	0	1.7917595	.13325898		Non-AI	Electrical machinery
7810984	0	7	3	12	12	0	1	2008	2008-03-06	2010-10-12	950	8	2875		5	0	5	0	92.948715	1.5720202	35.576923	-.379206	93.269234	1.6020621	.31999999	0	.31999999	.72192812	0	.72192812	.20239505	0	0	0	0	2.4849067	0	2.0794415	28	2000	0	0	1	0	2.4849067	.20483147		Non-AI	Electrical machinery
8569996	0	11	2	2	1	0	1	2010	2010-03-11	2013-10-29	1328	2	2859		1	0	1	0	62.373737	-.11997608	34.848484	-.25796327	63.383839	-.11427926	0	0	0	0	0	0	0	0	0	0	0	0	0	.69314718	28	2010	0	0	0	1	.69314718	0		Non-AI	Electrical machinery
5239439	0	20	1	1	5	0	1	1991	1991-03-29	1993-08-24	879	2	9999		0	0	0		14.285714	-.73508251	21.428572	-.84515423	14.285714	-.73508251	0	0	0	0	0	0	0	0	0	0	0	1.6094379	0	.69314718	99	1990	0	1	0	0	0	0		Non-AI	Electrical machinery
10205190	0	34	8	11	6	19	1	2015	2015-08-25	2019-02-12	1267	4	1725		4	1	4	0	94.508667	1.3685728	83.670517	.42888623	95.375725	1.4967281	.625	0	.625	1.5	0	1.5	.37922892	0	0	1	0	1.7917595	2.9957323	1.3862944	17	2010	0	0	0	1	2.3978953	.36561528		Non-AI	Electrical machinery
5650699	0	10	3	1	5	0	1	1995	1995-09-26	1997-07-22	665	4	9999		1	0	1	0	25.609756	-.70615864	15.853659	-.73832065	25.609756	-.70615864	0	0	0	0	0	0	0	0	0	0	0	1.6094379	0	1.3862944	99	1990	0	1	0	0	0	0		Non-AI	Electrical machinery
5777864	0	23	2	2	1	0	1	1996	1996-11-12	1998-07-07	602	3	9999		3	2	3	0	59.740261	-.090795189	69.480522	.076402858	59.740261	-.090795189	0	0	0	0	0	0	.34652016	0	0	0	0	0	0	1.0986123	99	1990	0	1	0	0	.69314718	.30940762		Non-AI	Electrical machinery
11013071	0	17	1	8	3	2	1	2017	2017-12-08	2021-05-18	1257	5	3754		0	0	0		32.014389	-.53514397	35.251797	-.55224043	32.733814	-.52635831	0	0	0	0	0	0	.38259524	0	0	0	0	1.0986123	1.0986123	1.6094379	37	2010	0	0	0	1	2.0794415	.36671573		Non-AI	Electrical machinery
6486454	0	7	1	1	3	0	1	2000	2000-11-16	2002-11-26	740	5	3742		0	0	0		12.264151	-.89137477	19.811321	-.86626136	12.264151	-.89137477	0	0	0	0	0	0	0	0	0	0	0	1.0986123	0	1.6094379	37	2000	0	0	1	0	0	0		Non-AI	Electrical machinery
9225176	0	33	10	2	4	4	1	2012	2012-02-15	2015-12-29	1413	7	2836		0	0	0		29.277567	-.11509205	37.832699	-.11784733	30.608364	-.28305724	0	0	0	0	0	0	0	0	0	0	0	1.3862944	1.6094379	1.9459101	28	2010	0	0	0	1	.69314718	0		Non-AI	Electrical machinery
7847458	0	19	3	1	4	2	1	2008	2008-03-11	2010-12-07	1001	3	2834		1	0	1	0	63.141026	-.12217773	35.576923	-.379206	64.102562	-.10680414	0	0	0	0	0	0	0	0	0	0	0	1.3862944	1.0986123	1.0986123	28	2000	0	0	1	0	0	0		Non-AI	Electrical machinery
9643850	0	6	3	7	2	4	1	2013	2013-04-17	2017-05-09	1483	2	1713		0	0	0		28.428093	-.1544058	37.29097	-.11296584	30.100334	-.14259948	0	0	0	0	0	0	.13941725	0	0	0	0	.69314718	1.6094379	.69314718	17	2010	0	0	0	1	1.9459101	.13110535		Non-AI	Electrical machinery
8507148	0	26	2	13	21	92	1	2012	2012-05-04	2013-08-13	466	5	1727		0	0	0		29.277567	-.11509205	37.832699	-.11784733	30.608364	-.28305724	0	0	0	0	0	0	.16880268	0	0	1	0	3.0445225	4.5325994	1.6094379	17	2010	0	0	0	1	2.5649493	.16784336		Non-AI	Electrical machinery
7732222	0	16	5	8	7	2	1	2006	2006-08-16	2010-06-08	1392	3	2813		0	0	0		19.318182	-.73647565	27.727272	-.64446825	19.545454	-.73209596	0	0	0	0	0	0	.16019793	0	0	0	0	1.9459101	1.0986123	1.0986123	28	2000	0	0	1	0	2.0794415	.15439317		Non-AI	Electrical machinery
8569997	0	20	1	6	1	0	1	2011	2011-01-18	2013-10-29	1015	2	2859		61	14	61	0	99.145302	3.5927186	99.145302	4.8997526	99.572647	5.1332235	0	0	0	0	0	0	.1289755	0	0	0	0	0	0	.69314718	28	2010	0	0	0	1	1.7917595	.12151059		Non-AI	Electrical machinery
9720165	0	19	2	5	1	0	1	2015	2015-03-26	2017-08-01	859	2	2875		1	0	1	0	68.930634	-.01735751	37.861271	-.36893439	72.54335	.040679581	0	0	0	0	0	0	0	0	0	0	0	0	0	.69314718	28	2010	0	0	0	1	1.6094379	0		Non-AI	Electrical machinery
5909363	0	13	1	2	4	0	1	1998	1998-06-01	1999-06-01	365	2	9999		5	3	5	0	76.111115	.22142948	77.777779	.48919436	76.111115	.22142948	0	0	0	0	0	0	0	0	0	0	0	1.3862944	0	.69314718	99	1990	0	1	0	0	.69314718	0		Non-AI	Electrical machinery
9099883	0	22	2	3	4	2	1	2009	2009-10-26	2015-08-04	2108	5	2859		0	0	0		24.342106	-.34097594	31.907894	-.63702965	25	-.33517027	0	0	0	0	0	0	0	0	0	0	0	1.3862944	1.0986123	1.6094379	28	2000	0	0	1	0	1.0986123	0		Non-AI	Electrical machinery
9904772	0	21	5	4	11	2	1	2014	2014-11-07	2018-02-27	1208	1	2829		0	0	0		29.026846	-.40717521	36.577183	-.31543726	31.375839	-.37688771	0	0	0	0	0	0	.28503352	0	0	1	0	2.3978953	1.0986123	0	28	2010	0	0	0	1	1.3862944	.28972295		Non-AI	Electrical machinery
8488343	0	23	2	2	9	4	1	2008	2008-02-20	2013-07-16	1973	4	2838		1	0	1	0	63.141026	-.12217773	35.576923	-.379206	64.102562	-.10680414	0	0	0	0	0	0	0	0	0	0	0	2.1972246	1.6094379	1.3862944	28	2000	0	0	1	0	.69314718	0		Non-AI	Electrical machinery
10338300	0	15	2	3	1	0	1	2016	2016-02-18	2019-07-02	1230	2	2875		1	0	1	0	71.038254	-.031214189	36.612022	-.2660926	73.633881	.0047082435	0	0	0	0	0	0	0	0	0	0	0	0	0	.69314718	28	2010	0	0	0	1	1.0986123	0		Non-AI	Electrical machinery
9537379	0	11	4	3	6	3	1	2013	2013-01-30	2017-01-03	1434	5	2834		0	0	0		28.428093	-.1544058	37.29097	-.11296584	30.100334	-.14259948	0	0	0	0	0	0	0	0	0	0	0	1.7917595	1.3862944	1.6094379	28	2010	0	0	0	1	1.0986123	0		Non-AI	Electrical machinery
11063292	0	7	4	17	1	1	1	2017	2017-12-13	2021-07-13	1308	4	1727		0	0	0		32.014389	-.53514397	35.251797	-.55224043	32.733814	-.52635831	0	0	0	0	0	0	.71053946	0	0	0	0	0	.69314718	1.3862944	17	2010	0	0	0	1	2.8332133	.69471216		Non-AI	Electrical machinery
5726543	0	2	3	1	5	0	1	1996	1996-02-28	1998-03-10	741	3	9999		0	0	0		10.38961	-.86759853	18.831169	-.70799983	10.38961	-.86759853	0	0	0	0	0	0	0	0	0	0	0	1.6094379	0	1.0986123	99	1990	0	1	0	0	0	0		Non-AI	Electrical machinery
9960615	0	19	5	5	2	0	1	2015	2015-02-17	2018-05-01	1169	2	2838		0	0	0		29.913296	-.47933429	37.861271	-.36893439	32.369942	-.4446699	0	0	0	0	0	0	0	0	0	0	0	.69314718	0	.69314718	28	2010	0	0	0	1	1.6094379	0		Non-AI	Electrical machinery
7884458	0	20	2	10	1	2	1	2007	2007-11-06	2011-02-08	1190	2	2826		3	2	3	0	84.44976	.44415346	87.320572	.89023632	84.44976	.44822758	.44444445	.5	.44444445	.91829586	1	.91829586	.10145231	0	0	0	0	0	1.0986123	.69314718	28	2000	0	0	1	0	2.3025851	.09967576		Non-AI	Electrical machinery
7875369	0	17	5	15	1	4	1	2007	2007-12-26	2011-01-25	1126	4	1786		0	0	0		25.598085	-.50630462	34.688995	-.49310488	25.598085	-.50444597	0	0	0	0	0	0	.13558429	0	0	0	0	0	1.6094379	1.3862944	17	2000	0	0	1	0	2.7080503	.12793763		Non-AI	Electrical machinery
9917304	0	20	9	8	1	0	1	2013	2013-12-15	2018-03-13	1549	2	1725		0	0	0		28.428093	-.1544058	37.29097	-.11296584	30.100334	-.14259948	0	0	0	0	0	0	.66957664	0	0	1	0	0	0	.69314718	17	2010	0	0	0	1	2.0794415	.70358449		Non-AI	Electrical machinery
10126485	0	21	3	3	9	1	1	2015	2015-05-21	2018-11-13	1272	1	2872		1	1	1	0	68.930634	-.01735751	83.670517	.42888623	72.54335	.040679581	0	0	0	0	0	0	.14197361	0	0	1	0	2.1972246	.69314718	0	28	2010	0	0	0	1	1.0986123	.12950054		Non-AI	Electrical machinery
7894013	0	20	2	6	1	2	1	2008	2008-06-30	2011-02-22	967	6	2874		1	0	1	0	63.141026	-.12217773	35.576923	-.379206	64.102562	-.10680414	0	0	0	0	0	0	.12534206	0	0	0	0	0	1.0986123	1.7917595	28	2000	0	0	1	0	1.7917595	.12415087		Non-AI	Electrical machinery
7710513	0	9	4	5	11	0	1	2008	2008-05-22	2010-05-04	712	7	2871		0	0	0		25.641026	-.54572719	35.576923	-.379206	25.961538	-.53402066	0	0	0	0	0	0	.20239505	0	0	0	0	2.3978953	0	1.9459101	28	2000	0	0	1	0	1.6094379	.20483147		Non-AI	Electrical machinery
5744928	0	13	2	2	6	0	1	1996	1996-04-29	1998-04-28	729	5	9999		2	2	2	0	44.155846	-.34972963	69.480522	.076402858	44.155846	-.34972963	0	0	0	0	0	0	.070809431	0	0	0	0	1.7917595	0	1.6094379	99	1990	0	1	0	0	.69314718	.064138569		Non-AI	Electrical machinery
9825485	0	17	4	8	2	2	1	2015	2015-09-28	2017-11-21	785	5	2859		4	2	4	0	94.508667	1.3685728	94.21965	1.2267069	95.375725	1.4967281	.375	.5	.375	.8112781	1	.8112781	.35941365	0	0	0	0	.69314718	1.0986123	1.6094379	28	2010	0	0	0	1	2.0794415	.33256224		Non-AI	Electrical machinery
7525407	0	9	6	5	9	0	1	2006	2006-02-15	2009-04-28	1168	2	2832		5	1	5	0	90	1.234627	66.590912	.057427865	90.227272	1.2416921	.56	0	.56	1.3709506	0	1.3709506	.086725153	0	0	0	0	2.1972246	0	.69314718	28	2000	0	0	1	0	1.6094379	.085055202		Non-AI	Electrical machinery
9163805	0	6	10	14	2	1	1	2011	2011-07-26	2015-10-20	1547	4	2875		0	0	0		24.786325	-.18917412	33.119659	-.31857949	26.282051	-.19213679	0	0	0	0	0	0	.36560056	0	0	0	0	.69314718	.69314718	1.3862944	28	2010	0	0	0	1	2.6390574	.33935153		Non-AI	Electrical machinery
9209785	0	38	1	2	8	4	1	2012	2012-02-29	2015-12-08	1378	4	2682		0	0	0		29.277567	-.11509205	37.832699	-.11784733	30.608364	-.28305724	0	0	0	0	0	0	.087751813	0	0	1	0	2.0794415	1.6094379	1.3862944	26	2010	0	0	0	1	.69314718	.083408147		Non-AI	Electrical machinery
9472888	0	22	3	6	9	0	1	2015	2015-06-11	2016-10-18	495	4	2833		2	0	1	.5	83.3815	.44461927	37.861271	-.36893439	72.54335	.040679581	.5	0	0	1	0	0	0	0	0	1	0	2.1972246	0	1.3862944	28	2010	0	0	0	1	1.7917595	0		Non-AI	Electrical machinery
10276870	0	17	4	11	1	3	1	2014	2014-06-23	2019-04-30	1772	2	1729		0	0	0		29.026846	-.40717521	36.577183	-.31543726	31.375839	-.37688771	0	0	0	0	0	0	.3669776	0	0	0	0	0	1.3862944	.69314718	17	2010	0	0	0	1	2.3978953	.36029035		Non-AI	Electrical machinery
7524567	0	20	7	8	5	3	1	2005	2005-01-25	2009-04-28	1554	4	1794		1	0	1	0	50.602409	-.3200736	28.012049	-.58454168	50.602409	-.3200736	0	0	0	0	0	0	.15747969	0	0	0	0	1.6094379	1.3862944	1.3862944	17	2000	0	0	1	0	2.0794415	.15223192		Non-AI	Electrical machinery
6747255	0	7	2	1	6	0	1	2002	2002-03-21	2004-06-08	810	1	3742		2	1	2	0	67.586205	-.15987714	64.137932	-.16986567	67.586205	-.15987714	0	0	0	0	0	0	0	0	0	0	0	1.7917595	0	0	37	2000	0	0	1	0	0	0		Non-AI	Electrical machinery
5451750	0	6	1	4	5	0	1	1993	1993-02-12	1995-09-19	949	3	9999		1	0	1	0	33.333332	-.49316722	36.666668	-.48642623	33.333332	-.49316722	0	0	0	0	0	0	.13545565	0	0	0	0	1.6094379	0	1.0986123	99	1990	0	1	0	0	1.3862944	.1285778		Non-AI	Electrical machinery
7986136	0	20	1	1	5	0	1	2008	2008-04-18	2011-07-26	1194	5	2838		2	0	1	.5	80.448715	.30137175	35.576923	-.379206	64.102562	-.10680414	0	0	0	0	0	0	0	0	0	0	0	1.6094379	0	1.6094379	28	2000	0	0	1	0	0	0		Non-AI	Electrical machinery
5666066	0	4	1	2	5	0	1	1995	1995-11-29	1997-09-09	650	4	9999		2	1	2	0	43.902439	-.43042052	50	-.31196648	43.902439	-.43042052	.5	0	.5	1	0	1	.098888859	0	0	0	0	1.6094379	0	1.3862944	99	1990	0	1	0	0	.69314718	.093366422		Non-AI	Electrical machinery
9082366	0	7	2	6	1	0	1	2012	2012-07-31	2015-07-14	1078	5	2621		0	0	0		29.277567	-.11509205	37.832699	-.11784733	30.608364	-.28305724	0	0	0	0	0	0	.084794573	0	0	0	0	0	0	1.6094379	26	2010	0	0	0	1	1.7917595	.080904439		Non-AI	Electrical machinery
6972808	0	19	3	4	10	2	1	2000	2000-11-30	2005-12-06	1832	2	2614		0	0	0		12.264151	-.89137477	19.811321	-.86626136	12.264151	-.89137477	0	0	0	0	0	0	.070230596	0	0	0	0	2.3025851	1.0986123	.69314718	26	2000	0	0	1	0	1.3862944	.068723641		Non-AI	Electrical machinery
10700377	0	41	7	16	12	12	1	2018	2018-01-12	2020-06-30	900	3	1725		3	3	3	0	97.472923	.92698473	97.833939	1.0146179	97.653427	.95017081	0	0	0	0	0	0	.46661958	0	0	0	0	2.4849067	2.5649493	1.0986123	17	2010	0	0	0	1	2.7725887	.45713097		Non-AI	Electrical machinery
8835019	0	17	4	12	34	19	1	2008	2008-05-16	2014-09-16	2314	2	1786		0	0	0		25.641026	-.54572719	35.576923	-.379206	25.961538	-.53402066	0	0	0	0	0	0	.14361201	0	0	0	0	3.5263605	2.9957323	.69314718	17	2000	0	0	1	0	2.4849067	.13652413		Non-AI	Electrical machinery
8665389	0	24	3	3	4	1	1	2007	2007-10-11	2014-03-04	2336	6	2883		0	0	0		25.598085	-.50630462	34.688995	-.49310488	25.598085	-.50444597	0	0	0	0	0	0	.19998223	0	0	0	0	1.3862944	.69314718	1.7917595	28	2000	0	0	1	0	1.0986123	.20264767		Non-AI	Electrical machinery
7615928	0	19	5	5	7	2	1	2005	2005-07-13	2009-11-10	1581	3	2879		0	0	0		19.578314	-.71364558	28.012049	-.58454168	19.578314	-.71364558	0	0	0	0	0	0	0	0	0	0	0	1.9459101	1.0986123	1.0986123	28	2000	0	0	1	0	1.6094379	0		Non-AI	Electrical machinery
9190849	0	18	7	10	4	1	1	2011	2011-03-14	2015-11-17	1709	6	3627		5	0	5	0	94.444443	.12081708	33.119659	-.31857949	95.299149	.24436815	.72000003	0	.72000003	1.921928	0	1.921928	.08364284	0	0	0	0	1.3862944	.69314718	1.7917595	36	2010	0	0	0	1	2.3025851	.082228139		Non-AI	Electrical machinery
8481192	0	12	5	4	4	1	1	2010	2010-07-01	2013-07-09	1104	2	1727		2	2	2	0	78.030304	.053420007	89.898987	.35741901	78.78788	.061126117	.5	.5	.5	1	1	1	.70750445	0	0	0	0	1.3862944	.69314718	.69314718	17	2010	0	0	0	1	1.3862944	.75625992		Non-AI	Electrical machinery
10887950	0	18	6	4	1	3	1	2015	2015-05-28	2021-01-05	2049	3	3761		0	0	0		29.913296	-.47933429	37.861271	-.36893439	32.369942	-.4446699	0	0	0	0	0	0	0	0	0	0	0	0	1.3862944	1.0986123	37	2010	0	0	0	1	1.3862944	0		Non-AI	Electrical machinery
6373038	0	20	7	1	5	0	1	2001	2001-02-01	2002-04-16	439	6	3742		0	0	0		12.5	-.8528831	20.138889	-.76225036	12.5	-.8528831	0	0	0	0	0	0	0	0	0	0	0	1.6094379	0	1.7917595	37	2000	0	0	1	0	0	0		Non-AI	Electrical machinery
9392653	0	18	2	4	1	2	1	2012	2012-08-22	2016-07-12	1420	2	2622		2	0	2	0	83.650192	-.018693296	37.832699	-.11784733	86.121674	.17647396	.5	0	.5	1	0	1	.15845497	0	0	0	0	0	1.0986123	.69314718	26	2010	0	0	0	1	1.3862944	.15150999		Non-AI	Electrical machinery
4954764	0	18	1	4	5	1	1	1987	1987-12-30	1990-09-04	979	1	9999		3	0	3	0	100	1.5	62.5		100	1.5	.44444445	0	.44444445	.91829586	0	.91829586	.10205481	0	0	0	0	1.6094379	.69314718	0	99	1980	1	0	0	0	1.3862944	.094797231		Non-AI	Electrical machinery
9905894	0	20	7	5	2	2	1	2014	2014-05-30	2018-02-27	1369	2	1724		0	0	0		29.026846	-.40717521	36.577183	-.31543726	31.375839	-.37688771	0	0	0	0	0	0	.67570049	0	0	0	0	.69314718	1.0986123	.69314718	17	2010	0	0	0	1	1.6094379	.69851291		Non-AI	Electrical machinery
7952676	0	19	3	10	5	0	1	2007	2007-12-14	2011-05-31	1264	2	2871		0	0	0		25.598085	-.50630462	34.688995	-.49310488	25.598085	-.50444597	0	0	0	0	0	0	.11079646	0	0	1	0	1.6094379	0	.69314718	28	2000	0	0	1	0	2.3025851	.11754762		Non-AI	Electrical machinery
8569954	0	20	4	4	1	0	1	2011	2011-03-22	2013-10-29	952	2	2819		2	0	2	0	76.92308	-.065177634	33.119659	-.31857949	79.700851	-.017534815	.5	0	.5	1	0	1	.34437454	0	0	0	0	0	0	.69314718	28	2010	0	0	0	1	1.3862944	.32627034		Non-AI	Electrical machinery
10573933	0	27	3	43	5	5	1	2016	2016-05-12	2020-02-25	1384	5	1729		0	0	0		30.327869	-.36722577	36.612022	-.2660926	31.967213	-.33993515	0	0	0	0	0	0	.47207057	1	0	0	0	1.6094379	1.7917595	1.6094379	17	2010	0	0	0	1	3.7612002	.4627488		Non-AI	Electrical machinery
9127390	0	18	2	11	1	8	1	2015	2015-01-12	2015-09-08	239	6	1711		4	2	4	0	94.508667	1.3685728	94.21965	1.2267069	95.375725	1.4967281	0	0	0	0	0	0	.090869941	0	0	0	0	0	2.1972246	1.7917595	17	2010	0	0	0	1	2.3978953	.088311918		Non-AI	Electrical machinery
8941320	0	14	3	2	1	0	1	2013	2013-03-15	2015-01-27	683	2	2844		0	0	0		28.428093	-.1544058	37.29097	-.11296584	30.100334	-.14259948	0	0	0	0	0	0	0	0	0	1	0	0	0	.69314718	28	2010	0	0	0	1	.69314718	0		Non-AI	Electrical machinery
10096825	0	19	2	7	2	1	1	2015	2015-12-30	2018-10-09	1014	2	1727		0	0	0		29.913296	-.47933429	37.861271	-.36893439	32.369942	-.4446699	0	0	0	0	0	0	.69272721	0	0	0	0	.69314718	.69314718	.69314718	17	2010	0	0	0	1	1.9459101	.6965673		Non-AI	Electrical machinery
9847721	0	15	1	3	16	0	1	2015	2015-02-05	2017-12-19	1048	2	2838		0	0	0		29.913296	-.47933429	37.861271	-.36893439	32.369942	-.4446699	0	0	0	0	0	0	.35292447	0	0	0	0	2.7725887	0	.69314718	28	2010	0	0	0	1	1.0986123	.34034458		Non-AI	Electrical machinery
5821736	0	8	1	2	6	0	1	1996	1996-12-02	1998-10-13	680	4	9999		4	1	4	0	74.02597	.16813925	48.051949	-.31579849	74.02597	.16813925	0	0	0	0	0	0	0	0	0	0	0	1.7917595	0	1.3862944	99	1990	0	1	0	0	.69314718	0		Non-AI	Electrical machinery
7488089	0	44	4	5	3	1	1	2005	2005-09-30	2009-02-10	1229	7	2875		2	2	2	0	69.578316	.073498383	83.73494	.61340797	69.578316	.073498383	.5	.5	.5	1	1	1	.066217028	0	0	1	0	1.0986123	.69314718	1.9459101	28	2000	0	0	1	0	1.6094379	.067249261		Non-AI	Electrical machinery
8496855	0	17	1	12	6	0	1	2010	2010-07-16	2013-07-30	1110	1	1761		1	0	1	0	62.373737	-.11997608	34.848484	-.25796327	63.383839	-.11427926	0	0	0	0	0	0	.33036631	0	0	0	0	1.7917595	0	0	17	2010	0	0	0	1	2.4849067	.34245986		Non-AI	Electrical machinery
8845168	0	20	3	4	5	0	1	2012	2012-02-01	2014-09-30	972	2	2885		0	0	0		29.277567	-.11509205	37.832699	-.11784733	30.608364	-.28305724	0	0	0	0	0	0	.090085447	0	0	0	0	1.6094379	0	.69314718	28	2010	0	0	0	1	1.3862944	.077846333		Non-AI	Electrical machinery
8492969	0	20	5	4	1	2	1	2009	2009-02-27	2013-07-23	1607	7	2889		3	0	3	0	88.486839	.28597981	31.907894	-.63702965	88.815788	.30165327	.66666669	0	.66666669	1.5849625	0	1.5849625	.16310032	0	0	0	0	0	1.0986123	1.9459101	28	2000	0	0	1	0	1.3862944	.15610455		Non-AI	Electrical machinery
11189236	0	13	2	16	6	3	1	2018	2018-02-21	2021-11-30	1378	3	2186		0	0	0		40.072201	-.19104765	40.794224	-.1847384	40.252708	-.18104973	0	0	0	0	0	0	.10556524	0	0	0	0	1.7917595	1.3862944	1.0986123	21	2010	0	0	0	1	2.7725887	.097361289		Non-AI	Electrical machinery
5695672	0	5	1	1	6	0	1	1996	1996-07-16	1997-12-09	511	3	9999		0	0	0		10.38961	-.86759853	18.831169	-.70799983	10.38961	-.86759853	0	0	0	0	0	0	0	0	0	0	0	1.7917595	0	1.0986123	99	1990	0	1	0	0	0	0		Non-AI	Electrical machinery
7005614	0	32	1	2	4	0	1	2003	2003-01-24	2006-02-28	1131	5	3742		0	0	0		15.536723	-.44469154	22.033897	-.34315363	15.536723	-.44421378	0	0	0	0	0	0	0	1	1	0	0	1.3862944	0	1.6094379	37	2000	0	0	1	0	.69314718	0		Non-AI	Electrical machinery
10679764	0	12	3	16	1	1	1	2018	2018-01-05	2020-06-09	886	2	1761		0	0	0		40.072201	-.19104765	40.794224	-.1847384	40.252708	-.18104973	0	0	0	0	0	0	.10071127	0	0	0	0	0	.69314718	.69314718	17	2010	0	0	0	1	2.7725887	.09317033		Non-AI	Electrical machinery
10297864	0	19	7	5	1	3	1	2015	2015-08-06	2019-05-21	1384	2	1724		0	0	0		29.913296	-.47933429	37.861271	-.36893439	32.369942	-.4446699	0	0	0	0	0	0	.69272721	0	0	0	0	0	1.3862944	.69314718	17	2010	0	0	0	1	1.6094379	.6965673		Non-AI	Electrical machinery
7516337	0	10	1	2	6	0	1	2005	2005-10-06	2009-04-07	1279	3	2116		1	0	1	0	50.602409	-.3200736	28.012049	-.58454168	50.602409	-.3200736	0	0	0	0	0	0	.077416562	0	0	0	0	1.7917595	0	1.0986123	21	2000	0	0	1	0	.69314718	.079038344		Non-AI	Electrical machinery
8289305	0	15	3	5	4	0	1	2007	2007-10-04	2012-10-16	1839	4	2629		1	0	1	0	61.244019	-.18948527	34.688995	-.49310488	61.483253	-.18688811	0	0	0	0	0	0	.16350377	0	0	0	0	1.3862944	0	1.3862944	26	2000	0	0	1	0	1.6094379	.16469492		Non-AI	Electrical machinery
9618675	0	18	4	3	9	0	1	2015	2015-01-30	2017-04-11	802	2	2875		0	0	0		29.913296	-.47933429	37.861271	-.36893439	32.369942	-.4446699	0	0	0	0	0	0	0	0	0	0	0	2.1972246	0	.69314718	28	2010	0	0	0	1	1.0986123	0		Non-AI	Electrical machinery
10396306	0	16	5	10	1	1	1	2018	2018-05-03	2019-08-27	481	2	2893		2	2	1	.5	94.04332	.55430728	95.12635	.61483252	86.462097	.19602378	0	0	0	0	0	0	.14782147	0	0	0	0	0	.69314718	.69314718	28	2010	0	0	0	1	2.3025851	.1460816		Non-AI	Electrical machinery
10218205	0	22	8	5	2	4	1	2015	2015-09-30	2019-02-26	1245	5	2836		0	0	0		29.913296	-.47933429	37.861271	-.36893439	32.369942	-.4446699	0	0	0	0	0	0	0	0	0	0	0	.69314718	1.6094379	1.6094379	28	2010	0	0	0	1	1.6094379	0		Non-AI	Electrical machinery
6914384	0	7	1	3	2	0	1	2003	2003-09-30	2005-07-05	644	2	2828		0	0	0		15.536723	-.44469154	22.033897	-.34315363	15.536723	-.44421378	0	0	0	0	0	0	.063112743	0	0	0	0	.69314718	0	.69314718	28	2000	0	0	1	0	1.0986123	.06745813		Non-AI	Electrical machinery
10529983	0	25	6	10	2	4	1	2017	2017-01-04	2020-01-07	1098	2	1723		1	1	1	0	75.899284	.36106098	81.294968	.78274083	77.158272	.43632331	0	0	0	0	0	0	.35990945	0	0	0	0	.69314718	1.6094379	.69314718	17	2010	0	0	0	1	2.3025851	.35154653		Non-AI	Electrical machinery
8890012	0	9	1	2	3	0	1	2012	2012-10-01	2014-11-18	778	3	2833		1	1	1	0	68.441063	-.066892676	81.939163	-.003055301	71.292778	-.053291641	0	0	0	0	0	0	.098184913	0	0	1	0	1.0986123	0	1.0986123	28	2010	0	0	0	1	.69314718	.09332028		Non-AI	Electrical machinery
8507816	0	7	6	6	4	0	1	2010	2010-09-15	2013-08-13	1063	3	2833		0	0	0		26.515152	-.29337218	34.848484	-.25796327	27.020203	-.28968465	0	0	0	0	0	0	0	0	0	0	0	1.3862944	0	1.0986123	28	2010	0	0	0	1	1.7917595	0		Non-AI	Electrical machinery
5886486	0	6	3	2	5	0	1	1998	1998-02-05	1999-03-23	411	4	9999		12	4	12	0	91.111115	1.5627812	84.444443	.88944429	91.111115	1.5627812	.15277778	0	.15277778	.41381684	0	.41381684	0	0	0	0	0	1.6094379	0	1.3862944	99	1990	0	1	0	0	.69314718	0		Non-AI	Electrical machinery
10008753	0	28	4	12	6	3	1	2016	2016-07-05	2018-06-26	721	3	1724		3	0	0	1	90.983604	.64080894	36.612022	-.2660926	31.967213	-.33993515	0	0	0	0	0	0	.70680791	0	0	0	0	1.7917595	1.3862944	1.0986123	17	2010	0	0	0	1	2.4849067	.69772691		Non-AI	Electrical machinery
7665880	0	25	1	2	6	1	1	2008	2008-02-15	2010-02-23	739	7	2875		0	0	0		25.641026	-.54572719	35.576923	-.379206	25.961538	-.53402066	0	0	0	0	0	0	0	0	0	0	0	1.7917595	.69314718	1.9459101	28	2000	0	0	1	0	.69314718	0		Non-AI	Electrical machinery
10305090	0	20	1	27	1	0	1	2016	2016-03-25	2019-05-28	1159	2	1727		0	0	0		30.327869	-.36722577	36.612022	-.2660926	31.967213	-.33993515	0	0	0	0	0	0	.28002349	0	0	0	0	0	0	.69314718	17	2010	0	0	0	1	3.2958369	.2680971		Non-AI	Electrical machinery
9773645	0	16	13	10	6	0	1	2016	2016-01-29	2017-09-26	606	2	2844		1	1	1	0	71.038254	-.031214189	81.010925	.1448352	73.633881	.0047082435	0	0	0	0	0	0	.23280759	0	0	1	0	1.7917595	0	.69314718	28	2010	0	0	0	1	2.3025851	.20936109		Non-AI	Electrical machinery
9773600	0	19	4	3	1	0	1	2015	2015-06-26	2017-09-26	823	2	1717		0	0	0		29.913296	-.47933429	37.861271	-.36893439	32.369942	-.4446699	0	0	0	0	0	0	.10326439	0	0	0	0	0	0	.69314718	17	2010	0	0	0	1	1.0986123	.097932443		Non-AI	Electrical machinery
4801242	0	18	1	1	11	0	1	1987	1987-07-21	1989-01-31	560	5	9999		0	0	0		50	-.5	62.5		50	-.5	0	0	0	0	0	0	0	0	0	0	0	2.3978953	0	1.6094379	99	1980	1	0	0	0	0	0		Non-AI	Electrical machinery
7898235	0	25	1	4	3	0	1	2008	2008-01-23	2011-03-01	1133	2	2838		1	0	1	0	63.141026	-.12217773	35.576923	-.379206	64.102562	-.10680414	0	0	0	0	0	0	0	0	0	0	0	1.0986123	0	.69314718	28	2000	0	0	1	0	1.3862944	0		Non-AI	Electrical machinery
7999605	0	18	1	2	8	0	1	2010	2010-01-05	2011-08-16	588	2	2816		4	3	4	0	91.919189	.4002122	94.191917	.66511017	92.42424	.41193688	.75	.66666669	.75	2	1.5849625	2	.082484432	0	0	0	0	2.0794415	0	.69314718	28	2010	0	0	0	1	.69314718	.082091257		Non-AI	Electrical machinery
7866870	0	12	5	2	4	0	1	2008	2008-10-01	2011-01-11	832	2	2885		0	0	0		25.641026	-.54572719	35.576923	-.379206	25.961538	-.53402066	0	0	0	0	0	0	0	0	0	0	0	1.3862944	0	.69314718	28	2000	0	0	1	0	.69314718	0		Non-AI	Electrical machinery
11011746	0	26	4	38	16	11	1	2016	2016-07-12	2021-05-18	1771	3	1729		0	0	0		30.327869	-.36722577	36.612022	-.2660926	31.967213	-.33993515	0	0	0	0	0	0	.24320248	0	0	0	0	2.7725887	2.4849067	1.0986123	17	2010	0	0	0	1	3.6375861	.2343986		Non-AI	Electrical machinery
7393175	0	13	1	5	2	0	1	2004	2004-05-24	2008-07-01	1499	2	3652		1	1	1	0	47.350994	-.37625587	62.913906	-.076783933	47.350994	-.37625587	0	0	0	0	0	0	.0939494	0	0	0	0	.69314718	0	.69314718	36	2000	0	0	1	0	1.6094379	.09433008		Non-AI	Electrical machinery
11050126	0	16	3	13	1	2	1	2018	2018-03-15	2021-06-29	1202	5	1723		0	0	0		40.072201	-.19104765	40.794224	-.1847384	40.252708	-.18104973	0	0	0	0	0	0	.28273085	0	0	0	0	0	1.0986123	1.6094379	17	2010	0	0	0	1	2.5649493	.27581495		Non-AI	Electrical machinery
9263779	0	20	6	2	1	0	1	2013	2013-04-01	2016-02-16	1051	2	1721		2	0	0	1	85.618729	.036763284	37.29097	-.11296584	30.100334	-.14259948	0	0	0	0	0	0	.66957664	0	0	0	0	0	0	.69314718	17	2010	0	0	0	1	.69314718	.70358449		Non-AI	Electrical machinery
7750555	0	16	4	9	1	0	1	2006	2006-11-07	2010-07-06	1337	2	2879		1	0	1	0	48.863636	-.34225509	27.727272	-.64446825	49.31818	-.33733833	0	0	0	0	0	0	.090990767	0	0	0	0	0	0	.69314718	28	2000	0	0	1	0	2.1972246	.091689765		Non-AI	Electrical machinery
8662730	0	20	5	8	5	0	1	2013	2013-04-09	2014-03-04	329	4	2875		0	0	0		28.428093	-.1544058	37.29097	-.11296584	30.100334	-.14259948	0	0	0	0	0	0	.095915228	0	0	0	0	1.6094379	0	1.3862944	28	2010	0	0	0	1	2.0794415	.083254911		Non-AI	Electrical machinery
9395484	0	19	1	4	6	0	1	2014	2014-11-03	2016-07-19	624	2	2875		1	0	1	0	68.456375	-.076553375	36.577183	-.31543726	71.81208	-.039612822	0	0	0	0	0	0	0	0	0	1	0	1.7917595	0	.69314718	28	2010	0	0	0	1	1.3862944	0		Non-AI	Electrical machinery
10746920	0	18	3	6	13	0	1	2018	2018-09-21	2020-08-18	697	3	2875		0	0	0		40.072201	-.19104765	40.794224	-.1847384	40.252708	-.18104973	0	0	0	0	0	0	.15507482	0	0	0	0	2.5649493	0	1.0986123	28	2010	0	0	0	1	1.7917595	.14693293		Non-AI	Electrical machinery
10581265	0	17	2	2	1	2	1	2017	2017-02-23	2020-03-03	1104	3	2859		1	1	1	0	75.899284	.36106098	81.294968	.78274083	77.158272	.43632331	0	0	0	0	0	0	0	0	0	0	0	0	1.0986123	1.0986123	28	2010	0	0	0	1	.69314718	0		Non-AI	Electrical machinery
5886425	0	7	1	2	4	0	1	1997	1997-06-03	1999-03-23	658	3	9999		0	0	0		9.090909	-.67307431	18.686869	-.77095503	9.090909	-.67307431	0	0	0	0	0	0	.066291206	0	0	0	0	1.3862944	0	1.0986123	99	1990	0	1	0	0	.69314718	.060645014		Non-AI	Electrical machinery
5812386	0	13	1	3	2	0	1	1997	1997-02-28	1998-09-22	571	3	9999		5	2	5	0	77.777779	.24728973	70.707069	.154191	77.777779	.24728973	.72000003	.5	.72000003	1.921928	1	1.921928	.35278246	0	0	0	0	.69314718	0	1.0986123	99	1990	0	1	0	0	1.0986123	.32150739		Non-AI	Electrical machinery
8384315	0	24	2	2	6	0	1	2010	2010-02-26	2013-02-26	1096	5	2837		2	1	2	0	78.030304	.053420007	78.030304	.049727861	78.78788	.061126117	.5	0	.5	1	0	1	0	0	0	0	0	1.7917595	0	1.6094379	28	2010	0	0	0	1	.69314718	0		Non-AI	Electrical machinery
8827534	0	20	3	2	5	0	1	2013	2013-03-20	2014-09-09	538	8	2875		0	0	0		28.428093	-.1544058	37.29097	-.11296584	30.100334	-.14259948	0	0	0	0	0	0	0	0	0	0	0	1.6094379	0	2.0794415	28	2010	0	0	0	1	.69314718	0		Non-AI	Electrical machinery
6806760	0	8	1	2	3	0	1	2003	2003-03-11	2004-10-19	588	2	2816		1	1	1	0	38.700565	-.30611691	58.192089	-.11736109	38.700565	-.30554387	0	0	0	0	0	0	.11927447	0	0	0	0	1.0986123	0	.69314718	28	2000	0	0	1	0	.69314718	.12842917		Non-AI	Electrical machinery
9845939	0	19	1	7	47	0	1	2015	2015-07-07	2017-12-19	896	4	2875		1	0	1	0	68.930634	-.01735751	37.861271	-.36893439	72.54335	.040679581	0	0	0	0	0	0	.69601083	0	0	0	0	3.8501475	0	1.3862944	28	2010	0	0	0	1	1.9459101	.651438		Non-AI	Electrical machinery
11005122	0	20	7	9	5	0	1	2018	2018-11-08	2021-05-11	915	3	1725		0	0	0		40.072201	-.19104765	40.794224	-.1847384	40.252708	-.18104973	0	0	0	0	0	0	.46661958	0	0	0	0	1.6094379	0	1.0986123	17	2010	0	0	0	1	2.1972246	.45713097		Non-AI	Electrical machinery
7473023	0	21	4	7	4	2	1	2005	2005-02-10	2009-01-06	1426	7	2885		1	0	1	0	50.602409	-.3200736	28.012049	-.58454168	50.602409	-.3200736	0	0	0	0	0	0	.19851269	0	0	0	0	1.3862944	1.0986123	1.9459101	28	2000	0	0	1	0	1.9459101	.19955161		Non-AI	Electrical machinery
6854856	0	27	2	4	3	0	1	2003	2003-01-03	2005-02-15	774	5	2875		8	6	8	0	91.807907	.66390568	96.327682	1.0116016	91.807907	.66514552	.59375	.6111111	.59375	1.4056391	1.4591479	1.4056391	.20565689	0	0	0	0	1.0986123	0	1.6094379	28	2000	0	0	1	0	1.3862944	.19839515		Non-AI	Electrical machinery
9215777	0	11	1	7	4	0	1	2013	2013-05-31	2015-12-15	928	2	2697		0	0	0		28.428093	-.1544058	37.29097	-.11296584	30.100334	-.14259948	0	0	0	0	0	0	.18691766	0	0	1	0	1.3862944	0	.69314718	26	2010	0	0	0	1	1.9459101	.17943828		Non-AI	Electrical machinery
5155317	0	13	1	1	6	0	1	1991	1991-12-19	1992-10-13	299	3	9999		1	1	1	0	38.095238	-.53968084	52.380951	-.30732882	38.095238	-.53968084	0	0	0	0	0	0	0	0	0	0	0	1.7917595	0	1.0986123	99	1990	0	1	0	0	0	0		Non-AI	Electrical machinery
9391535	0	11	6	6	3	0	1	2012	2012-10-24	2016-07-12	1357	3	2836		1	1	1	0	68.441063	-.066892676	81.939163	-.003055301	71.292778	-.053291641	0	0	0	0	0	0	.25245532	0	0	0	0	1.0986123	0	1.0986123	28	2010	0	0	0	1	1.7917595	.24980557		Non-AI	Electrical machinery
10224677	0	14	2	9	2	0	1	2017	2017-10-19	2019-03-05	502	2	2833		0	0	0		32.014389	-.53514397	35.251797	-.55224043	32.733814	-.52635831	0	0	0	0	0	0	0	0	0	0	0	.69314718	0	.69314718	28	2010	0	0	0	1	2.1972246	0		Non-AI	Electrical machinery
10340747	0	15	6	11	1	5	1	2018	2018-11-08	2019-07-02	236	6	2689		0	0	0		40.072201	-.19104765	40.794224	-.1847384	40.252708	-.18104973	0	0	0	0	0	0	.22864296	0	0	0	0	0	1.7917595	1.7917595	26	2010	0	0	0	1	2.3978953	.22094028		Non-AI	Electrical machinery
6166936	0	4	4	1	4	0	1	2000	2000-02-10	2000-12-26	320	6	9999		0	0	0		12.264151	-.89137477	19.811321	-.86626136	12.264151	-.89137477	0	0	0	0	0	0	0	0	0	0	0	1.3862944	0	1.7917595	99	2000	0	0	1	0	0	0		Non-AI	Electrical machinery
10254777	0	18	1	4	11	0	1	2015	2015-08-31	2019-04-09	1317	2	2838		0	0	0		29.913296	-.47933429	37.861271	-.36893439	32.369942	-.4446699	0	0	0	0	0	0	.23163982	0	0	0	0	2.3978953	0	.69314718	28	2010	0	0	0	1	1.3862944	.19662552		Non-AI	Electrical machinery
9891667	0	16	3	6	2	0	1	2016	2016-01-06	2018-02-13	769	2	2835		8	6	6	.25	97.814209	2.3208668	98.770493	2.1994741	97.677597	1.7279253	.81632656	.80000001	.80000001	2.5216405	2.321928	2.321928	.11173543	0	0	0	0	.69314718	0	.69314718	28	2010	0	0	0	1	1.7917595	.10484581		Non-AI	Electrical machinery
7215181	0	24	2	2	10	5	1	2004	2004-12-28	2007-05-08	861	2	2816		2	1	2	0	63.57616	-.047847565	62.913906	-.076783933	63.57616	-.047847565	0	0	0	0	0	0	0	0	0	0	0	2.3025851	1.7917595	.69314718	28	2000	0	0	1	0	.69314718	0		Non-AI	Electrical machinery
5621625	0	10	1	2	7	0	1	1995	1995-08-25	1997-04-15	599	2	9999		7	3	7	0	85.365852	.9482702	82.926826	.54074186	85.365852	.9482702	.24489796	.44444445	.24489796	.59167278	.91829586	.59167278	0	0	0	0	0	1.9459101	0	.69314718	99	1990	0	1	0	0	.69314718	0		Non-AI	Electrical machinery
9601948	0	27	5	2	3	0	1	2013	2013-10-29	2017-03-21	1239	2	2836		0	0	0		28.428093	-.1544058	37.29097	-.11296584	30.100334	-.14259948	0	0	0	0	0	0	0	0	0	0	0	1.0986123	0	.69314718	28	2010	0	0	0	1	.69314718	0		Non-AI	Electrical machinery
8459828	0	22	2	3	8	0	1	2010	2010-07-15	2013-06-11	1062	6	2875		0	0	0		26.515152	-.29337218	34.848484	-.25796327	27.020203	-.28968465	0	0	0	0	0	0	.098322831	0	0	0	0	2.0794415	0	1.7917595	28	2010	0	0	0	1	1.0986123	.092840701		Non-AI	Electrical machinery
8421326	0	10	6	11	1	5	1	2009	2009-02-11	2013-04-16	1525	3	2889		0	0	0		24.342106	-.34097594	31.907894	-.63702965	25	-.33517027	0	0	0	0	0	0	.15190928	0	0	0	0	0	1.7917595	1.0986123	28	2000	0	0	1	0	2.3978953	.1505038		Non-AI	Electrical machinery
6828516	0	30	1	4	9	0	1	1999	1999-06-22	2004-12-07	1995	1	2833		0	0	0		10.769231	-.91082221	19.23077	-.78253371	10.769231	-.91082221	0	0	0	0	0	0	0	0	0	0	0	2.1972246	0	0	28	1990	0	1	0	0	1.3862944	0		Non-AI	Electrical machinery
9503141	0	18	1	3	9	2	1	2015	2015-01-13	2016-11-22	679	3	2833		0	0	0		29.913296	-.47933429	37.861271	-.36893439	32.369942	-.4446699	0	0	0	0	0	0	.081282996	0	0	0	0	2.1972246	1.0986123	1.0986123	28	2010	0	0	0	1	1.0986123	.07731925		Non-AI	Electrical machinery
9435927	0	6	6	4	1	0	1	2014	2014-02-21	2016-09-06	928	2	2875		0	0	0		29.026846	-.40717521	36.577183	-.31543726	31.375839	-.37688771	0	0	0	0	0	0	0	0	0	0	0	0	0	.69314718	28	2010	0	0	0	1	1.3862944	0		Non-AI	Electrical machinery
8278848	0	27	1	2	3	0	1	2009	2009-12-30	2012-10-02	1007	2	2837		0	0	0		24.342106	-.34097594	31.907894	-.63702965	25	-.33517027	0	0	0	0	0	0	.078283347	0	0	1	0	1.0986123	0	.69314718	28	2000	0	0	1	0	.69314718	.07748019		Non-AI	Electrical machinery
7789992	0	9	1	3	3	0	1	2006	2006-05-01	2010-09-07	1590	3	1716		0	0	0		19.318182	-.73647565	27.727272	-.64446825	19.545454	-.73209596	0	0	0	0	0	0	0	0	0	1	0	1.0986123	0	1.0986123	17	2000	0	0	1	0	1.0986123	0		Non-AI	Electrical machinery
8196299	0	21	5	5	2	1	1	2010	2010-09-08	2012-06-12	643	3	2839		1	1	1	0	62.373737	-.11997608	78.030304	.049727861	63.383839	-.11427926	0	0	0	0	0	0	.097444609	0	0	0	0	.69314718	.69314718	1.0986123	28	2010	0	0	0	1	1.6094379	.090593837		Non-AI	Electrical machinery
5126930	0	11	1	3	6	0	1	1990	1990-12-28	1992-06-30	550	3	9999		4	3	4	0	79.166664	-.031112202	87.5	1.0552897	79.166664	-.031112202	.375	.44444445	.375	.8112781	.91829586	.8112781	.25117594	0	0	0	0	1.7917595	0	1.0986123	99	1990	0	1	0	0	1.0986123	.21859682		Non-AI	Electrical machinery
9299923	0	19	5	13	4	0	1	2015	2015-10-02	2016-03-29	179	1	2894		2	0	2	0	83.3815	.44461927	37.861271	-.36893439	85.260117	.52602905	0	0	0	0	0	0	.18180244	0	0	1	0	1.3862944	0	0	28	2010	0	0	0	1	2.5649493	.17703331		Non-AI	Electrical machinery
10447087	0	6	5	1	7	5	1	2017	2017-05-01	2019-10-15	897	8	2851		0	0	0		32.014389	-.53514397	35.251797	-.55224043	32.733814	-.52635831	0	0	0	0	0	0	0	0	0	0	0	1.9459101	1.7917595	2.0794415	28	2010	0	0	0	1	0	0		Non-AI	Electrical machinery
8940438	0	25	6	17	2	5	1	2010	2010-02-12	2015-01-27	1810	3	1724		0	0	0		26.515152	-.29337218	34.848484	-.25796327	27.020203	-.28968465	0	0	0	0	0	0	.27716386	0	0	0	0	.69314718	1.7917595	1.0986123	17	2010	0	0	0	1	2.8332133	.28185797		Non-AI	Electrical machinery
8520062	0	17	5	2	6	0	1	2010	2010-10-13	2013-08-27	1049	4	2487		3	2	2	.33333334	87.121216	.2268161	89.898987	.35741901	78.78788	.061126117	.44444445	0	.5	.91829586	0	1	.065140255	0	0	0	0	1.7917595	0	1.3862944	24	2010	0	0	0	1	.69314718	.063590318		Non-AI	Electrical machinery
8698789	0	17	5	6	11	0	1	2010	2010-01-13	2014-04-15	1553	2	2623		0	0	0		26.515152	-.29337218	34.848484	-.25796327	27.020203	-.28968465	0	0	0	0	0	0	.1574652	0	0	0	0	2.3978953	0	.69314718	26	2010	0	0	0	1	1.7917595	.15120517		Non-AI	Electrical machinery
9748800	0	20	9	5	2	1	1	2012	2012-11-13	2017-08-29	1750	2	2836		0	0	0		29.277567	-.11509205	37.832699	-.11784733	30.608364	-.28305724	0	0	0	0	0	0	0	0	0	0	0	.69314718	.69314718	.69314718	28	2010	0	0	0	1	1.6094379	0		Non-AI	Electrical machinery
9848462	0	21	3	3	3	5	1	2011	2011-07-13	2017-12-19	2351	4	3742		0	0	0		24.786325	-.18917412	33.119659	-.31857949	26.282051	-.19213679	0	0	0	0	0	0	0	0	0	1	0	1.0986123	1.7917595	1.3862944	37	2010	0	0	0	1	1.0986123	0		Non-AI	Electrical machinery
9722410	0	20	1	8	1	2	1	2014	2014-10-30	2017-08-01	1006	4	2622		0	0	0		29.026846	-.40717521	36.577183	-.31543726	31.375839	-.37688771	0	0	0	0	0	0	.1020292	0	0	0	0	0	1.0986123	1.3862944	26	2010	0	0	0	1	2.0794415	.093127467		Non-AI	Electrical machinery
8548175	0	18	5	3	1	0	1	2010	2010-05-28	2013-10-01	1222	2	2655		3	0	3	0	87.121216	.2268161	34.848484	-.25796327	87.626259	.2365315	0	0	0	0	0	0	.080888666	0	0	0	0	0	0	.69314718	26	2010	0	0	0	1	1.0986123	.078815132		Non-AI	Electrical machinery
6064048	0	5	1	2	6	0	1	1998	1998-08-04	2000-05-16	651	5	9999		1	1	1	0	35.555557	-.54505718	53.888889	-.31130549	35.555557	-.54505718	0	0	0	0	0	0	0	0	0	0	0	1.7917595	0	1.6094379	99	1990	0	1	0	0	.69314718	0		Non-AI	Electrical machinery
9870900	0	15	4	3	10	0	1	2015	2015-02-25	2018-01-16	1056	2	2823		0	0	0		29.913296	-.47933429	37.861271	-.36893439	32.369942	-.4446699	0	0	0	0	0	0	0	0	0	1	0	2.3025851	0	.69314718	28	2010	0	0	0	1	1.0986123	0		Non-AI	Electrical machinery
7061768	0	8	5	2	2	0	1	2004	2004-06-17	2006-06-13	726	2	2835		0	0	0		19.205297	-.70466417	26.821192	-.62889695	19.205297	-.70466417	0	0	0	0	0	0	0	0	0	0	0	.69314718	0	.69314718	28	2000	0	0	1	0	.69314718	0		Non-AI	Electrical machinery
7208878	0	16	4	5	6	0	1	2006	2006-01-23	2007-04-24	456	5	2821		2	1	2	0	66.590912	.051965434	66.590912	.057427865	66.818184	.057419289	0	0	0	0	0	0	.1723883	0	0	0	0	1.7917595	0	1.6094379	28	2000	0	0	1	0	1.6094379	.18731155		Non-AI	Electrical machinery
7601913	0	9	2	7	7	4	1	2006	2006-03-06	2009-10-13	1317	2	2831		0	0	0		19.318182	-.73647565	27.727272	-.64446825	19.545454	-.73209596	0	0	0	0	0	0	.080527812	0	0	0	0	1.9459101	1.6094379	.69314718	28	2000	0	0	1	0	1.9459101	.081647225		Non-AI	Electrical machinery
9484820	0	23	3	3	7	1	1	2013	2013-07-01	2016-11-01	1219	4	2838		0	0	0		28.428093	-.1544058	37.29097	-.11296584	30.100334	-.14259948	0	0	0	0	0	0	0	0	0	0	0	1.9459101	.69314718	1.3862944	28	2010	0	0	0	1	1.0986123	0		Non-AI	Electrical machinery
7791311	0	9	1	9	7	0	1	2006	2006-10-24	2010-09-07	1414	9	2858		19	8	19	0	100	6.7537146	99.772728	4.9707007	100	6.7682986	.79778391	.75	.79778391	2.6100636	2.1556392	2.6100636	0	0	0	0	0	1.9459101	0	2.1972246	28	2000	0	0	1	0	2.1972246	0		Non-AI	Electrical machinery
9722653	0	20	3	8	26	2	1	2015	2015-03-10	2017-08-01	875	2	2831		2	2	2	0	83.3815	.44461927	94.21965	1.2267069	85.260117	.52602905	0	0	0	0	0	0	.10885739	0	0	0	0	3.2580965	1.0986123	.69314718	28	2010	0	0	0	1	2.0794415	.10463988		Non-AI	Electrical machinery
7759591	0	19	9	3	7	1	1	2006	2006-08-31	2010-07-20	1419	4	2833		2	1	2	0	66.590912	.051965434	66.590912	.057427865	66.818184	.057419289	.5	0	.5	1	0	1	0	0	0	0	0	1.9459101	.69314718	1.3862944	28	2000	0	0	1	0	1.0986123	0		Non-AI	Electrical machinery
9615411	0	17	3	7	3	1	1	2014	2014-01-28	2017-04-04	1162	2	2844		0	0	0		29.026846	-.40717521	36.577183	-.31543726	31.375839	-.37688771	0	0	0	0	0	0	.094689898	0	0	0	0	1.0986123	.69314718	.69314718	28	2010	0	0	0	1	1.9459101	.091679022		Non-AI	Electrical machinery
7481567	0	22	6	7	5	0	1	2006	2006-01-20	2009-01-27	1103	2	2885		2	1	2	0	66.590912	.051965434	66.590912	.057427865	66.818184	.057419289	.5	0	.5	1	0	1	.13194109	0	0	0	0	1.6094379	0	.69314718	28	2000	0	0	1	0	1.9459101	.13361463		Non-AI	Electrical machinery
11394225	0	14	2	9	5	5	1	2018	2018-07-13	2022-07-19	1467	5	2838		0	0	0		40.072201	-.19104765	40.794224	-.1847384	40.252708	-.18104973	0	0	0	0	0	0	.130055	0	0	0	0	1.6094379	1.7917595	1.6094379	28	2010	0	0	0	1	2.1972246	.12292657		Non-AI	Electrical machinery
9178212	0	5	5	10	1	4	1	2013	2013-11-12	2015-11-03	721	3	1764		0	0	0		28.428093	-.1544058	37.29097	-.11296584	30.100334	-.14259948	0	0	0	0	0	0	.66957664	0	0	0	0	0	1.6094379	1.0986123	17	2010	0	0	0	1	2.3025851	.70358449		Non-AI	Electrical machinery
10686283	0	20	1	9	5	3	1	2017	2017-03-06	2020-06-16	1198	5	2185		1	0	1	0	75.899284	.36106098	35.251797	-.55224043	77.158272	.43632331	0	0	0	0	0	0	.060041904	0	1	0	0	1.6094379	1.3862944	1.6094379	21	2010	0	0	0	1	2.1972246	.055581816		Non-AI	Electrical machinery
8556491	0	20	1	2	5	1	1	2010	2010-09-28	2013-10-15	1113	5	2885		17	9	17	0	99.242424	2.6543615	99.494949	2.5112569	99.242424	2.6922069	.21453287	.19753087	.21453287	.64020646	.50325835	.64020646	0	0	0	0	0	1.6094379	.69314718	1.6094379	28	2010	0	0	0	1	.69314718	0		Non-AI	Electrical machinery
7515241	0	37	6	5	7	0	1	2005	2005-02-28	2009-04-07	1499	3	2871		2	2	2	0	69.578316	.073498383	83.73494	.61340797	69.578316	.073498383	.5	.5	.5	1	1	1	.070498399	0	0	0	0	1.9459101	0	1.0986123	28	2000	0	0	1	0	1.6094379	.071806282		Non-AI	Electrical machinery
9039253	0	13	3	7	16	1	1	2012	2012-04-20	2015-05-26	1131	3	2885		2	0	2	0	83.650192	-.018693296	37.832699	-.11784733	86.121674	.17647396	0	0	0	0	0	0	.59537095	0	0	0	0	2.7725887	.69314718	1.0986123	28	2010	0	0	0	1	1.9459101	.59934765		Non-AI	Electrical machinery
10585231	0	22	9	5	9	3	1	2017	2017-07-21	2020-03-10	963	4	2875		1	1	1	0	75.899284	.36106098	81.294968	.78274083	77.158272	.43632331	0	0	0	0	0	0	0	0	0	0	0	2.1972246	1.3862944	1.3862944	28	2010	0	0	0	1	1.6094379	0		Non-AI	Electrical machinery
9742107	0	20	6	9	4	1	1	2016	2016-02-18	2017-08-22	551	4	2833		14	11	14	0	99.180328	4.336936	99.453552	4.2541132	99.180328	4.4850726	.56804734	.54000002	.56804734	1.3143204	1.2954619	1.3143204	.092071831	0	0	0	0	1.3862944	.69314718	1.3862944	28	2010	0	0	0	1	2.1972246	.088799313		Non-AI	Electrical machinery
10347938	0	19	4	9	6	2	1	2015	2015-11-10	2019-07-09	1337	2	1722		3	2	3	0	90.751442	.90659606	94.21965	1.2267069	92.196533	1.0113785	0	0	0	0	0	0	.69272721	0	0	1	0	1.7917595	1.0986123	.69314718	17	2010	0	0	0	1	2.1972246	.6965673		Non-AI	Electrical machinery
10811621	0	20	8	8	5	1	1	2018	2018-02-15	2020-10-20	978	1	1762		0	0	0		40.072201	-.19104765	40.794224	-.1847384	40.252708	-.18104973	0	0	0	0	0	0	.16680734	0	0	1	0	1.6094379	.69314718	0	17	2010	0	0	0	1	2.0794415	.16854136		Non-AI	Electrical machinery
8531125	0	19	3	6	6	1	1	2010	2010-09-22	2013-09-10	1084	3	2821		5	4	5	0	94.949493	.57360828	96.21212	.97280127	95.202019	.58734226	.63999999	.625	.63999999	1.5219281	1.5	1.5219281	.11017478	0	0	0	0	1.7917595	.69314718	1.0986123	28	2010	0	0	0	1	1.7917595	.1037282		Non-AI	Electrical machinery
7579561	0	8	3	4	12	0	1	2007	2007-11-05	2009-08-25	659	2	2832		8	4	8	0	96.411484	2.0282502	95.215309	2.2735777	96.411484	2.0360169	.40625	.375	.40625	1.0612781	.8112781	1.0612781	0	0	0	0	0	2.4849067	0	.69314718	28	2000	0	0	1	0	1.3862944	0		Non-AI	Electrical machinery
8100573	0	22	4	6	4	0	1	2009	2009-06-12	2012-01-24	956	2	2885		2	1	2	0	77.631577	.076994568	73.684212	.41545412	78.618423	.089378744	.5	0	.5	1	0	1	.20587629	0	0	0	0	1.3862944	0	.69314718	28	2000	0	0	1	0	1.7917595	.20561518		Non-AI	Electrical machinery
9955104	0	13	1	8	14	9	1	2017	2017-06-02	2018-04-24	326	10	2422		0	0	0		32.014389	-.53514397	35.251797	-.55224043	32.733814	-.52635831	0	0	0	0	0	0	.068896271	0	0	0	0	2.6390574	2.3025851	2.3025851	24	2010	0	0	0	1	2.0794415	.064565055		Non-AI	Electrical machinery
8339765	0	9	5	5	1	0	1	2009	2009-12-01	2012-12-25	1120	2	2835		0	0	0		24.342106	-.34097594	31.907894	-.63702965	25	-.33517027	0	0	0	0	0	0	.16422553	0	0	0	0	0	0	.69314718	28	2000	0	0	1	0	1.6094379	.16403353		Non-AI	Electrical machinery
6051958	0	9	1	3	4	0	1	1998	1998-12-08	2000-04-18	497	4	9999		0	0	0		10.555555	-.73667884	21.666666	-.71155542	10.555555	-.73667884	0	0	0	0	0	0	.77999669	0	0	0	0	1.3862944	0	1.3862944	99	1990	0	1	0	0	1.0986123	.73484796		Non-AI	Electrical machinery
9194035	0	12	4	5	4	0	1	2012	2012-06-29	2015-11-24	1243	4	1756		0	0	0		29.277567	-.11509205	37.832699	-.11784733	30.608364	-.28305724	0	0	0	0	0	0	.14026177	0	0	0	0	1.3862944	0	1.3862944	17	2010	0	0	0	1	1.6094379	.13311143		Non-AI	Electrical machinery
9051433	0	2	5	10	5	11	1	2011	2011-02-02	2015-06-09	1588	1	1766		0	0	0		24.786325	-.18917412	33.119659	-.31857949	26.282051	-.19213679	0	0	0	0	0	0	.27373403	0	0	0	0	1.6094379	2.4849067	0	17	2010	0	0	0	1	2.3025851	.27770159		Non-AI	Electrical machinery
7601469	0	8	6	4	4	0	1	2007	2007-06-05	2009-10-13	861	5	1795		0	0	0		25.598085	-.50630462	34.688995	-.49310488	25.598085	-.50444597	0	0	0	0	0	0	.099250652	0	0	0	0	1.3862944	0	1.6094379	17	2000	0	0	1	0	1.3862944	.10656716		Non-AI	Electrical machinery
8512503	0	7	4	6	3	6	1	2013	2013-02-11	2013-08-20	190	8	1746		0	0	0		28.428093	-.1544058	37.29097	-.11296584	30.100334	-.14259948	0	0	0	0	0	0	.090693727	0	0	0	0	1.0986123	1.9459101	2.0794415	17	2010	0	0	0	1	1.7917595	.085220262		Non-AI	Electrical machinery
8715014	0	20	1	2	4	0	1	2013	2013-05-31	2014-05-06	340	6	2833		5	4	5	0	95.150505	.32351691	97.826088	.36784253	95.986626	.33647069	.56	.625	.56	1.3709506	1.5	1.3709506	0	0	0	0	0	1.3862944	0	1.7917595	28	2010	0	0	0	1	.69314718	0		Non-AI	Electrical machinery
9182539	0	19	2	5	1	0	1	2012	2012-12-10	2015-11-10	1065	2	2871		0	0	0		29.277567	-.11509205	37.832699	-.11784733	30.608364	-.28305724	0	0	0	0	0	0	.22333013	0	0	0	0	0	0	.69314718	28	2010	0	0	0	1	1.6094379	.21203603		Non-AI	Electrical machinery
7729632	0	19	1	2	1	1	1	2006	2006-04-05	2010-06-01	1518	3	2852		0	0	0		19.318182	-.73647565	27.727272	-.64446825	19.545454	-.73209596	0	0	0	0	0	0	.072656095	0	0	0	0	0	.69314718	1.0986123	28	2000	0	0	1	0	.69314718	.075453185		Non-AI	Electrical machinery
7594746	0	5	3	1	2	1	1	2006	2006-03-10	2009-09-29	1299	5	2875		4	1	4	0	83.86364	.84040648	66.590912	.057427865	83.86364	.8469345	.625	0	.625	1.5	0	1.5	0	0	0	1	0	.69314718	.69314718	1.6094379	28	2000	0	0	1	0	0	0		Non-AI	Electrical machinery
8558503	0	9	3	4	7	0	1	2011	2011-05-03	2013-10-15	896	4	2859		0	0	0		24.786325	-.18917412	33.119659	-.31857949	26.282051	-.19213679	0	0	0	0	0	0	.094019361	0	0	0	0	1.9459101	0	1.3862944	28	2010	0	0	0	1	1.3862944	.089969769		Non-AI	Electrical machinery
7852641	0	21	2	2	5	0	1	2007	2007-12-10	2010-12-14	1100	4	2838		1	0	1	0	61.244019	-.18948527	34.688995	-.49310488	61.483253	-.18688811	0	0	0	0	0	0	0	0	0	0	0	1.6094379	0	1.3862944	28	2000	0	0	1	0	.69314718	0		Non-AI	Electrical machinery
7791907	0	8	2	1	8	0	1	2006	2006-01-31	2010-09-07	1680	4	2838		5	0	5	0	90	1.234627	27.727272	-.64446825	90.227272	1.2416921	.72000003	0	.72000003	1.921928	0	1.921928	0	0	0	0	0	2.0794415	0	1.3862944	28	2000	0	0	1	0	0	0		Non-AI	Electrical machinery
10652957	0	28	7	9	4	4	1	2016	2016-12-09	2020-05-12	1250	3	3761		1	0	1	0	71.038254	-.031214189	36.612022	-.2660926	73.633881	.0047082435	0	0	0	0	0	0	.088251926	0	0	0	0	1.3862944	1.6094379	1.0986123	37	2010	0	0	0	1	2.1972246	.086573571		Non-AI	Electrical machinery
7176747	0	18	2	5	16	3	1	2004	2004-08-24	2007-02-13	903	4	2816		5	3	5	0	87.417221	.93737733	88.079468	1.0274421	87.417221	.93737733	.47999999	.44444445	.47999999	.9709506	.91829586	.9709506	.078023545	0	0	0	0	2.7725887	1.3862944	1.3862944	28	2000	0	0	1	0	1.6094379	.081180491		Non-AI	Electrical machinery
9871194	0	19	2	7	4	0	1	2017	2017-03-03	2018-01-16	319	4	2895		0	0	0		32.014389	-.53514397	35.251797	-.55224043	32.733814	-.52635831	0	0	0	0	0	0	.091331966	0	0	0	0	1.3862944	0	1.3862944	28	2010	0	0	0	1	1.9459101	.085167237		Non-AI	Electrical machinery
6930294	0	33	1	2	8	0	1	2003	2003-04-14	2005-08-16	855	6	3742		0	0	0		15.536723	-.44469154	22.033897	-.34315363	15.536723	-.44421378	0	0	0	0	0	0	0	0	0	0	0	2.0794415	0	1.7917595	37	2000	0	0	1	0	.69314718	0		Non-AI	Electrical machinery
8628349	0	13	1	3	4	0	1	2011	2011-12-15	2014-01-14	761	2	2833		2	0	2	0	76.92308	-.065177634	33.119659	-.31857949	79.700851	-.017534815	0	0	0	0	0	0	0	0	0	0	0	1.3862944	0	.69314718	28	2010	0	0	0	1	1.0986123	0		Non-AI	Electrical machinery
9614441	0	19	1	8	1	0	1	2015	2015-02-13	2017-04-04	781	2	2692		0	0	0		29.913296	-.47933429	37.861271	-.36893439	32.369942	-.4446699	0	0	0	0	0	0	.17812444	0	0	0	0	0	0	.69314718	26	2010	0	0	0	1	2.0794415	.17229955		Non-AI	Electrical machinery
10581074	0	20	2	9	2	0	1	2017	2017-07-17	2020-03-03	960	2	1724		0	0	0		32.014389	-.53514397	35.251797	-.55224043	32.733814	-.52635831	0	0	0	0	0	0	.35894153	0	0	0	0	.69314718	0	.69314718	17	2010	0	0	0	1	2.1972246	.34583378		Non-AI	Electrical machinery
11249119	0	8	3	6	5	9	1	2016	2016-07-27	2022-02-15	2029	5	3754		0	0	0		30.327869	-.36722577	36.612022	-.2660926	31.967213	-.33993515	0	0	0	0	0	0	.088980906	0	0	0	0	1.6094379	2.3025851	1.6094379	37	2010	0	0	0	1	1.7917595	.084979802		Non-AI	Electrical machinery
9024523	0	10	6	5	2	0	1	2013	2013-09-11	2015-05-05	601	2	2879		0	0	0		28.428093	-.1544058	37.29097	-.11296584	30.100334	-.14259948	0	0	0	0	0	0	.21976112	0	0	0	0	.69314718	0	.69314718	28	2010	0	0	0	1	1.6094379	.2188286		Non-AI	Electrical machinery
10218197	0	12	2	6	1	2	1	2016	2016-05-26	2019-02-26	1006	4	2859		0	0	0		30.327869	-.36722577	36.612022	-.2660926	31.967213	-.33993515	0	0	0	0	0	0	0	0	0	0	0	0	1.0986123	1.3862944	28	2010	0	0	0	1	1.7917595	0		Non-AI	Electrical machinery
10593950	0	23	6	10	1	2	1	2017	2017-08-03	2020-03-17	957	5	1721		0	0	0		32.014389	-.53514397	35.251797	-.55224043	32.733814	-.52635831	0	0	0	0	0	0	.71053946	0	0	1	0	0	1.0986123	1.6094379	17	2010	0	0	0	1	2.3025851	.69471216		Non-AI	Electrical machinery
7581868	0	20	4	3	5	1	1	2005	2005-06-14	2009-09-01	1540	4	2885		0	0	0		19.578314	-.71364558	28.012049	-.58454168	19.578314	-.71364558	0	0	0	0	0	0	0	0	0	0	0	1.6094379	.69314718	1.3862944	28	2000	0	0	1	0	1.0986123	0		Non-AI	Electrical machinery
10263452	0	19	2	4	1	6	1	2014	2014-08-11	2019-04-16	1709	7	2859		0	0	0		29.026846	-.40717521	36.577183	-.31543726	31.375839	-.37688771	0	0	0	0	0	0	0	0	0	0	0	0	1.9459101	1.9459101	28	2010	0	0	0	1	1.3862944	0		Non-AI	Electrical machinery
7642726	0	20	2	9	3	1	1	2007	2007-12-17	2010-01-05	750	6	2821		0	0	0		25.598085	-.50630462	34.688995	-.49310488	25.598085	-.50444597	0	0	0	0	0	0	.17116413	0	0	0	0	1.0986123	.69314718	1.7917595	28	2000	0	0	1	0	2.1972246	.17644103		Non-AI	Electrical machinery
10847281	0	13	2	10	9	5	1	2017	2017-03-08	2020-11-24	1357	5	2841		0	0	0		32.014389	-.53514397	35.251797	-.55224043	32.733814	-.52635831	0	0	0	0	0	0	.10293324	0	0	0	0	2.1972246	1.7917595	1.6094379	28	2010	0	0	0	1	2.3025851	.09420494		Non-AI	Electrical machinery
8632855	0	15	3	2	5	5	1	2010	2010-02-17	2014-01-21	1434	3	1712		0	0	0		26.515152	-.29337218	34.848484	-.25796327	27.020203	-.28968465	0	0	0	0	0	0	0	0	0	0	0	1.6094379	1.7917595	1.0986123	17	2010	0	0	0	1	.69314718	0		Non-AI	Electrical machinery
7914940	0	6	3	9	1	6	1	2008	2008-07-02	2011-03-29	1000	3	1725		0	0	0		25.641026	-.54572719	35.576923	-.379206	25.961538	-.53402066	0	0	0	0	0	0	.76491648	0	0	0	0	0	1.9459101	1.0986123	17	2000	0	0	1	0	2.1972246	.80241525		Non-AI	Electrical machinery
7828448	0	31	4	10	3	0	1	2006	2006-03-30	2010-11-09	1685	3	2878		2	0	2	0	66.590912	.051965434	27.727272	-.64446825	66.818184	.057419289	.5	0	.5	1	0	1	.11397271	0	0	0	0	1.0986123	0	1.0986123	28	2000	0	0	1	0	2.3025851	.11102156		Non-AI	Electrical machinery
8390561	0	18	3	3	6	0	1	2005	2005-08-31	2013-03-05	2743	6	2691		0	0	0		19.578314	-.71364558	28.012049	-.58454168	19.578314	-.71364558	0	0	0	0	0	0	.14744431	0	0	0	0	1.7917595	0	1.7917595	26	2000	0	0	1	0	1.0986123	.15235616		Non-AI	Electrical machinery
9160826	0	11	1	3	7	0	1	2011	2011-08-22	2015-10-13	1513	4	2835		1	0	1	0	60.897434	-.12717588	33.119659	-.31857949	63.675213	-.1048358	0	0	0	0	0	0	.093158975	0	0	0	0	1.9459101	0	1.3862944	28	2010	0	0	0	1	1.0986123	.089536838		Non-AI	Electrical machinery
7755297	0	17	2	4	2	0	1	2007	2007-05-03	2010-07-13	1167	3	2821		0	0	0		25.598085	-.50630462	34.688995	-.49310488	25.598085	-.50444597	0	0	0	0	0	0	.097288013	0	0	0	0	.69314718	0	1.0986123	28	2000	0	0	1	0	1.3862944	.097170785		Non-AI	Electrical machinery
10256653	0	20	5	10	4	1	1	2017	2017-04-10	2019-04-09	729	5	2859		2	0	2	0	91.726616	1.2572659	35.251797	-.55224043	92.6259	1.3990049	0	0	0	0	0	0	0	0	0	1	0	1.3862944	.69314718	1.6094379	28	2010	0	0	0	1	2.3025851	0		Non-AI	Electrical machinery
5905491	0	4	1	4	9	0	1	1997	1997-03-31	1999-05-18	778	2	9999		7	5	7	0	86.86869	.6154353	92.929291	1.5419101	86.86869	.6154353	.5714286	.56	.5714286	1.3787835	1.3709506	1.3787835	.16812187	0	0	0	0	2.1972246	0	.69314718	99	1990	0	1	0	0	1.3862944	.15257902		Non-AI	Electrical machinery
6686568	0	21	1	3	9	0	1	2002	2002-10-25	2004-02-03	466	4	3742		2	2	2	0	67.586205	-.15987714	78.965515	.20332405	67.586205	-.15987714	0	0	0	0	0	0	.14857545	0	0	0	0	2.1972246	0	1.3862944	37	2000	0	0	1	0	1.0986123	.15030903		Non-AI	Electrical machinery
10135061	0	20	5	7	2	4	1	2016	2016-06-01	2018-11-20	902	2	1761		0	0	0		30.327869	-.36722577	36.612022	-.2660926	31.967213	-.33993515	0	0	0	0	0	0	.70680791	0	0	1	0	.69314718	1.6094379	.69314718	17	2010	0	0	0	1	1.9459101	.69772691		Non-AI	Electrical machinery
9979007	0	15	2	14	3	2	1	2014	2014-08-08	2018-05-22	1383	3	1724		0	0	0		29.026846	-.40717521	36.577183	-.31543726	31.375839	-.37688771	0	0	0	0	0	0	.29382634	1	0	0	1	1.0986123	1.0986123	1.0986123	17	2010	0	0	0	1	2.6390574	.29789019		Non-AI	Electrical machinery
6300610	0	19	2	2	5	0	1	2000	2000-11-20	2001-10-09	323	2	9999		2	2	2	0	47.169811	-.30450693	66.981133	.20145613	47.169811	-.30450693	.5	.5	.5	1	1	1	0	0	0	0	0	1.6094379	0	.69314718	99	2000	0	0	1	0	.69314718	0		Non-AI	Electrical machinery
8348694	0	20	1	2	5	0	1	2009	2009-08-04	2013-01-08	1253	3	2833		0	0	0		24.342106	-.34097594	31.907894	-.63702965	25	-.33517027	0	0	0	0	0	0	0	0	0	0	0	1.6094379	0	1.0986123	28	2000	0	0	1	0	.69314718	0		Non-AI	Electrical machinery
10409249	0	19	2	4	2	0	1	2016	2016-05-17	2019-09-10	1211	2	2836		0	0	0		30.327869	-.36722577	36.612022	-.2660926	31.967213	-.33993515	0	0	0	0	0	0	.16388193	0	0	1	0	.69314718	0	.69314718	28	2010	0	0	0	1	1.3862944	.15575282		Non-AI	Electrical machinery
8552324	0	19	2	5	6	0	1	2011	2011-01-25	2013-10-08	987	2	2833		0	0	0		24.786325	-.18917412	33.119659	-.31857949	26.282051	-.19213679	0	0	0	0	0	0	0	0	0	0	0	1.7917595	0	.69314718	28	2010	0	0	0	1	1.6094379	0		Non-AI	Electrical machinery
10121961	0	18	4	13	4	0	1	2017	2017-04-05	2018-11-06	580	3	2816		0	0	0		32.014389	-.53514397	35.251797	-.55224043	32.733814	-.52635831	0	0	0	0	0	0	.2180977	0	0	0	0	1.3862944	0	1.0986123	28	2010	0	0	0	1	2.5649493	.20859161		Non-AI	Electrical machinery
5666034	0	9	3	2	3	0	1	1996	1996-07-03	1997-09-09	433	6	9999		1	1	1	0	27.922077	-.6086641	48.051949	-.31579849	27.922077	-.6086641	0	0	0	0	0	0	0	0	0	0	0	1.0986123	0	1.7917595	99	1990	0	1	0	0	.69314718	0		Non-AI	Electrical machinery
9923368	0	14	2	2	10	6	1	2012	2012-09-13	2018-03-20	2014	5	2116		0	0	0		29.277567	-.11509205	37.832699	-.11784733	30.608364	-.28305724	0	0	0	0	0	0	0	0	0	0	0	2.3025851	1.9459101	1.6094379	21	2010	0	0	0	1	.69314718	0		Non-AI	Electrical machinery
8009245	0	15	2	12	2	0	1	2007	2007-10-17	2011-08-30	1413	2	2871		2	2	2	0	77.272728	.1273341	87.320572	.89023632	77.511963	.13066974	.5	.5	.5	1	1	1	.10459631	0	0	0	0	.69314718	0	.69314718	28	2000	0	0	1	0	2.4849067	.10593714		Non-AI	Electrical machinery
9515341	0	22	5	11	1	2	1	2012	2012-08-14	2016-12-06	1575	3	1766		0	0	0		29.277567	-.11509205	37.832699	-.11784733	30.608364	-.28305724	0	0	0	0	0	0	.28521749	0	0	0	0	0	1.0986123	1.0986123	17	2010	0	0	0	1	2.3978953	.28898284		Non-AI	Electrical machinery
9874675	0	20	4	11	2	0	1	2015	2015-11-03	2018-01-23	812	2	2875		2	1	1	.5	83.3815	.44461927	83.670517	.42888623	72.54335	.040679581	.5	0	0	1	0	0	.12304484	0	0	1	0	.69314718	0	.69314718	28	2010	0	0	0	1	2.3978953	.11354607		Non-AI	Electrical machinery
7121710	0	7	2	7	2	0	1	2005	2005-07-12	2006-10-17	462	6	2875		7	2	7	0	93.975906	2.0413582	83.73494	.61340797	93.975906	2.0413582	.40816328	0	.40816328	.86312056	0	.86312056	.19851269	0	0	1	0	.69314718	0	1.7917595	28	2000	0	0	1	0	1.9459101	.19955161		Non-AI	Electrical machinery
8445923	0	10	1	6	5	0	1	2010	2010-06-09	2013-05-21	1077	5	2826		2	0	2	0	78.030304	.053420007	34.848484	-.25796327	78.78788	.061126117	0	0	0	0	0	0	.21049541	0	0	0	0	1.6094379	0	1.6094379	28	2010	0	0	0	1	1.7917595	.20471559		Non-AI	Electrical machinery
10342085	0	20	3	13	5	0	1	2017	2017-09-08	2019-07-02	662	2	2844		1	1	1	0	75.899284	.36106098	81.294968	.78274083	77.158272	.43632331	0	0	0	0	0	0	.11385654	0	0	0	0	1.6094379	0	.69314718	28	2010	0	0	0	1	2.5649493	.11150368		Non-AI	Electrical machinery
8400581	0	16	3	3	11	0	1	2010	2010-02-04	2013-03-19	1139	2	2883		0	0	0		26.515152	-.29337218	34.848484	-.25796327	27.020203	-.28968465	0	0	0	0	0	0	0	0	0	0	0	2.3978953	0	.69314718	28	2010	0	0	0	1	1.0986123	0		Non-AI	Electrical machinery
5145252	0	15	1	3	5	0	1	1990	1990-09-14	1992-09-08	725	5	9999		3	2	3	0	62.5	-.2177854	75	.45226702	62.5	-.2177854	.44444445	.5	.44444445	.91829586	1	.91829586	.079694472	0	0	1	0	1.6094379	0	1.6094379	99	1990	0	1	0	0	1.0986123	.085275777		Non-AI	Electrical machinery
10455687	0	13	5	15	8	5	1	2016	2016-08-08	2019-10-22	1170	5	2847		1	1	1	0	71.038254	-.031214189	81.010925	.1448352	73.633881	.0047082435	0	0	0	0	0	0	.11598784	0	0	0	0	2.0794415	1.7917595	1.6094379	28	2010	0	0	0	1	2.7080503	.10995403		Non-AI	Electrical machinery
9787221	0	9	3	9	2	0	1	2015	2015-08-17	2017-10-10	785	2	2837		0	0	0		29.913296	-.47933429	37.861271	-.36893439	32.369942	-.4446699	0	0	0	0	0	0	.14390324	0	0	0	0	.69314718	0	.69314718	28	2010	0	0	0	1	2.1972246	.13674167		Non-AI	Electrical machinery
7495412	0	20	1	2	3	4	1	2007	2007-02-05	2009-02-24	750	4	2837		0	0	0		25.598085	-.50630462	34.688995	-.49310488	25.598085	-.50444597	0	0	0	0	0	0	0	0	0	1	0	1.0986123	1.6094379	1.3862944	28	2000	0	0	1	0	.69314718	0		Non-AI	Electrical machinery
9158055	0	28	4	4	28	0	1	2013	2013-10-18	2015-10-13	725	6	2875		1	1	1	0	68.896324	-.058821257	82.274246	.0072362465	71.906357	-.046785448	0	0	0	0	0	0	0	0	0	1	0	3.3322046	0	1.7917595	28	2010	0	0	0	1	1.3862944	0		Non-AI	Electrical machinery
8227138	0	5	2	12	20	82	1	2008	2008-10-31	2012-07-24	1362	4	1726		2	0	2	0	80.448715	.30137175	35.576923	-.379206	81.410255	.32041243	.5	0	.5	1	0	1	.31015921	0	0	1	0	2.9957323	4.4188404	1.3862944	17	2000	0	0	1	0	2.4849067	.32196191		Non-AI	Electrical machinery
9472806	0	20	3	6	6	4	1	2014	2014-03-31	2016-10-18	932	3	1765		0	0	0		29.026846	-.40717521	36.577183	-.31543726	31.375839	-.37688771	0	0	0	0	0	0	.28873044	0	0	1	0	1.7917595	1.6094379	1.0986123	17	2010	0	0	0	1	1.7917595	.29329351		Non-AI	Electrical machinery
7948300	0	16	1	2	4	0	1	2009	2009-08-12	2011-05-24	650	2	2816		0	0	0		24.342106	-.34097594	31.907894	-.63702965	25	-.33517027	0	0	0	0	0	0	0	0	0	0	0	1.3862944	0	.69314718	28	2000	0	0	1	0	.69314718	0		Non-AI	Electrical machinery
9167636	0	3	2	12	26	1	1	2012	2012-05-25	2015-10-20	1243	5	2875		2	0	2	0	83.650192	-.018693296	37.832699	-.11784733	86.121674	.17647396	0	0	0	0	0	0	.40821868	0	0	1	0	3.2580965	.69314718	1.6094379	28	2010	0	0	0	1	2.4849067	.39533478		Non-AI	Electrical machinery
8970181	0	25	3	8	10	1	1	2011	2011-04-29	2015-03-03	1404	3	2859		0	0	0		24.786325	-.18917412	33.119659	-.31857949	26.282051	-.19213679	0	0	0	0	0	0	.36053333	0	0	0	0	2.3025851	.69314718	1.0986123	28	2010	0	0	0	1	2.0794415	.36991608		Non-AI	Electrical machinery
10732458	0	26	3	13	5	0	1	2018	2018-02-02	2020-08-04	914	4	2871		1	1	1	0	85.55957	.18162981	87.184113	.21504705	86.462097	.19602378	0	0	0	0	0	0	.1369509	0	0	1	0	1.6094379	0	1.3862944	28	2010	0	0	0	1	2.5649493	.12671505		Non-AI	Electrical machinery
9112232	0	16	2	8	2	11	1	2011	2011-02-03	2015-08-18	1657	2	1764		1	0	1	0	60.897434	-.12717588	33.119659	-.31857949	63.675213	-.1048358	0	0	0	0	0	0	.27870315	0	0	0	0	.69314718	2.4849067	.69314718	17	2010	0	0	0	1	2.0794415	.29164213		Non-AI	Electrical machinery
10879718	0	12	3	8	10	4	1	2018	2018-01-25	2020-12-29	1069	7	2859		0	0	0		40.072201	-.19104765	40.794224	-.1847384	40.252708	-.18104973	0	0	0	0	0	0	.26526335	0	0	0	0	2.3025851	1.6094379	1.9459101	28	2010	0	0	0	1	2.0794415	.25341144		Non-AI	Electrical machinery
8754578	0	18	4	5	3	3	1	2012	2012-05-29	2014-06-17	749	6	2889		2	1	2	0	83.650192	-.018693296	81.939163	-.003055301	86.121674	.17647396	0	0	0	0	0	0	.12294619	0	0	0	0	1.0986123	1.3862944	1.7917595	28	2010	0	0	0	1	1.6094379	.11409303		Non-AI	Electrical machinery
9366802	0	21	5	3	1	0	1	2014	2014-01-16	2016-06-14	880	4	2871		9	6	9	0	97.315437	2.5684214	98.8255	3.0618193	97.483223	2.6585863	.75	.56	.75	2.1556392	1.3709506	2.1556392	.093135148	0	0	1	0	0	0	1.3862944	28	2010	0	0	0	1	1.0986123	.087033324		Non-AI	Electrical machinery
7381896	0	16	1	2	6	0	1	2007	2007-01-26	2008-06-03	494	4	2831		0	0	0		25.598085	-.50630462	34.688995	-.49310488	25.598085	-.50444597	0	0	0	0	0	0	0	0	0	0	0	1.7917595	0	1.3862944	28	2000	0	0	1	0	.69314718	0		Non-AI	Electrical machinery
10420235	0	14	4	15	2	1	1	2016	2016-06-16	2019-09-17	1188	4	2835		1	1	1	0	71.038254	-.031214189	81.010925	.1448352	73.633881	.0047082435	0	0	0	0	0	0	.12586969	0	0	1	0	.69314718	.69314718	1.3862944	28	2010	0	0	0	1	2.7080503	.12171564		Non-AI	Electrical machinery
8000104	0	22	6	1	5	0	1	2008	2008-02-07	2011-08-16	1286	2	2835		3	1	3	0	88.141029	.72492123	79.166664	.18418577	88.782051	.74762899	.66666669	0	.66666669	1.5849625	0	1.5849625	0	0	0	0	0	1.6094379	0	.69314718	28	2000	0	0	1	0	0	0		Non-AI	Electrical machinery
8926116	0	20	3	4	2	1	1	2013	2013-01-03	2015-01-06	733	4	2879		0	0	0		28.428093	-.1544058	37.29097	-.11296584	30.100334	-.14259948	0	0	0	0	0	0	0	0	0	0	0	.69314718	.69314718	1.3862944	28	2010	0	0	0	1	1.3862944	0		Non-AI	Electrical machinery
7452121	0	25	5	2	4	0	1	2006	2006-07-13	2008-11-18	859	2	2885		8	3	8	0	97.045456	2.4172885	91.13636	1.4612201	97.045456	2.4259648	.53125	.66666669	.53125	1.298795	1.5849625	1.298795	0	0	0	0	0	1.3862944	0	.69314718	28	2000	0	0	1	0	.69314718	0		Non-AI	Electrical machinery
7502009	0	56	3	2	7	1	1	2004	2004-08-11	2009-03-10	1672	5	2629		1	0	1	0	47.350994	-.37625587	26.821192	-.62889695	47.350994	-.37625587	0	0	0	0	0	0	.29424649	0	0	0	0	1.9459101	.69314718	1.6094379	26	2000	0	0	1	0	.69314718	.29973009		Non-AI	Electrical machinery
9165701	0	18	8	10	15	0	1	2013	2013-12-02	2015-10-20	687	2	2852		1	1	1	0	68.896324	-.058821257	82.274246	.0072362465	71.906357	-.046785448	0	0	0	0	0	0	.094376341	0	0	0	0	2.7080503	0	.69314718	28	2010	0	0	0	1	2.3025851	.089797787		Non-AI	Electrical machinery
9070528	0	25	3	5	6	0	1	2012	2012-05-03	2015-06-30	1153	4	2884		0	0	0		29.277567	-.11509205	37.832699	-.11784733	30.608364	-.28305724	0	0	0	0	0	0	0	0	0	0	0	1.7917595	0	1.3862944	28	2010	0	0	0	1	1.6094379	0		Non-AI	Electrical machinery
6844508	0	10	1	5	9	0	1	2004	2004-01-16	2005-01-18	368	2	2832		2	1	2	0	63.57616	-.047847565	62.913906	-.076783933	63.57616	-.047847565	0	0	0	0	0	0	0	0	0	0	0	2.1972246	0	.69314718	28	2000	0	0	1	0	1.6094379	0		Non-AI	Electrical machinery
6806449	0	10	5	1	5	0	1	2002	2002-07-03	2004-10-19	839	4	3742		0	0	0		18.965517	-.52495092	26.896551	-.54305536	18.965517	-.52495092	0	0	0	0	0	0	0	0	0	0	0	1.6094379	0	1.3862944	37	2000	0	0	1	0	0	0		Non-AI	Electrical machinery
7203052	0	20	3	4	13	0	1	2006	2006-04-24	2007-04-10	351	4	2831		2	1	2	0	66.590912	.051965434	66.590912	.057427865	66.818184	.057419289	0	0	0	0	0	0	0	0	0	0	0	2.5649493	0	1.3862944	28	2000	0	0	1	0	1.3862944	0		Non-AI	Electrical machinery
8330705	0	20	4	3	3	0	1	2009	2009-05-20	2012-12-11	1301	2	2629		2	1	2	0	77.631577	.076994568	73.684212	.41545412	78.618423	.089378744	.5	0	.5	1	0	1	.33106253	0	0	0	0	1.0986123	0	.69314718	26	2000	0	0	1	0	1.0986123	.31876773		Non-AI	Electrical machinery
6939162	0	41	1	3	5	0	1	2003	2003-12-12	2005-09-06	634	5	2833		1	1	1	0	38.700565	-.30611691	58.192089	-.11736109	38.700565	-.30554387	0	0	0	0	0	0	0	0	0	1	0	1.6094379	0	1.6094379	28	2000	0	0	1	0	1.0986123	0		Non-AI	Electrical machinery
7052576	0	3	2	6	4	0	1	2002	2002-12-19	2006-05-30	1258	3	1763		0	0	0		18.965517	-.52495092	26.896551	-.54305536	18.965517	-.52495092	0	0	0	0	0	0	.10110471	0	0	0	0	1.3862944	0	1.0986123	17	2000	0	0	1	0	1.7917595	.098672695		Non-AI	Electrical machinery
5169565	0	4	3	2	5	0	1	1990	1990-06-12	1992-12-08	910	10	9999		0	0	0		12.5	-.77780503	29.166666	-.75377834	12.5	-.77780503	0	0	0	0	0	0	0	0	0	0	0	1.6094379	0	2.3025851	99	1990	0	1	0	0	.69314718	0		Non-AI	Electrical machinery
7207710	0	26	1	4	3	0	1	2003	2003-06-19	2007-04-24	1405	6	2875		5	3	5	0	83.898308	.24818173	89.265533	.33422396	83.898308	.24913578	.56	.44444445	.56	1.3709506	.91829586	1.3709506	.070685469	0	0	0	0	1.0986123	0	1.7917595	28	2000	0	0	1	0	1.3862944	.071398117		Non-AI	Electrical machinery
8507123	0	19	7	7	6	3	1	2011	2011-04-18	2013-08-13	848	3	1726		1	1	1	0	60.897434	-.12717588	76.709404	.054158513	63.675213	-.1048358	0	0	0	0	0	0	.68759274	0	0	0	0	1.7917595	1.3862944	1.0986123	17	2010	0	0	0	1	1.9459101	.73389798		Non-AI	Electrical machinery
7139048	0	24	3	2	1	1	1	2004	2004-05-12	2006-11-21	923	5	2871		14	10	14	0	99.006622	3.8930519	99.668877	4.8922334	99.006622	3.8930519	0	0	0	0	0	0	0	0	0	0	0	0	.69314718	1.6094379	28	2000	0	0	1	0	.69314718	0		Non-AI	Electrical machinery
7630215	0	13	1	2	9	0	1	2002	2002-12-18	2009-12-08	2547	4	2838		0	0	0		18.965517	-.52495092	26.896551	-.54305536	18.965517	-.52495092	0	0	0	0	0	0	0	0	0	0	0	2.1972246	0	1.3862944	28	2000	0	0	1	0	.69314718	0		Non-AI	Electrical machinery
9634365	0	18	4	6	3	0	1	2015	2015-03-04	2017-04-25	783	3	1726		2	2	0	1	83.3815	.44461927	94.21965	1.2267069	32.369942	-.4446699	0	0	0	0	0	0	.69272721	0	0	0	0	1.0986123	0	1.0986123	17	2010	0	0	0	1	1.7917595	.6965673		Non-AI	Electrical machinery
8888354	0	19	7	4	4	10	1	2012	2012-06-11	2014-11-18	890	2	2875		0	0	0		29.277567	-.11509205	37.832699	-.11784733	30.608364	-.28305724	0	0	0	0	0	0	0	0	0	1	0	1.3862944	2.3978953	.69314718	28	2010	0	0	0	1	1.3862944	0		Non-AI	Electrical machinery
8044554	0	6	1	5	6	0	1	2010	2010-06-28	2011-10-25	484	3	2837		0	0	0		26.515152	-.29337218	34.848484	-.25796327	27.020203	-.28968465	0	0	0	0	0	0	.12909032	0	0	0	0	1.7917595	0	1.0986123	28	2010	0	0	0	1	1.6094379	.12288577		Non-AI	Electrical machinery
6194870	0	28	1	6	11	0	1	1999	1999-10-12	2001-02-27	504	2	9999		3	2	3	0	56.923077	-.188829	65.384613	.044534441	56.923077	-.188829	0	0	0	0	0	0	.12261512	0	0	0	0	2.3978953	0	.69314718	99	1990	0	1	0	0	1.7917595	.11070288		Non-AI	Electrical machinery
9086216	0	16	1	12	2	4	1	2014	2014-11-07	2015-07-21	256	9	2875		4	2	4	0	93.288589	.91531211	93.288589	.81031489	93.959732	.97221184	.5	0	.5	1	0	1	.28220335	0	0	0	0	.69314718	1.6094379	2.1972246	28	2010	0	0	0	1	2.4849067	.26751262		Non-AI	Electrical machinery
10074884	0	20	3	7	2	0	1	2016	2016-04-19	2018-09-11	875	1	2859		0	0	0		30.327869	-.36722577	36.612022	-.2660926	31.967213	-.33993515	0	0	0	0	0	0	.70680791	0	0	0	0	.69314718	0	0	28	2010	0	0	0	1	1.9459101	.69772691		Non-AI	Electrical machinery
6597235	0	2	1	2	6	3	1	2002	2002-01-09	2003-07-22	559	3	2816		14	7	14	0	95.517242	2.0305655	94.827583	2.0692725	95.517242	2.0305655	.56122446	.48979592	.56122446	1.2958364	.98522812	1.2958364	0	0	0	0	0	1.7917595	1.3862944	1.0986123	28	2000	0	0	1	0	.69314718	0		Non-AI	Electrical machinery
7507609	0	17	2	5	4	4	1	2005	2005-09-07	2009-03-24	1294	6	2895		2	0	2	0	69.578316	.073498383	28.012049	-.58454168	69.578316	.073498383	0	0	0	0	0	0	.19385785	1	1	0	0	1.3862944	1.6094379	1.7917595	28	2000	0	0	1	0	1.6094379	.1998798		Non-AI	Electrical machinery
10530167	0	20	5	17	7	1	1	2017	2017-11-22	2020-01-07	776	4	2859		3	2	3	0	96.402878	2.1534708	94.784172	2.117722	97.302155	2.3616865	.66666669	.5	.66666669	1.5849625	1	1.5849625	.38857171	0	0	0	0	1.9459101	.69314718	1.3862944	28	2010	0	0	0	1	2.8332133	.37787175		Non-AI	Electrical machinery
9225105	0	20	4	7	4	1	1	2014	2014-03-14	2015-12-29	655	5	2831		4	1	2	.5	93.288589	.91531211	81.711411	.24743882	85.738258	.29766205	.625	0	0	1.5	0	0	.13331369	0	0	0	0	1.3862944	.69314718	1.6094379	28	2010	0	0	0	1	1.9459101	.11446135		Non-AI	Electrical machinery
8357879	0	18	2	4	21	14	1	2008	2008-05-09	2013-01-22	1719	3	3742		0	0	0		25.641026	-.54572719	35.576923	-.379206	25.961538	-.53402066	0	0	0	0	0	0	0	0	0	0	0	3.0445225	2.7080503	1.0986123	37	2000	0	0	1	0	1.3862944	0		Non-AI	Electrical machinery
10224228	0	17	4	9	10	0	1	2017	2017-01-31	2019-03-05	763	4	1718		1	1	1	0	75.899284	.36106098	81.294968	.78274083	77.158272	.43632331	0	0	0	0	0	0	.13686326	0	0	0	0	2.3025851	0	1.3862944	17	2010	0	0	0	1	2.1972246	.12213935		Non-AI	Electrical machinery
10553401	0	16	4	4	7	0	1	2017	2017-03-08	2020-02-04	1063	3	1718		0	0	0		32.014389	-.53514397	35.251797	-.55224043	32.733814	-.52635831	0	0	0	0	0	0	0	0	0	1	0	1.9459101	0	1.0986123	17	2010	0	0	0	1	1.3862944	0		Non-AI	Electrical machinery
9431658	0	13	6	18	2	5	1	2014	2014-04-09	2016-08-30	874	2	1724		0	0	0		29.026846	-.40717521	36.577183	-.31543726	31.375839	-.37688771	0	0	0	0	0	0	.67570049	0	0	0	0	.69314718	1.7917595	.69314718	17	2010	0	0	0	1	2.8903718	.69851291		Non-AI	Electrical machinery
9140849	0	26	2	5	3	0	1	2010	2010-10-18	2015-09-22	1800	6	2871		0	0	0		26.515152	-.29337218	34.848484	-.25796327	27.020203	-.28968465	0	0	0	0	0	0	.20971653	0	0	0	0	1.0986123	0	1.7917595	28	2010	0	0	0	1	1.6094379	.2048687		Non-AI	Electrical machinery
10283998	0	7	1	5	4	2	1	2016	2016-05-17	2019-05-07	1085	4	2859		1	1	1	0	71.038254	-.031214189	81.010925	.1448352	73.633881	.0047082435	0	0	0	0	0	0	.18236277	0	0	1	0	1.3862944	1.0986123	1.3862944	28	2010	0	0	0	1	1.6094379	.1611978		Non-AI	Electrical machinery
10135291	0	16	5	7	2	1	1	2017	2017-09-18	2018-11-20	428	4	2851		0	0	0		32.014389	-.53514397	35.251797	-.55224043	32.733814	-.52635831	0	0	0	0	0	0	0	0	0	0	0	.69314718	.69314718	1.3862944	28	2010	0	0	0	1	1.9459101	0		Non-AI	Electrical machinery
7911300	0	8	7	2	9	0	1	2010	2010-02-01	2011-03-22	414	4	2832		0	0	0		26.515152	-.29337218	34.848484	-.25796327	27.020203	-.28968465	0	0	0	0	0	0	0	0	0	1	0	2.1972246	0	1.3862944	28	2010	0	0	0	1	.69314718	0		Non-AI	Electrical machinery
5619124	0	18	1	2	2	0	1	1994	1994-11-28	1997-04-08	862	3	9999		0	0	0		7.6923075	-1.0000608	21.153847	-.7766493	7.6923075	-1.0000608	0	0	0	0	0	0	.19146886	0	0	0	0	.69314718	0	1.0986123	99	1990	0	1	0	0	.69314718	.16173932		Non-AI	Electrical machinery
7388336	0	7	3	4	3	0	1	2007	2007-06-08	2008-06-17	375	6	2821		0	0	0		25.598085	-.50630462	34.688995	-.49310488	25.598085	-.50444597	0	0	0	0	0	0	.11754321	0	0	0	0	1.0986123	0	1.7917595	28	2000	0	0	1	0	1.3862944	.11255564		Non-AI	Electrical machinery
6720542	0	19	1	1	3	0	1	2002	2002-09-25	2004-04-13	566	4	3742		0	0	0		18.965517	-.52495092	26.896551	-.54305536	18.965517	-.52495092	0	0	0	0	0	0	0	0	0	0	0	1.0986123	0	1.3862944	37	2000	0	0	1	0	0	0		Non-AI	Electrical machinery
10749366	0	12	1	7	2	4	1	2016	2016-08-08	2020-08-18	1471	5	2859		0	0	0		30.327869	-.36722577	36.612022	-.2660926	31.967213	-.33993515	0	0	0	0	0	0	.18236277	0	0	0	0	.69314718	1.6094379	1.6094379	28	2010	0	0	0	1	1.9459101	.1611978		Non-AI	Electrical machinery
7235941	0	11	7	2	10	0	1	2005	2005-10-03	2007-06-26	631	3	2837		1	1	1	0	50.602409	-.3200736	67.168678	.014433128	50.602409	-.3200736	0	0	0	0	0	0	0	0	0	0	0	2.3025851	0	1.0986123	28	2000	0	0	1	0	.69314718	0		Non-AI	Electrical machinery
10012351	0	16	1	13	1	4	1	2017	2017-07-26	2018-07-03	342	6	2875		0	0	0		32.014389	-.53514397	35.251797	-.55224043	32.733814	-.52635831	0	0	0	0	0	0	.3836537	0	0	0	0	0	1.6094379	1.7917595	28	2010	0	0	0	1	2.5649493	.37425607		Non-AI	Electrical machinery
7394675	0	22	1	3	3	1	1	2006	2006-08-09	2008-07-01	692	3	2838		1	1	1	0	48.863636	-.34225509	66.590912	.057427865	49.31818	-.33733833	0	0	0	0	0	0	.10620005	0	0	0	0	1.0986123	.69314718	1.0986123	28	2000	0	0	1	0	1.0986123	.11446346		Non-AI	Electrical machinery
7789724	0	12	2	5	4	0	1	2006	2006-09-27	2010-09-07	1441	6	2889		1	0	1	0	48.863636	-.34225509	27.727272	-.64446825	49.31818	-.33733833	0	0	0	0	0	0	.20482777	0	0	0	0	1.3862944	0	1.7917595	28	2000	0	0	1	0	1.6094379	.2048265		Non-AI	Electrical machinery
6717122	0	19	1	2	10	1	1	2002	2002-03-26	2004-04-06	742	5	3742		3	3	3	0	75.862068	.022659753	85.517242	.57651377	75.862068	.022659753	0	0	0	0	0	0	.14857545	0	0	0	0	2.3025851	.69314718	1.6094379	37	2000	0	0	1	0	.69314718	.15030903		Non-AI	Electrical machinery
6947683	0	20	1	1	2	0	1	2003	2003-06-26	2005-09-20	817	4	2852		1	1	1	0	38.700565	-.30611691	58.192089	-.11736109	38.700565	-.30554387	0	0	0	0	0	0	0	0	0	0	0	.69314718	0	1.3862944	28	2000	0	0	1	0	0	0		Non-AI	Electrical machinery
9817176	0	16	4	6	1	0	1	2015	2015-12-28	2017-11-14	687	2	2876		1	1	1	0	68.930634	-.01735751	83.670517	.42888623	72.54335	.040679581	0	0	0	0	0	0	0	0	0	0	0	0	0	.69314718	28	2010	0	0	0	1	1.7917595	0		Non-AI	Electrical machinery
9787105	0	17	10	2	4	5	1	2015	2015-12-28	2017-10-10	652	7	2836		1	1	0	1	68.930634	-.01735751	83.670517	.42888623	32.369942	-.4446699	0	0	0	0	0	0	0	0	0	0	0	1.3862944	1.7917595	1.9459101	28	2010	0	0	0	1	.69314718	0		Non-AI	Electrical machinery
10141619	0	11	6	13	3	0	1	2016	2016-10-27	2018-11-27	761	6	1727		0	0	0		30.327869	-.36722577	36.612022	-.2660926	31.967213	-.33993515	0	0	0	0	0	0	.29103529	0	0	0	0	1.0986123	0	1.7917595	17	2010	0	0	0	1	2.5649493	.28586143		Non-AI	Electrical machinery
10285299	0	10	5	11	12	4	1	2017	2017-06-23	2019-05-07	683	5	2831		0	0	0		32.014389	-.53514397	35.251797	-.55224043	32.733814	-.52635831	0	0	0	0	0	0	.099710852	0	0	0	0	2.4849067	1.6094379	1.6094379	28	2010	0	0	0	1	2.3978953	.091692515		Non-AI	Electrical machinery
10928875	0	16	6	6	4	1	1	2018	2018-03-14	2021-02-23	1077	4	2186		0	0	0		40.072201	-.19104765	40.794224	-.1847384	40.252708	-.18104973	0	0	0	0	0	0	.071676463	0	0	0	0	1.3862944	.69314718	1.3862944	21	2010	0	0	0	1	1.7917595	.070294678		Non-AI	Electrical machinery
10327313	0	16	2	8	13	0	1	2017	2017-11-28	2019-06-18	567	2	2844		0	0	0		32.014389	-.53514397	35.251797	-.55224043	32.733814	-.52635831	0	0	0	0	0	0	.17637509	0	1	0	0	2.5649493	0	.69314718	28	2010	0	0	0	1	2.0794415	.16468637		Non-AI	Electrical machinery
10978736	0	31	4	11	2	11	1	2018	2018-12-18	2021-04-13	847	3	1723		0	0	0		40.072201	-.19104765	40.794224	-.1847384	40.252708	-.18104973	0	0	0	0	0	0	.46661958	0	0	0	0	.69314718	2.4849067	1.0986123	17	2010	0	0	0	1	2.3978953	.45713097		Non-AI	Electrical machinery
8550689	0	20	2	9	2	0	1	2012	2012-01-26	2013-10-08	621	4	2875		13	10	13	0	98.859314	.51149988	99.23954	1.0300729	98.859314	2.7038956	.39053255	.18000001	.39053255	1.1451104	.4689956	1.1451104	.13080899	0	0	0	0	.69314718	0	1.3862944	28	2010	0	0	0	1	2.1972246	.12061094		Non-AI	Electrical machinery
9343786	0	13	5	4	3	0	1	2013	2013-12-05	2016-05-17	894	1	1762		0	0	0		28.428093	-.1544058	37.29097	-.11296584	30.100334	-.14259948	0	0	0	0	0	0	.66957664	0	0	0	0	1.0986123	0	0	17	2010	0	0	0	1	1.3862944	.70358449		Non-AI	Electrical machinery
8709678	0	9	5	6	4	2	1	2011	2011-01-20	2014-04-29	1195	2	1726		0	0	0		24.786325	-.18917412	33.119659	-.31857949	26.282051	-.19213679	0	0	0	0	0	0	.45109111	0	0	0	0	1.3862944	1.0986123	.69314718	17	2010	0	0	0	1	1.7917595	.46207157		Non-AI	Electrical machinery
10250055	0	20	2	14	1	1	1	2015	2015-01-13	2019-04-02	1540	4	2859		0	0	0		29.913296	-.47933429	37.861271	-.36893439	32.369942	-.4446699	0	0	0	0	0	0	.24393187	1	1	0	1	0	.69314718	1.3862944	28	2010	0	0	0	1	2.6390574	.22356807		Non-AI	Electrical machinery
8593393	0	17	2	7	4	3	1	2010	2010-07-30	2013-11-26	1215	4	2695		0	0	0		26.515152	-.29337218	34.848484	-.25796327	27.020203	-.28968465	0	0	0	0	0	0	0	0	0	0	0	1.3862944	1.3862944	1.3862944	26	2010	0	0	0	1	1.9459101	0		Non-AI	Electrical machinery
8400045	0	10	4	2	3	0	1	2011	2011-02-24	2013-03-19	754	2	2837		1	1	1	0	60.897434	-.12717588	76.709404	.054158513	63.675213	-.1048358	0	0	0	0	0	0	0	0	0	0	0	1.0986123	0	.69314718	28	2010	0	0	0	1	.69314718	0		Non-AI	Electrical machinery
7821798	0	21	2	4	4	0	1	2007	2007-10-15	2010-10-26	1107	4	2838		0	0	0		25.598085	-.50630462	34.688995	-.49310488	25.598085	-.50444597	0	0	0	0	0	0	0	0	0	1	0	1.3862944	0	1.3862944	28	2000	0	0	1	0	1.3862944	0		Non-AI	Electrical machinery
8445064	0	17	5	2	9	1	1	2010	2010-02-12	2013-05-21	1194	2	2897		2	0	1	.5	78.030304	.053420007	34.848484	-.25796327	63.383839	-.11427926	.5	0	0	1	0	0	.21049541	0	0	0	0	2.1972246	.69314718	.69314718	28	2010	0	0	0	1	.69314718	.20471559		Non-AI	Electrical machinery
6445107	0	20	3	3	5	1	1	2001	2001-07-18	2002-09-03	412	5	2834		3	0	3	0	70.138885	-.026772115	20.138889	-.76225036	70.138885	-.026772115	.44444445	0	.44444445	.91829586	0	.91829586	.12613936	0	0	0	0	1.6094379	.69314718	1.6094379	28	2000	0	0	1	0	1.0986123	.11544422		Non-AI	Electrical machinery
8830697	0	20	2	2	7	0	1	2010	2010-10-13	2014-09-09	1427	2	2847		0	0	0		26.515152	-.29337218	34.848484	-.25796327	27.020203	-.28968465	0	0	0	0	0	0	.16202596	0	0	1	0	1.9459101	0	.69314718	28	2010	0	0	0	1	.69314718	.17629154		Non-AI	Electrical machinery
10276349	0	12	6	4	6	0	1	2015	2015-04-29	2019-04-30	1462	2	1716		0	0	0		29.913296	-.47933429	37.861271	-.36893439	32.369942	-.4446699	0	0	0	0	0	0	0	0	0	1	0	1.7917595	0	.69314718	17	2010	0	0	0	1	1.3862944	0		Non-AI	Electrical machinery
5255536	0	9	3	4	11	0	1	1991	1991-12-30	1993-10-26	666	4	9999		1	0	1	0	38.095238	-.53968084	21.428572	-.84515423	38.095238	-.53968084	0	0	0	0	0	0	.066173486	0	0	0	0	2.3978953	0	1.3862944	99	1990	0	1	0	0	1.3862944	.071327053		Non-AI	Electrical machinery
9801316	0	12	1	10	3	5	1	2012	2012-08-30	2017-10-24	1881	6	2836		0	0	0		29.277567	-.11509205	37.832699	-.11784733	30.608364	-.28305724	0	0	0	0	0	0	.086750723	0	0	0	0	1.0986123	1.7917595	1.7917595	28	2010	0	0	0	1	2.3025851	.081671037		Non-AI	Electrical machinery
9882461	0	13	3	6	2	1	1	2015	2015-09-08	2018-01-30	875	4	2837		0	0	0		29.913296	-.47933429	37.861271	-.36893439	32.369942	-.4446699	0	0	0	0	0	0	.17391071	0	0	0	0	.69314718	.69314718	1.3862944	28	2010	0	0	0	1	1.7917595	.16105324		Non-AI	Electrical machinery
9377575	0	7	4	3	11	0	1	2013	2013-10-17	2016-06-28	985	1	2871		0	0	0		28.428093	-.1544058	37.29097	-.11296584	30.100334	-.14259948	0	0	0	0	0	0	0	0	0	0	0	2.3978953	0	0	28	2010	0	0	0	1	1.0986123	0		Non-AI	Electrical machinery
8619229	0	18	2	4	8	0	1	2011	2011-07-26	2013-12-31	889	2	2871		0	0	0		24.786325	-.18917412	33.119659	-.31857949	26.282051	-.19213679	0	0	0	0	0	0	0	0	0	0	0	2.0794415	0	.69314718	28	2010	0	0	0	1	1.3862944	0		Non-AI	Electrical machinery
7236081	0	8	2	6	1	0	1	2005	2005-12-30	2007-06-26	543	5	2832		2	2	2	0	69.578316	.073498383	83.73494	.61340797	69.578316	.073498383	.5	.5	.5	1	1	1	.086298779	0	0	0	0	0	0	1.6094379	28	2000	0	0	1	0	1.7917595	.084638797		Non-AI	Electrical machinery
6009005	0	4	1	3	19	0	1	1998	1998-12-01	1999-12-28	392	2	9999		4	2	4	0	71.666664	.029807815	70	.088944428	71.666664	.029807815	0	0	0	0	0	0	.36415949	0	0	0	0	2.9444389	0	.69314718	99	1990	0	1	0	0	1.0986123	.33405027		Non-AI	Electrical machinery
7116047	0	16	7	4	12	1	1	2004	2004-05-19	2006-10-03	867	4	2879		3	2	3	0	76.490067	.28056073	78.476822	.4753291	76.490067	.28056073	0	0	0	0	0	0	0	0	0	0	0	2.4849067	.69314718	1.3862944	28	2000	0	0	1	0	1.3862944	0		Non-AI	Electrical machinery
10784706	0	22	8	5	1	0	1	2018	2018-05-11	2020-09-22	865	1	2859		0	0	0		40.072201	-.19104765	40.794224	-.1847384	40.252708	-.18104973	0	0	0	0	0	0	0	0	0	0	0	0	0	0	28	2010	0	0	0	1	1.6094379	0		Non-AI	Electrical machinery
9735652	0	11	3	6	2	8	1	2015	2015-04-14	2017-08-15	854	5	1711		0	0	0		29.913296	-.47933429	37.861271	-.36893439	32.369942	-.4446699	0	0	0	0	0	0	.099447042	0	0	0	0	.69314718	2.1972246	1.6094379	17	2010	0	0	0	1	1.7917595	.09626773		Non-AI	Electrical machinery
10263306	0	20	2	2	3	0	1	2016	2016-03-28	2019-04-16	1114	2	1729		0	0	0		30.327869	-.36722577	36.612022	-.2660926	31.967213	-.33993515	0	0	0	0	0	0	.70680791	0	0	0	0	1.0986123	0	.69314718	17	2010	0	0	0	1	.69314718	.69772691		Non-AI	Electrical machinery
7122771	0	18	1	3	3	0	1	2004	2004-05-17	2006-10-17	883	5	3742		1	0	1	0	47.350994	-.37625587	26.821192	-.62889695	47.350994	-.37625587	0	0	0	0	0	0	.14360476	0	0	0	0	1.0986123	0	1.6094379	37	2000	0	0	1	0	1.0986123	.15101609		Non-AI	Electrical machinery
10432028	0	20	11	27	1	0	1	2017	2017-02-21	2019-10-01	952	3	1735		0	0	0		32.014389	-.53514397	35.251797	-.55224043	32.733814	-.52635831	0	0	0	0	0	0	.17806005	0	0	1	0	0	0	1.0986123	17	2010	0	0	0	1	3.2958369	.16770872		Non-AI	Electrical machinery
9190583	0	20	2	6	39	1	1	2014	2014-12-02	2015-11-17	350	3	2875		0	0	0		29.026846	-.40717521	36.577183	-.31543726	31.375839	-.37688771	0	0	0	0	0	0	.11250503	0	0	0	0	3.6635616	.69314718	1.0986123	28	2010	0	0	0	1	1.7917595	.10912563		Non-AI	Electrical machinery
7868583	0	22	3	3	2	0	1	2007	2007-09-28	2011-01-11	1201	3	2858		0	0	0		25.598085	-.50630462	34.688995	-.49310488	25.598085	-.50444597	0	0	0	0	0	0	0	0	0	0	0	.69314718	0	1.0986123	28	2000	0	0	1	0	1.0986123	0		Non-AI	Electrical machinery
7973168	0	2	4	9	1	5	1	2007	2007-01-08	2011-07-05	1639	3	1626		0	0	0		25.598085	-.50630462	34.688995	-.49310488	25.598085	-.50444597	0	0	0	0	0	0	.1472718	0	0	1	0	0	1.7917595	1.0986123	16	2000	0	0	1	0	2.1972246	.13708006		Non-AI	Electrical machinery
10505225	0	21	5	6	5	5	1	2015	2015-12-29	2019-12-10	1442	2	1724		0	0	0		29.913296	-.47933429	37.861271	-.36893439	32.369942	-.4446699	0	0	0	0	0	0	.69272721	0	0	0	0	1.6094379	1.7917595	.69314718	17	2010	0	0	0	1	1.7917595	.6965673		Non-AI	Electrical machinery
8460037	0	20	1	2	3	0	1	2009	2009-08-20	2013-06-11	1391	6	2833		1	0	1	0	59.539474	-.13199069	31.907894	-.63702965	60.855263	-.12289577	0	0	0	0	0	0	0	0	0	0	0	1.0986123	0	1.7917595	28	2000	0	0	1	0	.69314718	0		Non-AI	Electrical machinery
10477708	0	18	1	9	5	1	1	2017	2017-10-18	2019-11-12	755	6	2848		0	0	0		32.014389	-.53514397	35.251797	-.55224043	32.733814	-.52635831	0	0	0	0	0	0	.20600459	0	0	0	0	1.6094379	.69314718	1.7917595	28	2010	0	0	0	1	2.1972246	.19790512		Non-AI	Electrical machinery
6665515	0	23	1	2	3	1	1	2002	2002-03-07	2003-12-16	649	6	2852		7	6	7	0	88.620689	.75280732	93.103447	1.6960829	88.620689	.75280732	.24489796	.27777779	.24489796	.59167278	.65002245	.59167278	.093855292	0	0	0	0	1.0986123	.69314718	1.7917595	28	2000	0	0	1	0	.69314718	.088811494		Non-AI	Electrical machinery
9116278	0	23	4	5	1	0	1	2013	2013-11-27	2015-08-25	636	4	2871		0	0	0		28.428093	-.1544058	37.29097	-.11296584	30.100334	-.14259948	0	0	0	0	0	0	0	0	0	0	0	0	0	1.3862944	28	2010	0	0	0	1	1.6094379	0		Non-AI	Electrical machinery
7041990	0	16	2	2	11	0	1	2002	2002-06-27	2006-05-09	1412	2	2881		1	0	1	0	50	-.34241402	26.896551	-.54305536	50	-.34241402	0	0	0	0	0	0	0	0	0	0	0	2.3978953	0	.69314718	28	2000	0	0	1	0	.69314718	0		Non-AI	Electrical machinery
9479227	0	36	6	3	2	0	1	2012	2012-09-12	2016-10-25	1504	1	2836		0	0	0		29.277567	-.11509205	37.832699	-.11784733	30.608364	-.28305724	0	0	0	0	0	0	.10770465	0	0	0	0	.69314718	0	0	28	2010	0	0	0	1	1.0986123	.096865773		Non-AI	Electrical machinery
8113886	0	20	4	2	2	0	1	2010	2010-08-18	2012-02-14	545	3	2839		3	2	3	0	87.121216	.2268161	89.898987	.35741901	87.626259	.2365315	.44444445	0	.44444445	.91829586	0	.91829586	0	0	0	0	0	.69314718	0	1.0986123	28	2010	0	0	0	1	.69314718	0		Non-AI	Electrical machinery
8197284	0	6	5	7	3	0	1	2010	2010-03-15	2012-06-12	820	2	2833		2	1	2	0	78.030304	.053420007	78.030304	.049727861	78.78788	.061126117	.5	0	.5	1	0	1	.14398974	0	0	1	0	1.0986123	0	.69314718	28	2010	0	0	0	1	1.9459101	.14494628		Non-AI	Electrical machinery
6006553	0	2	2	3	8	0	1	1998	1998-01-20	1999-12-28	707	6	9999		1	0	1	0	35.555557	-.54505718	21.666666	-.71155542	35.555557	-.54505718	0	0	0	0	0	0	.081166394	0	0	0	0	2.0794415	0	1.7917595	99	1990	0	1	0	0	1.0986123	.076922439		Non-AI	Electrical machinery
7746536	0	5	6	2	9	0	1	2005	2005-09-21	2010-06-29	1742	7	2873		0	0	0		19.578314	-.71364558	28.012049	-.58454168	19.578314	-.71364558	0	0	0	0	0	0	0	0	0	0	0	2.1972246	0	1.9459101	28	2000	0	0	1	0	.69314718	0		Non-AI	Electrical machinery
11128178	0	10	2	3	12	5	1	2018	2018-09-07	2021-09-21	1110	6	2836		0	0	0		40.072201	-.19104765	40.794224	-.1847384	40.252708	-.18104973	0	0	0	0	0	0	0	0	0	0	0	2.4849067	1.7917595	1.7917595	28	2010	0	0	0	1	1.0986123	0		Non-AI	Electrical machinery
9276432	0	21	3	4	2	0	1	2014	2014-07-28	2016-03-01	582	4	2685		5	2	5	0	94.79866	1.245934	93.288589	.81031489	95.134232	1.3094867	.72000003	.5	.72000003	1.921928	1	1.921928	.37910816	0	0	1	0	.69314718	0	1.3862944	26	2010	0	0	0	1	1.3862944	.3754741		Non-AI	Electrical machinery
7285788	0	25	3	2	3	0	1	2005	2005-08-23	2007-10-23	791	4	2821		0	0	0		19.578314	-.71364558	28.012049	-.58454168	19.578314	-.71364558	0	0	0	0	0	0	0	0	0	0	0	1.0986123	0	1.3862944	28	2000	0	0	1	0	.69314718	0		Non-AI	Electrical machinery
7429741	0	20	1	3	3	0	1	2006	2006-03-16	2008-09-30	929	3	2881		1	1	1	0	48.863636	-.34225509	66.590912	.057427865	49.31818	-.33733833	0	0	0	0	0	0	0	0	0	0	0	1.0986123	0	1.0986123	28	2000	0	0	1	0	1.0986123	0		Non-AI	Electrical machinery
8283806	0	21	1	3	2	7	1	2011	2011-03-18	2012-10-09	571	8	2836		1	1	1	0	60.897434	-.12717588	76.709404	.054158513	63.675213	-.1048358	0	0	0	0	0	0	.078251742	0	0	1	0	.69314718	2.0794415	2.0794415	28	2010	0	0	0	1	1.0986123	.075733811		Non-AI	Electrical machinery
9634509	0	8	5	5	2	2	1	2014	2014-11-05	2017-04-25	902	5	2851		1	0	1	0	68.456375	-.076553375	36.577183	-.31543726	71.81208	-.039612822	0	0	0	0	0	0	.26745227	0	0	0	0	.69314718	1.0986123	1.6094379	28	2010	0	0	0	1	1.6094379	.24797554		Non-AI	Electrical machinery
10964971	0	27	7	22	5	4	1	2018	2018-12-19	2021-03-30	832	3	1729		0	0	0		40.072201	-.19104765	40.794224	-.1847384	40.252708	-.18104973	0	0	0	0	0	0	.20705317	0	0	0	0	1.6094379	1.6094379	1.0986123	17	2010	0	0	0	1	3.0910425	.19856603		Non-AI	Electrical machinery
7585083	0	19	5	4	14	0	1	2005	2005-08-05	2009-09-08	1495	4	2885		9	4	9	0	96.385544	2.8285024	94.277107	1.8113576	96.385544	2.8285024	.65625	.375	.65625	1.5612781	.8112781	1.5612781	0	0	0	0	0	2.6390574	0	1.3862944	28	2000	0	0	1	0	1.3862944	0		Non-AI	Electrical machinery
8391037	0	3	1	2	3	0	1	2009	2009-07-28	2013-03-05	1316	3	2838		0	0	0		24.342106	-.34097594	31.907894	-.63702965	25	-.33517027	0	0	0	0	0	0	0	0	0	0	0	1.0986123	0	1.0986123	28	2000	0	0	1	0	.69314718	0		Non-AI	Electrical machinery
10811741	0	11	4	6	2	0	1	2017	2017-01-10	2020-10-20	1379	2	2859		0	0	0		32.014389	-.53514397	35.251797	-.55224043	32.733814	-.52635831	0	0	0	0	0	0	.71053946	0	0	0	0	.69314718	0	.69314718	28	2010	0	0	0	1	1.7917595	.69471216		Non-AI	Electrical machinery
8598830	0	19	8	4	4	0	1	2011	2011-03-18	2013-12-03	991	4	2837		1	1	1	0	60.897434	-.12717588	76.709404	.054158513	63.675213	-.1048358	0	0	0	0	0	0	0	0	0	0	0	1.3862944	0	1.3862944	28	2010	0	0	0	1	1.3862944	0		Non-AI	Electrical machinery
7154225	0	23	6	4	5	0	1	2004	2004-05-20	2006-12-26	950	6	2879		1	1	1	0	47.350994	-.37625587	62.913906	-.076783933	47.350994	-.37625587	0	0	0	0	0	0	0	0	0	0	0	1.6094379	0	1.7917595	28	2000	0	0	1	0	1.3862944	0		Non-AI	Electrical machinery
7611800	0	17	1	6	1	1	1	2007	2007-01-29	2009-11-03	1009	5	1795		1	1	1	0	61.244019	-.18948527	76.555023	.19856572	61.483253	-.18688811	0	0	0	0	0	0	.28852049	0	0	1	0	0	.69314718	1.6094379	17	2000	0	0	1	0	1.7917595	.29205808		Non-AI	Electrical machinery
7646003	0	32	5	10	9	1	1	2005	2005-12-20	2010-01-12	1484	4	2881		0	0	0		19.578314	-.71364558	28.012049	-.58454168	19.578314	-.71364558	0	0	0	0	0	0	.14956258	0	0	0	0	2.1972246	.69314718	1.3862944	28	2000	0	0	1	0	2.3025851	.14976813		Non-AI	Electrical machinery
9878905	0	11	7	12	1	5	1	2010	2010-07-30	2018-01-30	2741	1	1729		0	0	0		26.515152	-.29337218	34.848484	-.25796327	27.020203	-.28968465	0	0	0	0	0	0	.21640904	0	0	0	0	0	1.7917595	0	17	2010	0	0	0	1	2.4849067	.22295207		Non-AI	Electrical machinery
8487358	0	6	3	5	3	8	1	2009	2009-12-17	2013-07-16	1307	6	2829		0	0	0		24.342106	-.34097594	31.907894	-.63702965	25	-.33517027	0	0	0	0	0	0	.13246125	0	0	1	0	1.0986123	2.1972246	1.7917595	28	2000	0	0	1	0	1.6094379	.13402842		Non-AI	Electrical machinery
5430363	0	23	1	5	6	0	1	1992	1992-12-29	1995-07-04	917	2	9999		4	2	4	0	67.391304	-.095067956	63.04348	-.035256818	67.391304	-.095067956	.625	.5	.625	1.5	1	1.5	.31351608	0	0	0	0	1.7917595	0	.69314718	99	1990	0	1	0	0	1.6094379	.30733413		Non-AI	Electrical machinery
10374342	0	20	3	12	49	0	1	2018	2018-09-10	2019-08-06	330	4	2833		6	6	5	.16666667	99.277977	2.045017	99.277977	2.2139742	99.277977	1.7043178	.72000003	.72000003	.625	1.921928	1.921928	1.5	.18069477	0	0	0	0	3.8918202	0	1.3862944	28	2010	0	0	0	1	2.4849067	.16573407		Non-AI	Electrical machinery
9072124	0	9	2	7	2	1	1	2012	2012-06-20	2015-06-30	1105	4	2844		0	0	0		29.277567	-.11509205	37.832699	-.11784733	30.608364	-.28305724	0	0	0	0	0	0	.34924835	0	0	0	0	.69314718	.69314718	1.3862944	28	2010	0	0	0	1	1.9459101	.33197138		Non-AI	Electrical machinery
10701770	0	12	5	5	17	5	1	2016	2016-05-18	2020-06-30	1504	5	3754		0	0	0		30.327869	-.36722577	36.612022	-.2660926	31.967213	-.33993515	0	0	0	0	0	0	.1361544	0	0	1	0	2.8332133	1.7917595	1.6094379	37	2010	0	0	0	1	1.6094379	.13482232		Non-AI	Electrical machinery
8113859	0	20	1	4	25	4	1	2010	2010-02-08	2012-02-14	736	4	2839		4	2	4	0	91.919189	.4002122	89.898987	.35741901	92.42424	.41193688	0	0	0	0	0	0	.076013058	0	0	0	0	3.2188759	1.6094379	1.3862944	28	2010	0	0	0	1	1.3862944	.073237747		Non-AI	Electrical machinery
9413429	0	7	10	6	3	0	1	2012	2012-09-14	2016-08-09	1425	3	2851		0	0	0		29.277567	-.11509205	37.832699	-.11784733	30.608364	-.28305724	0	0	0	0	0	0	.10770465	0	0	0	0	1.0986123	0	1.0986123	28	2010	0	0	0	1	1.7917595	.096865773		Non-AI	Electrical machinery
9761869	0	4	4	11	3	3	1	2013	2013-12-27	2017-09-12	1355	8	1721		1	1	0	1	68.896324	-.058821257	82.274246	.0072362465	30.100334	-.14259948	0	0	0	0	0	0	.45148689	0	0	0	0	1.0986123	1.3862944	2.0794415	17	2010	0	0	0	1	2.3978953	.4578819		Non-AI	Electrical machinery
7560712	0	31	8	3	3	0	1	2007	2007-08-27	2009-07-14	687	2	2881		0	0	0		25.598085	-.50630462	34.688995	-.49310488	25.598085	-.50444597	0	0	0	0	0	0	0	0	0	0	0	1.0986123	0	.69314718	28	2000	0	0	1	0	1.0986123	0		Non-AI	Electrical machinery
11206059	0	4	3	6	1	7	1	2017	2017-06-16	2021-12-21	1649	3	2836		0	0	0		32.014389	-.53514397	35.251797	-.55224043	32.733814	-.52635831	0	0	0	0	0	0	.14312884	0	0	1	0	0	2.0794415	1.0986123	28	2010	0	0	0	1	1.7917595	.12801659		Non-AI	Electrical machinery
6760216	0	5	1	3	20	0	1	2003	2003-03-24	2004-07-06	470	6	2835		2	1	2	0	55.084747	-.16754223	58.192089	-.11736109	55.084747	-.16687396	.5	0	.5	1	0	1	.076837495	0	0	0	0	2.9957323	0	1.7917595	28	2000	0	0	1	0	1.0986123	.077452026		Non-AI	Electrical machinery
8414176	0	55	3	2	4	0	1	2005	2005-07-20	2013-04-09	2820	8	2875		0	0	0		19.578314	-.71364558	28.012049	-.58454168	19.578314	-.71364558	0	0	0	0	0	0	0	0	0	0	0	1.3862944	0	2.0794415	28	2000	0	0	1	0	.69314718	0		Non-AI	Electrical machinery
9287735	0	20	13	6	3	0	1	2012	2012-11-26	2016-03-15	1205	2	2836		1	0	1	0	68.441063	-.066892676	37.832699	-.11784733	71.292778	-.053291641	0	0	0	0	0	0	0	0	0	0	0	1.0986123	0	.69314718	28	2010	0	0	0	1	1.7917595	0		Non-AI	Electrical machinery
9425036	0	19	6	6	9	4	1	2014	2014-01-09	2016-08-23	957	2	2879		1	1	1	0	68.456375	-.076553375	81.711411	.24743882	71.81208	-.039612822	0	0	0	0	0	0	.11933154	0	0	0	0	2.1972246	1.6094379	.69314718	28	2010	0	0	0	1	1.7917595	.11000341		Non-AI	Electrical machinery
6429445	0	12	3	2	6	0	1	2000	2000-08-16	2002-08-06	720	4	2881		1	1	1	0	31.132076	-.59794086	48.113209	-.33240262	31.132076	-.59794086	0	0	0	0	0	0	0	0	0	0	0	1.7917595	0	1.3862944	28	2000	0	0	1	0	.69314718	0		Non-AI	Electrical machinery
10422825	0	11	3	6	3	0	1	2017	2017-04-06	2019-09-24	901	2	2868		0	0	0		32.014389	-.53514397	35.251797	-.55224043	32.733814	-.52635831	0	0	0	0	0	0	.10037719	0	0	0	0	1.0986123	0	.69314718	28	2010	0	0	0	1	1.7917595	.095150352		Non-AI	Electrical machinery
5546300	0	10	4	4	4	0	1	1994	1994-08-16	1996-08-13	728	8	9999		7	6	7	0	82.692307	1.0920204	96.153847	2.1080482	82.692307	1.0920204	.24489796	.27777779	.24489796	.59167278	.65002245	.59167278	.2490342	0	0	0	0	1.3862944	0	2.0794415	99	1990	0	1	0	0	1.3862944	.21866274		Non-AI	Electrical machinery
7746206	0	8	1	6	1	0	1	2007	2007-06-29	2010-06-29	1096	4	2832		0	0	0		25.598085	-.50630462	34.688995	-.49310488	25.598085	-.50444597	0	0	0	0	0	0	.10265425	0	0	0	0	0	0	1.3862944	28	2000	0	0	1	0	1.7917595	.10242809		Non-AI	Electrical machinery
4690473	0	4	1	1	2	0	1	1986	1986-08-22	1987-09-01	375	3	9999		0	0	0		50	-.70710677	50	-.70710677	50	-.70710677	0	0	0	0	0	0	0	0	0	0	0	.69314718	0	1.0986123	99	1980	1	0	0	0	0	0		Non-AI	Electrical machinery
9741483	0	16	2	4	15	1	1	2014	2014-04-03	2017-08-22	1237	4	2837		0	0	0		29.026846	-.40717521	36.577183	-.31543726	31.375839	-.37688771	0	0	0	0	0	0	.13511787	0	0	0	0	2.7080503	.69314718	1.3862944	28	2010	0	0	0	1	1.3862944	.12706421		Non-AI	Electrical machinery
10054808	0	16	1	4	3	2	1	2015	2015-01-16	2018-08-21	1313	2	2871		0	0	0		29.913296	-.47933429	37.861271	-.36893439	32.369942	-.4446699	0	0	0	0	0	0	.2563695	0	0	0	0	1.0986123	1.0986123	.69314718	28	2010	0	0	0	1	1.3862944	.23487809		Non-AI	Electrical machinery
8542169	0	20	1	3	3	0	1	2007	2007-10-30	2013-09-24	2156	3	2694		0	0	0		25.598085	-.50630462	34.688995	-.49310488	25.598085	-.50444597	0	0	0	0	0	0	.098447606	0	0	0	0	1.0986123	0	1.0986123	26	2000	0	0	1	0	1.0986123	.10148705		Non-AI	Electrical machinery
8502476	0	21	1	8	2	1	1	2010	2010-10-14	2013-08-06	1027	2	2821		0	0	0		26.515152	-.29337218	34.848484	-.25796327	27.020203	-.28968465	0	0	0	0	0	0	.11017478	0	0	0	0	.69314718	.69314718	.69314718	28	2010	0	0	0	1	2.0794415	.1037282		Non-AI	Electrical machinery
10254800	0	6	4	4	2	1	1	2018	2018-05-21	2019-04-09	323	3	2847		0	0	0		40.072201	-.19104765	40.794224	-.1847384	40.252708	-.18104973	0	0	0	0	0	0	.098039873	0	0	0	0	.69314718	.69314718	1.0986123	28	2010	0	0	0	1	1.3862944	.08918038		Non-AI	Electrical machinery
8456870	0	16	2	2	4	8	1	2011	2011-03-22	2013-06-04	805	6	2838		2	2	2	0	76.92308	-.065177634	89.957268	.42689651	79.700851	-.017534815	0	0	0	0	0	0	0	0	0	0	0	1.3862944	2.1972246	1.7917595	28	2010	0	0	0	1	.69314718	0		Non-AI	Electrical machinery
6399931	0	14	2	1	5	0	1	2001	2001-02-08	2002-06-04	481	6	3742		1	1	1	0	35.416668	-.5775128	52.777779	-.31965339	35.416668	-.5775128	0	0	0	0	0	0	0	0	0	0	0	1.6094379	0	1.7917595	37	2000	0	0	1	0	0	0		Non-AI	Electrical machinery
9875692	0	19	1	23	6	1	1	2016	2016-05-05	2018-01-23	628	5	2691		0	0	0		30.327869	-.36722577	36.612022	-.2660926	31.967213	-.33993515	0	0	0	0	0	0	.15000166	0	0	0	0	1.7917595	.69314718	1.6094379	26	2010	0	0	0	1	3.1354942	.14443882		Non-AI	Electrical machinery
10066839	0	2	2	4	10	3	1	2015	2015-06-03	2018-09-04	1189	3	3742		4	1	4	0	94.508667	1.3685728	83.670517	.42888623	95.375725	1.4967281	0	0	0	0	0	0	.12989178	0	0	0	0	2.3025851	1.3862944	1.0986123	37	2010	0	0	0	1	1.3862944	.13045056		Non-AI	Electrical machinery
9819019	0	18	4	11	5	0	1	2014	2014-12-11	2017-11-14	1069	1	1729		0	0	0		29.026846	-.40717521	36.577183	-.31543726	31.375839	-.37688771	0	0	0	0	0	0	.28689274	0	0	1	0	1.6094379	0	0	17	2010	0	0	0	1	2.3978953	.28576744		Non-AI	Electrical machinery
7446481	0	18	4	3	3	0	1	2006	2006-08-14	2008-11-04	813	4	2821		2	0	2	0	66.590912	.051965434	27.727272	-.64446825	66.818184	.057419289	0	0	0	0	0	0	.2978487	0	0	0	0	1.0986123	0	1.3862944	28	2000	0	0	1	0	1.0986123	.30621603		Non-AI	Electrical machinery
10099938	0	13	3	8	8	32	1	2014	2014-12-11	2018-10-16	1405	2	1783		1	0	1	0	68.456375	-.076553375	36.577183	-.31543726	71.81208	-.039612822	0	0	0	0	0	0	.16633476	0	0	0	0	2.0794415	3.4965076	.69314718	17	2010	0	0	0	1	2.0794415	.15996327		Non-AI	Electrical machinery
7065389	0	12	3	7	4	0	1	2003	2003-09-25	2006-06-20	999	2	2683		0	0	0		15.536723	-.44469154	22.033897	-.34315363	15.536723	-.44421378	0	0	0	0	0	0	.32793495	0	0	0	0	1.3862944	0	.69314718	26	2000	0	0	1	0	1.9459101	.32239112		Non-AI	Electrical machinery
7002123	0	26	1	1	1	0	1	2002	2002-07-19	2006-02-21	1313	2	3742		0	0	0		18.965517	-.52495092	26.896551	-.54305536	18.965517	-.52495092	0	0	0	0	0	0	0	0	0	0	0	0	0	.69314718	37	2000	0	0	1	0	0	0		Non-AI	Electrical machinery
7253565	0	17	3	3	8	2	1	2003	2003-08-22	2007-08-07	1446	6	2163		5	3	5	0	83.898308	.24818173	89.265533	.33422396	83.898308	.24913578	.625	.44444445	.625	1.5	.91829586	1.5	.092521623	0	0	1	0	2.0794415	1.0986123	1.7917595	21	2000	0	0	1	0	1.0986123	.09236192		Non-AI	Electrical machinery
5889719	0	6	7	2	9	0	1	1995	1995-08-07	1999-03-30	1331	4	9999		7	1	7	0	85.365852	.9482702	50	-.31196648	85.365852	.9482702	0	0	0	0	0	0	.076379746	0	0	0	0	2.1972246	0	1.3862944	99	1990	0	1	0	0	.69314718	.070858851		Non-AI	Electrical machinery
8580431	0	27	4	18	4	6	1	2012	2012-07-24	2013-11-12	476	2	1726		2	1	0	1	83.650192	-.018693296	81.939163	-.003055301	30.608364	-.28305724	.5	0	0	1	0	0	.20292823	0	0	0	0	1.3862944	1.9459101	.69314718	17	2010	0	0	0	1	2.8903718	.20599389		Non-AI	Electrical machinery
7021813	0	25	2	2	27	0	1	2003	2003-05-29	2006-04-04	1041	5	2875		6	2	6	0	87.853104	.38675639	79.661018	.10843144	87.853104	.3878057	.66666669	.5	.66666669	1.7924813	1	1.7924813	0	0	0	0	0	3.2958369	0	1.6094379	28	2000	0	0	1	0	.69314718	0		Non-AI	Electrical machinery
10211678	0	17	1	5	8	3	1	2017	2017-08-07	2019-02-19	561	6	2851		0	0	0		32.014389	-.53514397	35.251797	-.55224043	32.733814	-.52635831	0	0	0	0	0	0	0	0	0	1	0	2.0794415	1.3862944	1.7917595	28	2010	0	0	0	1	1.6094379	0		Non-AI	Electrical machinery
7830064	0	20	2	8	6	1	1	2008	2008-03-31	2010-11-09	953	3	2834		3	0	3	0	88.141029	.72492123	35.576923	-.379206	88.782051	.74762899	0	0	0	0	0	0	0	0	0	0	0	1.7917595	.69314718	1.0986123	28	2000	0	0	1	0	2.0794415	0		Non-AI	Electrical machinery
7614757	0	20	2	5	5	0	1	2006	2006-02-08	2009-11-10	1371	2	2885		3	2	3	0	77.045456	.44618598	83.181816	.75932401	77.045456	.4521769	.44444445	.5	.44444445	.91829586	1	.91829586	.19695553	0	0	1	0	1.6094379	0	.69314718	28	2000	0	0	1	0	1.6094379	.19909796		Non-AI	Electrical machinery
7852016	0	22	2	3	4	0	1	2007	2007-01-16	2010-12-14	1428	4	2821		1	0	1	0	61.244019	-.18948527	34.688995	-.49310488	61.483253	-.18688811	0	0	0	0	0	0	.30693269	0	0	0	0	1.3862944	0	1.3862944	28	2000	0	0	1	0	1.0986123	.30969089		Non-AI	Electrical machinery
7824093	0	28	6	2	6	0	1	2007	2007-10-02	2010-11-02	1127	1	2885		3	1	3	0	84.44976	.44415346	76.555023	.19856572	84.44976	.44822758	.44444445	0	.44444445	.91829586	0	.91829586	0	0	0	0	0	1.7917595	0	0	28	2000	0	0	1	0	.69314718	0		Non-AI	Electrical machinery
9378931	0	20	4	9	7	1	1	2015	2015-07-10	2016-06-28	354	2	2844		15	5	15	0	99.855492	6.4503174	98.410408	3.6201689	99.855492	6.8355722	.12444445	0	.12444445	.35335934	0	.35335934	.099432386	0	0	0	0	1.9459101	.69314718	.69314718	28	2010	0	0	0	1	2.1972246	.096733674		Non-AI	Electrical machinery
10236455	0	19	9	27	1	0	1	2016	2016-07-29	2019-03-19	963	2	1786		0	0	0		30.327869	-.36722577	36.612022	-.2660926	31.967213	-.33993515	0	0	0	0	0	0	.19403793	0	0	0	0	0	0	.69314718	17	2010	0	0	0	1	3.2958369	.20132324		Non-AI	Electrical machinery
8343845	0	17	4	6	1	0	1	2010	2010-03-19	2013-01-01	1019	4	2894		1	0	1	0	62.373737	-.11997608	34.848484	-.25796327	63.383839	-.11427926	0	0	0	0	0	0	.16285935	0	0	0	0	0	0	1.3862944	28	2010	0	0	0	1	1.7917595	.16275215		Non-AI	Electrical machinery
9160197	0	27	4	5	8	2	1	2012	2012-06-29	2015-10-13	1201	2	2851		0	0	0		29.277567	-.11509205	37.832699	-.11784733	30.608364	-.28305724	0	0	0	0	0	0	.11994172	0	0	0	0	2.0794415	1.0986123	.69314718	28	2010	0	0	0	1	1.6094379	.11476862		Non-AI	Electrical machinery
10727733	0	19	4	6	5	0	1	2017	2017-07-17	2020-07-28	1107	4	2187		0	0	0		32.014389	-.53514397	35.251797	-.55224043	32.733814	-.52635831	0	0	0	0	0	0	.059083607	0	0	0	0	1.6094379	0	1.3862944	21	2010	0	0	0	1	1.7917595	.058074374		Non-AI	Electrical machinery
10186960	0	14	5	9	1	1	1	2016	2016-06-16	2019-01-22	950	4	2838		0	0	0		30.327869	-.36722577	36.612022	-.2660926	31.967213	-.33993515	0	0	0	0	0	0	.083441213	0	0	1	0	0	.69314718	1.3862944	28	2010	0	0	0	1	2.1972246	.082829654		Non-AI	Electrical machinery
9748562	0	9	8	9	3	7	1	2014	2014-04-08	2017-08-29	1239	2	1725		0	0	0		29.026846	-.40717521	36.577183	-.31543726	31.375839	-.37688771	0	0	0	0	0	0	.67570049	0	0	0	0	1.0986123	2.0794415	.69314718	17	2010	0	0	0	1	2.1972246	.69851291		Non-AI	Electrical machinery
7728798	0	5	1	8	6	0	1	2005	2005-11-01	2010-06-01	1673	3	2629		7	5	7	0	93.975906	2.0413582	96.686745	2.4103324	93.975906	2.0413582	.5714286	.31999999	.5714286	1.3787835	.72192812	1.3787835	.12373439	0	0	1	0	1.7917595	0	1.0986123	26	2000	0	0	1	0	2.0794415	.128264		Non-AI	Electrical machinery
10459149	0	20	3	7	3	2	1	2018	2018-05-18	2019-10-29	529	4	2879		0	0	0		40.072201	-.19104765	40.794224	-.1847384	40.252708	-.18104973	0	0	0	0	0	0	0	0	0	0	0	1.0986123	1.0986123	1.3862944	28	2010	0	0	0	1	1.9459101	0		Non-AI	Electrical machinery
10585467	0	20	2	9	2	1	1	2018	2018-09-06	2020-03-10	551	4	2859		0	0	0		40.072201	-.19104765	40.794224	-.1847384	40.252708	-.18104973	0	0	0	0	0	0	.18195844	0	0	0	0	.69314718	.69314718	1.3862944	28	2010	0	0	0	1	2.1972246	.17529842		Non-AI	Electrical machinery
11063449	0	19	2	16	2	0	1	2018	2018-01-30	2021-07-13	1260	2	2859		0	0	0		40.072201	-.19104765	40.794224	-.1847384	40.252708	-.18104973	0	0	0	0	0	0	.12346824	0	0	0	0	.69314718	0	.69314718	28	2010	0	0	0	1	2.7725887	.11736688		Non-AI	Electrical machinery
8829849	0	22	8	8	4	0	1	2011	2011-08-15	2014-09-09	1121	2	2859		5	4	5	0	94.444443	.12081708	96.367523	1.1723726	95.299149	.24436815	.56	.375	.56	1.3709506	.8112781	1.3709506	.099110946	0	0	1	0	1.3862944	0	.69314718	28	2010	0	0	0	1	2.0794415	.091713928		Non-AI	Electrical machinery
9147886	0	20	5	8	1	1	1	2013	2013-03-05	2015-09-29	938	3	1729		0	0	0		28.428093	-.1544058	37.29097	-.11296584	30.100334	-.14259948	0	0	0	0	0	0	.19937967	0	0	0	0	0	.69314718	1.0986123	17	2010	0	0	0	1	2.0794415	.20499197		Non-AI	Electrical machinery
11108080	0	17	4	12	1	2	1	2018	2018-04-30	2021-08-31	1219	2	1724		0	0	0		40.072201	-.19104765	40.794224	-.1847384	40.252708	-.18104973	0	0	0	0	0	0	.28476399	0	0	0	0	0	1.0986123	.69314718	17	2010	0	0	0	1	2.4849067	.27261993		Non-AI	Electrical machinery
7015440	0	17	1	1	5	0	1	2003	2003-04-16	2006-03-21	1070	5	3742		0	0	0		15.536723	-.44469154	22.033897	-.34315363	15.536723	-.44421378	0	0	0	0	0	0	0	0	0	0	0	1.6094379	0	1.6094379	37	2000	0	0	1	0	0	0		Non-AI	Electrical machinery
10103397	0	16	3	9	3	1	1	2016	2016-06-28	2018-10-16	840	2	1725		4	1	2	.5	94.535522	.97682053	81.010925	.1448352	86.885246	.34935164	.375	0	.5	.8112781	0	1	.70680791	0	0	1	0	1.0986123	.69314718	.69314718	17	2010	0	0	0	1	2.1972246	.69772691		Non-AI	Electrical machinery
9705401	0	15	5	2	12	0	1	2015	2015-06-17	2017-07-11	755	2	2838		1	1	1	0	68.930634	-.01735751	83.670517	.42888623	72.54335	.040679581	0	0	0	0	0	0	0	0	0	0	0	2.4849067	0	.69314718	28	2010	0	0	0	1	.69314718	0		Non-AI	Electrical machinery
10819160	0	14	5	3	8	5	1	2016	2016-03-04	2020-10-27	1698	5	2836		0	0	0		30.327869	-.36722577	36.612022	-.2660926	31.967213	-.33993515	0	0	0	0	0	0	.18236277	0	0	0	0	2.0794415	1.7917595	1.6094379	28	2010	0	0	0	1	1.0986123	.1611978		Non-AI	Electrical machinery
7109618	0	10	1	6	10	1	1	2004	2004-03-31	2006-09-19	902	6	2834		2	1	2	0	63.57616	-.047847565	62.913906	-.076783933	63.57616	-.047847565	0	0	0	0	0	0	.099600025	0	0	0	0	2.3025851	.69314718	1.7917595	28	2000	0	0	1	0	1.7917595	.10128443		Non-AI	Electrical machinery
6720201	0	19	5	8	5	0	1	2003	2003-03-10	2004-04-13	400	6	2813		2	1	2	0	55.084747	-.16754223	58.192089	-.11736109	55.084747	-.16687396	.5	0	.5	1	0	1	.29734936	0	0	0	0	1.6094379	0	1.7917595	28	2000	0	0	1	0	2.0794415	.30206469		Non-AI	Electrical machinery
8638051	0	20	1	5	6	0	1	2011	2011-08-24	2014-01-28	888	2	2821		2	1	2	0	76.92308	-.065177634	76.709404	.054158513	79.700851	-.017534815	0	0	0	0	0	0	0	0	0	1	0	1.7917595	0	.69314718	28	2010	0	0	0	1	1.6094379	0		Non-AI	Electrical machinery
8975811	0	20	1	6	1	0	1	2013	2013-10-21	2015-03-10	505	4	2879		0	0	0		28.428093	-.1544058	37.29097	-.11296584	30.100334	-.14259948	0	0	0	0	0	0	.21976112	0	0	1	0	0	0	1.3862944	28	2010	0	0	0	1	1.7917595	.2188286		Non-AI	Electrical machinery
10608306	0	32	6	9	14	5	1	2016	2016-06-29	2020-03-31	1371	4	1727		0	0	0		30.327869	-.36722577	36.612022	-.2660926	31.967213	-.33993515	0	0	0	0	0	0	.70680791	0	0	0	0	2.6390574	1.7917595	1.3862944	17	2010	0	0	0	1	2.1972246	.69772691		Non-AI	Electrical machinery
6414253	0	16	1	2	17	0	1	2000	2000-01-24	2002-07-02	890	2	2832		0	0	0		12.264151	-.89137477	19.811321	-.86626136	12.264151	-.89137477	0	0	0	0	0	0	0	0	0	0	0	2.8332133	0	.69314718	28	2000	0	0	1	0	.69314718	0		Non-AI	Electrical machinery
6806609	0	16	1	2	6	0	1	2002	2002-05-28	2004-10-19	875	6	2834		0	0	0		18.965517	-.52495092	26.896551	-.54305536	18.965517	-.52495092	0	0	0	0	0	0	0	0	0	0	0	1.7917595	0	1.7917595	28	2000	0	0	1	0	.69314718	0		Non-AI	Electrical machinery
10262841	0	20	9	2	18	0	1	2017	2017-01-10	2019-04-16	826	2	2844		0	0	0		32.014389	-.53514397	35.251797	-.55224043	32.733814	-.52635831	0	0	0	0	0	0	.094444044	0	0	0	0	2.8903718	0	.69314718	28	2010	0	0	0	1	.69314718	.092706241		Non-AI	Electrical machinery
9887048	0	19	3	10	3	6	1	2015	2015-10-14	2018-02-06	846	4	2848		0	0	0		29.913296	-.47933429	37.861271	-.36893439	32.369942	-.4446699	0	0	0	0	0	0	.2135192	0	0	0	0	1.0986123	1.9459101	1.3862944	28	2010	0	0	0	1	2.3025851	.20618793		Non-AI	Electrical machinery
9984814	0	19	11	8	1	0	1	2013	2013-07-10	2018-05-29	1784	2	2836		0	0	0		28.428093	-.1544058	37.29097	-.11296584	30.100334	-.14259948	0	0	0	0	0	0	.15446824	0	0	0	0	0	0	.69314718	28	2010	0	0	0	1	2.0794415	.13180117		Non-AI	Electrical machinery
7212258	0	22	3	3	2	0	1	2004	2004-11-03	2007-05-01	909	6	2871		1	1	1	0	47.350994	-.37625587	62.913906	-.076783933	47.350994	-.37625587	0	0	0	0	0	0	.080037072	0	0	0	0	.69314718	0	1.7917595	28	2000	0	0	1	0	1.0986123	.084645577		Non-AI	Electrical machinery
8501042	0	22	5	4	1	0	1	2010	2010-06-15	2013-08-06	1148	2	1734		0	0	0		26.515152	-.29337218	34.848484	-.25796327	27.020203	-.28968465	0	0	0	0	0	0	.15631348	0	0	0	0	0	0	.69314718	17	2010	0	0	0	1	1.3862944	.14860398		Non-AI	Electrical machinery
5747783	0	9	5	8	3	0	1	1996	1996-04-05	1998-05-05	760	5	9999		1	0	1	0	27.922077	-.6086641	18.831169	-.70799983	27.922077	-.6086641	0	0	0	0	0	0	.15853532	0	0	0	0	1.0986123	0	1.6094379	99	1990	0	1	0	0	2.0794415	.14884855		Non-AI	Electrical machinery
10938243	0	14	10	10	8	1	1	2017	2017-08-22	2021-03-02	1288	4	2836		0	0	0		32.014389	-.53514397	35.251797	-.55224043	32.733814	-.52635831	0	0	0	0	0	0	.15506487	0	0	0	0	2.0794415	.69314718	1.3862944	28	2010	0	0	0	1	2.3025851	.14415859		Non-AI	Electrical machinery
7646619	0	10	3	1	8	0	1	2006	2006-01-24	2010-01-12	1449	5	2838		1	0	1	0	48.863636	-.34225509	27.727272	-.64446825	49.31818	-.33733833	0	0	0	0	0	0	0	0	0	0	0	2.0794415	0	1.6094379	28	2000	0	0	1	0	0	0		Non-AI	Electrical machinery
6113754	0	12	3	3	3	0	1	1999	1999-05-18	2000-09-05	476	4	9999		0	0	0		10.769231	-.91082221	19.23077	-.78253371	10.769231	-.91082221	0	0	0	0	0	0	.20528646	0	0	0	0	1.0986123	0	1.3862944	99	1990	0	1	0	0	1.0986123	.1916099		Non-AI	Electrical machinery
7573383	0	18	2	3	3	0	1	2006	2006-10-03	2009-08-11	1043	4	2612		2	1	2	0	66.590912	.051965434	66.590912	.057427865	66.818184	.057419289	.5	0	.5	1	0	1	.069900736	0	0	0	0	1.0986123	0	1.3862944	26	2000	0	0	1	0	1.0986123	.070749708		Non-AI	Electrical machinery
5367241	0	18	2	2	14	0	1	1993	1993-07-07	1994-11-22	503	3	9999		2	0	2	0	56.666668	-.30822951	36.666668	-.48642623	56.666668	-.30822951	.5	0	.5	1	0	1	.070703797	0	0	0	0	2.6390574	0	1.0986123	99	1990	0	1	0	0	.69314718	.074009873		Non-AI	Electrical machinery
9955577	0	16	5	22	7	2	1	2016	2016-04-20	2018-04-24	734	2	2847		1	0	1	0	71.038254	-.031214189	36.612022	-.2660926	73.633881	.0047082435	0	0	0	0	0	0	.10080805	0	0	0	0	1.9459101	1.0986123	.69314718	28	2010	0	0	0	1	3.0910425	.097957186		Non-AI	Electrical machinery
5331128	0	11	1	4	4	0	1	1993	1993-07-06	1994-07-19	378	2	9999		0	0	0		16.666666	-.67810494	36.666668	-.48642623	16.666666	-.67810494	0	0	0	0	0	0	.12826028	0	0	0	0	1.3862944	0	.69314718	99	1990	0	1	0	0	1.3862944	.12723656		Non-AI	Electrical machinery
8906555	0	20	4	11	1	2	1	2012	2012-11-06	2014-12-09	763	3	1733		1	1	1	0	68.441063	-.066892676	81.939163	-.003055301	71.292778	-.053291641	0	0	0	0	0	0	.29943255	0	0	1	0	0	1.0986123	1.0986123	17	2010	0	0	0	1	2.3978953	.31052744		Non-AI	Electrical machinery
10234618	0	22	3	4	15	1	1	2016	2016-12-06	2019-03-19	833	5	2875		0	0	0		30.327869	-.36722577	36.612022	-.2660926	31.967213	-.33993515	0	0	0	0	0	0	0	0	0	0	0	2.7080503	.69314718	1.6094379	28	2010	0	0	0	1	1.3862944	0		Non-AI	Electrical machinery
7800302	0	28	5	2	5	1	1	2006	2006-05-30	2010-09-21	1575	5	2889		1	1	1	0	48.863636	-.34225509	66.590912	.057427865	49.31818	-.33733833	0	0	0	0	0	0	.071837358	0	0	1	0	1.6094379	.69314718	1.6094379	28	2000	0	0	1	0	.69314718	.0715717		Non-AI	Electrical machinery
6700465	0	8	1	3	12	0	1	2002	2002-07-26	2004-03-02	585	5	2832		1	0	1	0	50	-.34241402	26.896551	-.54305536	50	-.34241402	0	0	0	0	0	0	0	0	0	0	0	2.4849067	0	1.6094379	28	2000	0	0	1	0	1.0986123	0		Non-AI	Electrical machinery
6960971	0	18	3	3	6	0	1	2003	2003-11-13	2005-11-01	719	3	2817		12	7	12	0	96.892654	1.2182043	97.17514	1.2373941	96.892654	1.2198251	.68055558	.73469388	.68055558	1.9591479	2.1280854	1.9591479	.12337581	0	0	0	0	1.7917595	0	1.0986123	28	2000	0	0	1	0	1.0986123	.11677609		Non-AI	Electrical machinery
7468512	0	4	5	4	10	0	1	2006	2006-06-27	2008-12-23	910	5	2881		1	0	1	0	48.863636	-.34225509	27.727272	-.64446825	49.31818	-.33733833	0	0	0	0	0	0	.072233424	0	0	0	0	2.3025851	0	1.6094379	28	2000	0	0	1	0	1.3862944	.073418967		Non-AI	Electrical machinery
7439792	0	18	2	1	6	3	1	2006	2006-10-13	2008-10-21	739	2	2816		2	2	2	0	66.590912	.051965434	83.181816	.75932401	66.818184	.057419289	.5	.5	.5	1	1	1	0	0	0	0	0	1.7917595	1.3862944	.69314718	28	2000	0	0	1	0	0	0		Non-AI	Electrical machinery
9285634	0	13	4	7	4	0	1	2013	2013-04-05	2016-03-15	1075	6	2875		1	0	1	0	68.896324	-.058821257	37.29097	-.11296584	71.906357	-.046785448	0	0	0	0	0	0	.23510562	0	0	0	0	1.3862944	0	1.7917595	28	2010	0	0	0	1	1.9459101	.21927956		Non-AI	Electrical machinery
8630109	0	20	1	3	4	0	1	2012	2012-03-28	2014-01-14	657	2	2827		0	0	0		29.277567	-.11509205	37.832699	-.11784733	30.608364	-.28305724	0	0	0	0	0	0	.076406278	0	0	0	0	1.3862944	0	.69314718	28	2010	0	0	0	1	1.0986123	.071831279		Non-AI	Electrical machinery
8702294	0	24	5	10	3	0	1	2011	2011-03-24	2014-04-22	1125	2	2875		4	2	4	0	90.598289	.058818843	89.957268	.42689651	91.666664	.15706716	.625	.5	.625	1.5	1	1.5	.074832648	0	0	1	0	1.0986123	0	.69314718	28	2010	0	0	0	1	2.3025851	.0692662		Non-AI	Electrical machinery
7884628	0	20	3	2	3	0	1	2008	2008-10-17	2011-02-08	844	2	2829		0	0	0		25.641026	-.54572719	35.576923	-.379206	25.961538	-.53402066	0	0	0	0	0	0	.090190597	0	0	1	0	1.0986123	0	.69314718	28	2000	0	0	1	0	.69314718	.09097442		Non-AI	Electrical machinery
11291848	0	18	5	9	8	3	1	2016	2016-06-15	2022-04-05	2120	4	2836		0	0	0		30.327869	-.36722577	36.612022	-.2660926	31.967213	-.33993515	0	0	0	0	0	0	.1459018	0	0	1	0	2.0794415	1.3862944	1.3862944	28	2010	0	0	0	1	2.1972246	.14256465		Non-AI	Electrical machinery
[truncated: 85,243 more rows]
[truncated: 10 more columns]
